# Supplementary material for: Scaffold protein GhMORG1 enhances the resistance of cotton to Fusarium oxysporum by facilitating the MKK6‐MPK4 cascade
Source: Plant Biotechnol J. 2019 Dec 20;18(6):1421–33. doi: 10.1111/pbi.13307 (PMC7206998; doi:10.1111/pbi.13307)
Supplement: Supplementary file 2 — Table S1 List of identified proteins in cotton, as determined by proteomics. Table S2 List of identified phosphorylation sites and phosphoproteins, as determined by cotton phosphoproteomics. Table S3 Motif‐X analysis results of all of the identified phosphorylation sites. Table S4 List of increased‐ and decreased‐regulated phosphorylated proteins in CRV::00 cotton after F. oxysporum infection. Table S5 GO enrichment analysis for increased‐ and decreased‐regulated phosphorylated proteins in CRV::00 cotton after F. oxysporum infection. Table S6 List of increased‐ and decreased‐regulated phosphorylated proteins from CRV::GhMORG1 cotton after F. oxysporum infection vs CRV::00 cotton after F. oxysporum infection. Table S7 GO enrichment analysis for increased‐ and decreased‐regulated phosphorylated proteins from CRV::GhMORG1 cotton after F. oxysporum infection vs CRV::00 cotton after F. oxysporum infection. Table S8 List of putative substrates of the GhMORG1‐dependent GhMKK6‐GhMPK4 cascade. Table S9 Primers used in this study. [file PBI-18-1421-s001.xlsx]

## Sheet: Table S1
Protein accession	Protein description	MW [kDa]	CRV::00-1	CRV::00 Infection-1	CRV::GhMORG1-1	CRV::GhMORG1 Infection-1	CRV::00-2	CRV::00 Infection-2	CRV::GhMORG1-2	CRV::GhMORG1 Infection-2	CRV::00-3	CRV::00 Infection-3	CRV::GhMORG1-3	CRV::GhMORG1 Infection-3
CotAD_00002	Linoleate 13S-lipoxygenase 2-1, chloroplastic OS=Solanum tuberosum GN=LOX2.1 PE=1 SV=1	103.13	1.471	0.698	1.208	0.619	1.491	0.842	1.031	0.608	1.555	0.729	0.999	0.572
CotAD_00008	Uncharacterized protein	65.322	0.99	0.981	0.855	1.192	1.005	1.082	0.949	1.029
CotAD_00023	Putative ABC1 protein At2g40090 OS=Arabidopsis thaliana GN=At2g40090 PE=2 SV=2	106.13					0.914	1.128	0.993	0.993
CotAD_00024	Uncharacterized protein	49.854	1.021	0.99	0.979	1.03	0.911	1.114	1.028	0.975	0.922	0.982	1.021	1.125
CotAD_00028	Uncharacterized aarF domain-containing protein kinase At4g31390, chloroplastic OS=Arabidopsis thaliana GN=At4g31390 PE=2 SV=1	79.512	0.971	0.985	0.945	1.136	0.912	1.035	0.89	1.191	0.986	1.021	0.955	1.105
CotAD_00033	COP9 signalosome complex subunit 5b OS=Arabidopsis thaliana GN=CSN5B PE=1 SV=2	39.46	0.945	1.048	1.022	1.013
CotAD_00034	Plasma membrane ATPase 4 OS=Nicotiana plumbaginifolia GN=PMA4 PE=2 SV=1	104.97					1.002	1.072	0.952	0.994
CotAD_00043	Coatomer subunit beta-1 OS=Arabidopsis thaliana GN=At4g31480 PE=2 SV=2	105.83	1.115	0.955	0.921	1.021	0.986	1.159	0.901	0.975
CotAD_00065	Aspartyl protease family protein At5g10770 OS=Arabidopsis thaliana GN=At5g10770 PE=2 SV=1	50.926	0.923	1.035	1.06	1.012	0.913	1.089	0.975	1.071	1	0.997	0.951	1.066
CotAD_00088	Transmembrane 9 superfamily member 8 OS=Arabidopsis thaliana GN=TMN8 PE=2 SV=1	74.195	0.991	0.99	1.004	1.039	0.947	0.89	1.037	1.157
CotAD_00101	DNA mismatch repair protein MSH6 OS=Arabidopsis thaliana GN=MSH6 PE=1 SV=2	99.572	0.892	0.961	1.152	1.03
CotAD_00113	Aspartate aminotransferase, chloroplastic OS=Arabidopsis thaliana GN=ASP5 PE=1 SV=2	50.955	0.953	1.067	0.911	1.124	0.985	1.2	0.845	1.018	1.038	1.136	0.864	0.994
CotAD_00119	HSP-interacting protein OS=Zea mays GN=HIP PE=1 SV=1	80.25	1.005	1.041	0.858	1.114	0.92	0.956	0.988	1.164	0.904	1.128	0.939	1.072
CotAD_00120	Uncharacterized protein	32.532	0.684	1.203	0.683	1.465	0.664	1.209	0.713	1.467
CotAD_00130	E3 ubiquitin-protein ligase KEG OS=Arabidopsis thaliana GN=KEG PE=1 SV=2	69.985					1.026	1.083	0.881	1.027
CotAD_00200	BURP domain protein RD22 OS=Arabidopsis thaliana GN=RD22 PE=2 SV=1	40.319	0.87	0.956	1.077	1.131
CotAD_00213	Tocopherol cyclase, chloroplastic OS=Arabidopsis thaliana GN=VTE1 PE=2 SV=1	57.871	0.753	1.169	0.714	1.393	0.758	1.091	0.836	1.359	0.982	1.071	0.791	1.197
CotAD_00245	Clathrin interactor EPSIN 1 OS=Arabidopsis thaliana GN=EPSIN1 PE=1 SV=1	63.018	0.981	1.062	1.016	1.015	1.011	1.012	1.036	0.959	0.816	1.078	0.974	1.191
CotAD_00256	Serine hydroxymethyltransferase 3, chloroplastic OS=Arabidopsis thaliana GN=SHM3 PE=1 SV=2	61.334	1.021	1.087	0.886	1.022
CotAD_00264	Abscisic acid receptor PYL2 OS=Arabidopsis thaliana GN=PYL2 PE=1 SV=1	21.742	1.054	0.924	1.144	0.902	0.95	1.001	0.946	1.129	0.802	1.061	1.015	1.283
CotAD_00271	Glycine dehydrogenase (decarboxylating), mitochondrial OS=Solanum tuberosum GN=GDCSP PE=2 SV=1	124.01	1.397	0.802	1.162	0.74	1.227	0.895	1.074	0.776	1.501	0.903	0.996	0.596
CotAD_00277	Protein indeterminate-domain 2 OS=Arabidopsis thaliana GN=IDD2 PE=2 SV=1	88.565					0.995	0.929	0.977	1.12
CotAD_00292	Probable serine/threonine protein kinase IRE OS=Arabidopsis thaliana GN=IRE PE=2 SV=1	56.78	1.058	0.906	1.101	0.957	1.002	1.133	0.936	0.949
CotAD_00304	40S ribosomal protein S3-3 OS=Arabidopsis thaliana GN=RPS3C PE=1 SV=1	26.969	0.962	1.016	0.991	1.056	0.946	1.01	0.976	1.084	0.995	0.979	1.054	1.06
CotAD_00305	NAD(P)H-quinone oxidoreductase subunit U, chloroplastic OS=Arabidopsis thaliana GN=ndhU PE=1 SV=1	24.254
CotAD_00337	Sucrose synthase OS=Glycine max GN=SS PE=1 SV=2	88.708	1.252	0.851	1.033	0.87	1.368	0.709	1.234	0.674	1.287	0.8	1.032	0.83
CotAD_00365	12-oxophytodienoate reductase 3 OS=Solanum lycopersicum GN=OPR3 PE=1 SV=1	43.793	0.89	1.041	0.781	1.311	0.973	0.957	0.865	1.229	0.954	1.108	0.828	1.152
CotAD_00381	Mitogen-activated protein kinase kinase 2 OS=Arabidopsis thaliana GN=MKK2 PE=1 SV=2	41.871	1.051	1.003	0.912	1.019	1.026	0.999	0.911	1.049	1.106	0.934	0.997	1.044
CotAD_00390	Lycopene epsilon cyclase, chloroplastic OS=Arabidopsis thaliana GN=LUT2 PE=1 SV=2	58.768					1.033	1.015	0.985	0.984
CotAD_00391	Glycylpeptide N-tetradecanoyltransferase 1 OS=Arabidopsis thaliana GN=NMT1 PE=1 SV=2	49.786	1.003	0.935	0.964	1.073	0.981	0.907	1.036	1.098
CotAD_00402	Uncharacterized protein	29.722	0.912	1.154	0.996	0.966					0.93	1.001	1.128	0.983
CotAD_00408	Thioredoxin-like 2-1, chloroplastic OS=Arabidopsis thaliana GN=At4g26160 PE=2 SV=2	22.513	1.173	0.902	1.088	0.851	1.02	1.042	1.052	0.903	1.069	1.002	1.083	0.859
CotAD_00409	Cytidine deaminase 1 OS=Arabidopsis thaliana GN=CDA1 PE=1 SV=1	32.974	0.813	1.131	0.879	1.208
CotAD_00416	Uncharacterized protein	14.083
CotAD_00418	Uncharacterized protein	121.35	0.686	1.232	0.943	1.181					0.859	0.997	1.003	1.195
CotAD_00420	Zinc protease PQQL-like OS=Arabidopsis thaliana GN=At5g56730 PE=1 SV=1	106.27
CotAD_00424	IAA-amino acid hydrolase ILR1-like 4 OS=Arabidopsis thaliana GN=ILL4 PE=1 SV=2	46.66					0.896	0.91	1.019	1.205	0.965	0.898	1.155	1.015
CotAD_00429	AP-4 complex subunit sigma OS=Arabidopsis thaliana GN=At2g19790 PE=1 SV=1	16.832	1.037	0.997	0.935	1.048					0.903	1.079	0.911	1.154
CotAD_00430	ATP-dependent 6-phosphofructokinase 3 OS=Arabidopsis thaliana GN=PFK3 PE=1 SV=1	54.2
CotAD_00437	Glucan endo-1,3-beta-glucosidase 13 OS=Arabidopsis thaliana GN=At5g56590 PE=1 SV=1	66.536	0.958	1.09	0.944	1.043	0.944	0.951	0.971	1.113	0.845	1.016	0.976	1.192
CotAD_00466	Chloroplast processing peptidase OS=Arabidopsis thaliana GN=PLSP1 PE=2 SV=2	36.93	1.045	0.941	1.115	0.842	1.069	0.828	1.156	0.967	0.956	0.995	1.142	0.939
CotAD_00515	Heme-binding-like protein At3g10130, chloroplastic OS=Arabidopsis thaliana GN=At3g10130 PE=2 SV=1	44.212	0.989	1.014	1.022	1
CotAD_00543	Uncharacterized protein	14.497	0.932	1.058	1.072	0.967	1.01	0.94	1.111	0.958
CotAD_00613	ABC transporter B family member 9 OS=Arabidopsis thaliana GN=ABCB9 PE=3 SV=2	135.13									0.948	0.945	1.061	1.083
CotAD_00622	Phospholipase A1-IIgamma OS=Arabidopsis thaliana GN=DSEL PE=1 SV=1	43.066					1.046	1	1.085	0.885	1.039	0.911	1.156	0.912
CotAD_00626	GDSL esterase/lipase At5g45920 OS=Arabidopsis thaliana GN=At5g45920 PE=2 SV=1	26.946	0.844	1.141	0.956	1.091	0.905	1.067	0.893	1.164	0.813	1.034	0.904	1.314
CotAD_00641	Apoptosis inhibitor 5-like protein API5 OS=Oryza sativa subsp. japonica GN=API5 PE=1 SV=1	61.556	1.015	0.897	1.075	1.004	1.113	1.01	1.027	0.881	1.111	0.983	0.955	0.949
CotAD_00647	Ras-related protein RABA1f OS=Arabidopsis thaliana GN=RABA1F PE=2 SV=1	23.818					0.848	1.121	0.795	1.272
CotAD_00654	Uncharacterized protein	120.71	1.03	0.938	1.115	0.924	1.06	0.982	1.075	0.914	1.057	0.993	1.035	0.879
CotAD_00682	Probable 2-carboxy-D-arabinitol-1-phosphatase OS=Arabidopsis thaliana GN=At5g22620 PE=1 SV=1	34.255	1.412	0.793	1.297	0.501	1.046	1.082	0.948	0.94	1.777	0.687	1.012	0.432
CotAD_00686	Pentatricopeptide repeat-containing protein At4g21705, mitochondrial OS=Arabidopsis thaliana GN=At4g21705 PE=2 SV=1	56.99	1.089	0.959	1.027	0.942
CotAD_00687	Monothiol glutaredoxin-S17 OS=Arabidopsis thaliana GN=GRXS17 PE=1 SV=1	53.498					1.01	1.058	0.996	0.986	1.08	1.015	0.929	0.994
CotAD_00691	Allantoinase OS=Arabidopsis thaliana GN=ALN PE=1 SV=1	54.761	0.922	1.067	0.874	1.161	0.861	1.13	0.835	1.179	0.922	1.133	0.875	1.131
CotAD_00698	Mediator of RNA polymerase II transcription subunit 16 OS=Arabidopsis thaliana GN=MED16 PE=1 SV=1	75.634	0.888	1.234	1.053	0.856	1.125	1.134	0.617	1.134	1.25	0.657	1.463	0.605
CotAD_00700	RNA polymerase II C-terminal domain phosphatase-like 1 OS=Arabidopsis thaliana GN=CPL1 PE=1 SV=1	109.03	1.122	0.905	1.225	0.769
CotAD_00708	Uncharacterized protein	25.712	0.96	0.947	1.141	0.982	0.965	0.87	1.094	1.095	0.665	1.142	0.97	1.305
CotAD_00738	Protein LAZ1 OS=Arabidopsis thaliana GN=LAZ1 PE=1 SV=1	22.308
CotAD_00740	Quinone oxidoreductase-like protein At1g23740, chloroplastic OS=Arabidopsis thaliana GN=At1g23740 PE=2 SV=2	34.424
CotAD_00780	Uncharacterized protein	67.648	0.965	1.155	0.945	1.051	0.916	1	1.102	1.01
CotAD_00786	Oxygen-evolving enhancer protein 3-2, chloroplastic OS=Arabidopsis thaliana GN=PSBQ2 PE=1 SV=2	24.758	0.954	1.099	1.065	0.932	1.041	0.918	1.149	0.9	1.016	0.976	1.237	0.826
CotAD_00849	Uncharacterized protein	24.793	0.952	1.051	0.906	1.114	0.93	1.013	0.939	1.11	0.979	1.009	0.933	1.116
CotAD_00900	Berberine bridge enzyme-like 21 OS=Arabidopsis thaliana GN=At4g20840 PE=2 SV=1	59.446
CotAD_00910	Berberine bridge enzyme-like 7 OS=Arabidopsis thaliana GN=FOX5 PE=3 SV=1	59.413	0.388	0.882	0.404	2.374	0.367	0.791	0.404	2.524	0.583	0.748	0.561	2.131
CotAD_00911	Berberine bridge enzyme-like 7 OS=Arabidopsis thaliana GN=FOX5 PE=3 SV=1	59.535
CotAD_00919	Uncharacterized protein	30.211	0.926	1.149	0.803	1.143	1.071	0.853	0.987	1.103	1.047	1.154	0.851	1.058
CotAD_00935	Vacuolar protein sorting-associated protein 54, chloroplastic OS=Arabidopsis thaliana GN=VPS54 PE=1 SV=1	108.9	1.056	0.97	1.032	0.963	0.897	1.025	0.91	1.198
CotAD_00941	DNA-damage-repair/toleration protein DRT111, chloroplastic OS=Arabidopsis thaliana GN=DRT111 PE=1 SV=2	34.237					0.983	0.903	1.213	0.922	0.906	0.935	1.27	0.922
CotAD_00945	NADPH-dependent pterin aldehyde reductase OS=Arabidopsis thaliana GN=At1g10310 PE=1 SV=1	25.445	1.042	0.987	1.041	0.948	0.996	1.112	1.041	0.87	1.097	0.969	0.965	0.949
CotAD_00958	V-type proton ATPase catalytic subunit A OS=Gossypium hirsutum GN=CVA69.24 PE=2 SV=1	68.471
CotAD_00962	Long chain base biosynthesis protein 1 OS=Arabidopsis thaliana GN=LCB1 PE=1 SV=1	52.839	1.032	0.908	1.075	1.008
CotAD_00970	30-kDa cleavage and polyadenylation specificity factor 30 OS=Arabidopsis thaliana GN=CPSF30 PE=1 SV=1	70.707	0.989	1.002	0.933	1.036	0.933	0.983	1.031	1.079
CotAD_00977	Nudix hydrolase 3 OS=Arabidopsis thaliana GN=NUDT3 PE=1 SV=1	88.012	0.923	0.962	0.862	1.237	0.935	1.022	0.873	1.173	0.902	1.045	0.801	1.307
CotAD_00981	Ketol-acid reductoisomerase, chloroplastic OS=Arabidopsis thaliana GN=At3g58610 PE=1 SV=2	60.362	1.3	0.877	0.994	0.829	1.189	0.972	0.964	0.872	1.206	0.953	1.056	0.778
CotAD_00996	Isoflavone reductase homolog OS=Lupinus albus PE=2 SV=1	34.865					0.963	0.905	0.97	1.186
CotAD_01042	Pectin acetylesterase 7 OS=Arabidopsis thaliana GN=PAE7 PE=2 SV=1	43.456	1.317	0.935	0.723	1.016	1.006	1.178	0.843	1.005	1.095	1.143	0.728	1.02
CotAD_01065	Clustered mitochondria protein OS=Arabidopsis thaliana GN=FMT PE=2 SV=1	161.1	0.965	1.072	1.08	0.911	1.014	1.031	1.028	0.946	1.013	0.94	0.975	1.103
CotAD_01099	Protein TAB2 homolog, chloroplastic OS=Arabidopsis thaliana GN=ATAB2 PE=2 SV=1	43.585	1.533	0.687	1.13	0.64	1.225	0.868	1.237	0.667
CotAD_01104	Uncharacterized protein	41.655	1.043	1.071	0.885	1.004	1.046	1.054	0.909	0.989	1.041	1.087	0.814	1.031
CotAD_01110	50S ribosomal protein L1, chloroplastic OS=Arabidopsis thaliana GN=RPL1 PE=1 SV=1	38.841	1.397	0.793	1.216	0.571	1.335	0.806	1.19	0.593
CotAD_01146	Trihelix transcription factor ASIL2 OS=Arabidopsis thaliana GN=ASIL2 PE=2 SV=1	41.645					1.01	0.836	1.176	0.998
CotAD_01151	Nucleoside diphosphate kinase B OS=Flaveria bidentis PE=2 SV=1	16.424	0.912	1.104	0.988	1.028	0.777	1.055	1.003	0.998	0.893	0.99	1.103	1.05
CotAD_01154	RGG repeats nuclear RNA binding protein B OS=Arabidopsis thaliana GN=RGGB PE=1 SV=1	39.087	0.896	1.024	1.293	0.827	0.972	0.927	1.074	1.05	0.881	0.936	1.146	1.082
CotAD_01155	RGG repeats nuclear RNA binding protein B OS=Arabidopsis thaliana GN=RGGB PE=1 SV=1	40.422
CotAD_01166	Cationic amino acid transporter 9, chloroplastic OS=Arabidopsis thaliana GN=CAT9 PE=2 SV=1	60.683	1.145	0.866	0.924	1.075	1.049	0.952	0.927	1.088
CotAD_01170	Autophagy-related protein 3 OS=Arabidopsis thaliana GN=ATG3 PE=1 SV=2	35.434									0.897	0.942	1.068	1.138
CotAD_01208	40S ribosomal protein S13 OS=Glycine max GN=RPS13 PE=2 SV=1	16.017	1.235	0.956	0.967	0.846
CotAD_01216	Guanine nucleotide-binding protein subunit beta OS=Zea mays GN=GB1 PE=2 SV=1	47.54	1.106	0.998	0.901	1.007	1.007	1.036	1.022	0.954	0.989	0.981	0.998	1.074
CotAD_01217	Uncharacterized protein	25.017	0.787	1.148	0.993	1.086	0.923	1.025	1.028	1.064	0.919	1.079	1.025	1.061
CotAD_01232	4-hydroxy-tetrahydrodipicolinate synthase 2, chloroplastic OS=Arabidopsis thaliana GN=DHDPS2 PE=1 SV=2	40.321
CotAD_01233	Peptidyl-prolyl cis-trans isomerase CYP18-1 OS=Arabidopsis thaliana GN=CYP18-1 PE=2 SV=1	26.913	0.942	1.017	1.104	0.985	0.949	0.905	1.164	1	0.952	1.029	1.092	0.958
CotAD_01246	Mitogen-activated protein kinase 4 OS=Arabidopsis thaliana GN=MPK4 PE=1 SV=2	42.6	0.916	0.964	0.953	1.195	0.877	0.992	0.909	1.254	0.951	1.045	0.902	1.219
CotAD_01263	FT-interacting protein 1 OS=Arabidopsis thaliana GN=FTIP1 PE=1 SV=1	112.32	1.037	0.977	0.988	1.024	1.115	1.083	0.829	0.983	1.012	1.064	0.936	1.012
CotAD_01273	Phosphomannomutase OS=Oryza sativa subsp. indica GN=PMM PE=3 SV=1	28.095	1.252	0.977	0.951	0.822	1.062	1.092	0.845	1.015
CotAD_01276	Uncharacterized protein	15.033	1.338	0.842	0.831	0.981	0.999	1.041	0.983	0.981	1.122	1.068	0.862	0.943
CotAD_01278	Uncharacterized protein	20.258	1.097	1.121	0.816	0.975	1.041	1.07	0.887	1.019	1.017	0.999	0.979	1.033
CotAD_01320	Common plant regulatory factor 1 OS=Petroselinum crispum GN=CPRF1 PE=2 SV=1	39.327
CotAD_01327	Rhodanese-like domain-containing protein 4, chloroplastic OS=Arabidopsis thaliana GN=STR4 PE=1 SV=2	52.711	1.106	0.923	1.252	0.748	1.291	0.81	1.236	0.657	1.276	0.847	1.248	0.712
CotAD_01336	Uncharacterized protein	39.693
CotAD_01337	Beclin-1-like protein OS=Arabidopsis thaliana GN=ATG6 PE=1 SV=2	58.576
CotAD_01369	30S ribosomal protein S17, chloroplastic OS=Arabidopsis thaliana GN=RPS17 PE=1 SV=1	17.052	1.298	0.849	1.143	0.716
CotAD_01372	Hydroxyphenylpyruvate reductase OS=Plectranthus scutellarioides GN=HPPR PE=1 SV=2	34.293	1.046	0.944	1.022	0.963	1.059	1.01	0.947	0.985	1.11	0.966	1.003	0.933
CotAD_01391	MAR-binding filament-like protein 1-1 OS=Nicotiana tabacum GN=MFP1-1 PE=2 SV=1	81.98	1.162	0.88	1.15	0.757	1.214	0.903	1.131	0.769	1.144	0.935	1.111	0.769
CotAD_01394	Coatomer subunit beta'-2 OS=Arabidopsis thaliana GN=At1g52360 PE=1 SV=1	103.3	1.143	0.852	0.998	0.992	1.374	0.65	1.439	0.521	0.99	1.005	0.898	1.143
CotAD_01397	Uncharacterized protein	101.56
CotAD_01403	Bifunctional aspartate aminotransferase and glutamate/aspartate-prephenate aminotransferase OS=Petunia hybrida PE=1 SV=1	45.719					0.869	0.952	0.847	1.366
CotAD_01416	Embryo-specific protein ATS3B OS=Arabidopsis thaliana GN=ATS3B PE=1 SV=1	18.674	0.868	1.204	0.775	1.163	0.911	1.012	0.857	1.23	0.845	1.178	0.822	1.186
CotAD_01434	Pleiotropic drug resistance protein 1 OS=Nicotiana tabacum GN=PDR1 PE=2 SV=1	164.7	0.988	0.985	0.915	1.087	0.97	1.058	0.863	1.107	1	1.05	0.879	1.086
CotAD_01456	Pyrophosphate-energized vacuolar membrane proton pump OS=Vigna radiata var. radiata PE=1 SV=4	82.659	0.95	0.969	0.977	1.107	1.004	1.096	0.856	1.064	1.259	1.076	0.826	0.829
CotAD_01457	Arogenate dehydrogenase 2, chloroplastic OS=Arabidopsis thaliana GN=TYRAAT2 PE=1 SV=1	42.425
CotAD_01459	DEAD-box ATP-dependent RNA helicase 35 OS=Arabidopsis thaliana GN=RH35 PE=2 SV=1	63.196	0.988	0.929	1.216	0.936	1.038	0.728	1.478	0.773	1.092	0.952	1.074	0.894
CotAD_01468	RING-H2 finger protein ATL54 OS=Arabidopsis thaliana GN=ATL54 PE=2 SV=2	49.548	1.064	0.983	0.985	0.986
CotAD_01484	Cinnamoyl-CoA reductase 1 OS=Arabidopsis thaliana GN=CCR1 PE=1 SV=1	37.194	1.055	0.893	1.09	0.985
CotAD_01490	Photosynthetic NDH subunit of subcomplex B 1, chloroplastic OS=Arabidopsis thaliana GN=PNSB1 PE=2 SV=1	45.828	1.181	0.836	1.161	0.837	1.14	1.114	0.947	0.776	1.223	0.863	1.099	0.812
CotAD_01494	Protein LOW PSII ACCUMULATION 3, chloroplastic OS=Arabidopsis thaliana GN=LPA3 PE=1 SV=1	41.939	1.026	1.043	0.978	0.973	1.049	1.045	1.026	0.845	1.09	0.953	1.016	0.955
CotAD_01500	12-oxophytodienoate reductase 2 OS=Arabidopsis thaliana GN=OPR2 PE=1 SV=2	40.792									0.938	0.893	1.167	1.038
CotAD_01505	Probable protein phosphatase 2C 60 OS=Arabidopsis thaliana GN=At4g31860 PE=2 SV=1	37.678	1.051	0.952	1.005	1.011	0.976	1.106	1.027	0.944	1.058	1.045	0.931	0.986
CotAD_01506	Shikimate O-hydroxycinnamoyltransferase OS=Arabidopsis thaliana GN=HST PE=1 SV=1	47.908	0.95	0.996	0.795	1.292	0.911	0.944	0.906	1.257	0.906	0.972	0.932	1.238
CotAD_01516	Uncharacterized protein	33.767	1.124	0.944	1.046	0.86	1.052	1.007	1.01	0.933	1.148	1.003	0.973	0.867
CotAD_01518	Sanguinarine reductase OS=Eschscholzia californica GN=SARED1 PE=1 SV=1	65.613	1.218	0.923	1.177	0.695
CotAD_01519	Uncharacterized protein	17.416	0.993	1.136	1.058	0.838					0.836	1.177	1.205	0.821
CotAD_01520	Uncharacterized protein	14.868	1.111	0.922	1.299	0.744	1.179	0.831	1.244	0.75	1.091	0.887	1.261	0.766
CotAD_01531	ABC transporter G family member 39 OS=Arabidopsis thaliana GN=ABCG39 PE=3 SV=1	165.03	1.062	1.021	1.075	0.862	1.057	0.974	1.104	0.879	1.088	0.923	1.031	0.974
CotAD_01533	Cycloartenol synthase OS=Betula platyphylla GN=CASBPX1 PE=1 SV=1	77.818
CotAD_01538	Tyrosine--tRNA ligase 1, cytoplasmic OS=Arabidopsis thaliana GN=At2g33840 PE=2 SV=1	44.516	1.033	1	0.992	0.995	0.958	1.12	0.91	1.026	1.005	1.131	0.828	1.067
CotAD_01543	V-type proton ATPase catalytic subunit A OS=Gossypium hirsutum GN=CVA69.24 PE=2 SV=1	76.744	1.11	1.048	0.806	1.044
CotAD_01546	Cysteine-rich receptor-like protein kinase 3 OS=Arabidopsis thaliana GN=CRK3 PE=2 SV=1	57.345	0.976	1.012	1.025	1.017	0.996	0.953	1.157	0.913	1.026	0.896	1.171	0.927
CotAD_01548	Uncharacterized membrane protein At1g16860 OS=Arabidopsis thaliana GN=At1g16860 PE=1 SV=1	53.349	1.043	1.073	1.204	0.705	1.066	0.902	1.223	0.822
CotAD_01553	Glutamyl-tRNA reductase-binding protein, chloroplastic OS=Arabidopsis thaliana GN=GLUTRBP PE=1 SV=1	27.446									1.08	0.857	1.272	0.798
CotAD_01555	Uncharacterized protein	47.135	1.235	0.862	1.154	0.76
CotAD_01557	Uncharacterized protein	30.046	0.996	1.021	1.029	0.978
CotAD_01560	Mitogen-activated protein kinase kinase 4 OS=Arabidopsis thaliana GN=MKK4 PE=1 SV=1	38.898					0.919	1.123	1.017	0.962	1.085	0.929	0.937	1.071
CotAD_01566	Probable pre-mRNA-splicing factor ATP-dependent RNA helicase DEAH5 OS=Arabidopsis thaliana GN=At3g26560 PE=1 SV=2	135.42					1.009	0.787	1.582	0.639	0.908	0.558	1.512	1.06
CotAD_01574	Coatomer subunit epsilon-1 OS=Arabidopsis thaliana GN=At1g30630 PE=2 SV=1	33.096	0.954	0.991	0.938	1.127	0.966	1.007	0.95	1.111	0.954	0.983	0.985	1.083
CotAD_01584	Alpha-glucosidase OS=Spinacia oleracea PE=1 SV=1	101.82	0.867	1.061	0.933	1.168	0.911	1.005	0.982	1.153	0.933	1.012	0.918	1.182
CotAD_01588	Ferredoxin--NADP reductase, root-type isozyme, chloroplastic OS=Nicotiana tabacum PE=2 SV=1	42.162	1.35	0.92	0.975	0.752	1.162	1.074	0.902	0.876	1.373	1.024	0.894	0.678
CotAD_01597	Methionine S-methyltransferase OS=Arabidopsis thaliana GN=MMT1 PE=1 SV=1	119.65	1.071	0.904	0.936	1.128	0.998	1.028	0.923	1.028	1.061	0.969	0.85	1.103
CotAD_01613	UDP-glycosyltransferase 87A2 OS=Arabidopsis thaliana GN=UGT87A2 PE=1 SV=1	36.369	0.772	1.172	0.676	1.408	0.659	1.307	0.622	1.465
CotAD_01641	Uncharacterized protein	17.504	1.052	0.961	1.084	0.925	1.29	1.028	0.948	0.726	1.041	1.02	1.113	0.84
CotAD_01646	RuBisCO large subunit-binding protein subunit alpha, chloroplastic OS=Pisum sativum PE=1 SV=2	61.582	0.945	1.006	1.019	1.056	0.972	1.036	1.056	0.959	0.949	1.036	0.968	1.085
CotAD_01651	Kiwellin OS=Actinidia deliciosa PE=1 SV=1	23.068
CotAD_01659	Alpha carbonic anhydrase 7 OS=Arabidopsis thaliana GN=ACA7 PE=2 SV=1	24.669
CotAD_01690	4-hydroxy-3-methylbut-2-en-1-yl diphosphate synthase (ferredoxin), chloroplastic OS=Arabidopsis thaliana GN=ISPG PE=1 SV=1	23.617	1.141	0.76	1.245	0.876	1.177	0.884	1.205	0.737
CotAD_01693	Eukaryotic translation initiation factor 3 subunit I OS=Arabidopsis thaliana GN=TIF3I1 PE=2 SV=2	35.996
CotAD_01697	Protein argonaute 4 OS=Arabidopsis thaliana GN=AGO4 PE=1 SV=2	89.798	1.459	0.725	1.177	0.635	1.141	0.999	1.086	0.78	1.486	0.717	1.064	0.687
CotAD_01708	L-ascorbate peroxidase 2, cytosolic OS=Oryza sativa subsp. japonica GN=APX2 PE=1 SV=1	27.562	0.939	1.053	0.987	1.038	0.939	1.042	1.008	1.02	0.94	1.009	1.016	1.085
CotAD_01714	Mitogen-activated protein kinase homolog NTF6 OS=Nicotiana tabacum GN=NTF6 PE=2 SV=1	40.899
CotAD_01732	E3 UFM1-protein ligase 1 homolog OS=Arabidopsis thaliana GN=At3g46220 PE=1 SV=1	90.682	1.006	0.991	1.179	0.851	1.003	0.977	1.076	0.963
CotAD_01733	Nudix hydrolase 9 OS=Arabidopsis thaliana GN=NUDT9 PE=2 SV=1	33.692					1.059	0.955	0.992	1.008
CotAD_01745	Ras-related protein RABE1c OS=Arabidopsis thaliana GN=RABE1C PE=1 SV=1	28.205
CotAD_01750	Glutamate-1-semialdehyde 2,1-aminomutase 2, chloroplastic OS=Arabidopsis thaliana GN=GSA2 PE=2 SV=2	50.561	0.754	1.056	0.965	1.264	0.942	1.037	1.038	1.008
CotAD_01776	Probable alpha-mannosidase At5g13980 OS=Arabidopsis thaliana GN=At5g13980 PE=2 SV=1	113.67	0.919	1.175	1.104	0.833					1.047	0.953	0.915	1.113
CotAD_01784	Chaperone protein ClpC, chloroplastic OS=Pisum sativum PE=2 SV=1	101.41	1.113	0.835	1.103	0.967	1.015	0.917	1.061	0.948	1.116	0.935	1.045	0.914
CotAD_01807	21 kDa protein OS=Daucus carota PE=2 SV=1	21.417	0.898	1.005	1.238	0.898	1.031	0.787	1.26	0.9	0.898	0.961	1.19	0.905
CotAD_01818	BAG family molecular chaperone regulator 7 OS=Arabidopsis thaliana GN=BAG7 PE=1 SV=1	45.09	1.133	0.887	1.191	0.808	1.175	0.921	1.08	0.828	1.144	0.86	1.022	0.968
CotAD_01852	Glutamate dehydrogenase 2 OS=Arabidopsis thaliana GN=GDH2 PE=1 SV=1	44.767									0.788	0.985	0.742	1.567
CotAD_01862	Nucleobase-ascorbate transporter 6 OS=Arabidopsis thaliana GN=NAT6 PE=2 SV=2	57.327	1.081	1.024	0.875	1.032	1.04	1.023	0.897	1.057
CotAD_01873	26S proteasome non-ATPase regulatory subunit 6 OS=Oryza sativa subsp. japonica GN=RPN7 PE=2 SV=1	63.922	1.004	0.998	1.027	0.994	0.911	1.076	0.958	1.083	1.156	1.084	0.818	0.951
CotAD_01878	Callose synthase 10 OS=Arabidopsis thaliana GN=CALS10 PE=2 SV=5	8.2703	0.96	0.984	0.983	1.097
CotAD_01879	Callose synthase 10 OS=Arabidopsis thaliana GN=CALS10 PE=2 SV=5	209.09	1.105	0.968	0.954	0.987
CotAD_01881	Eukaryotic translation initiation factor isoform 4G-1 OS=Arabidopsis thaliana GN=EIF(ISO)4G1 PE=1 SV=1	79.021	1.102	0.942	0.985	0.986
CotAD_01889	Leucine-rich repeat receptor-like serine/threonine/tyrosine-protein kinase SOBIR1 OS=Arabidopsis thaliana GN=SOBIR1 PE=1 SV=1	37.319									1.247	1.005	1.158	0.566
CotAD_01891	Protein SIEVE ELEMENT OCCLUSION B OS=Arabidopsis thaliana GN=SEOB PE=1 SV=1	76.377					1.022	0.948	1.036	1.011	1.052	0.945	1.042	0.93
CotAD_01892	31 kDa ribonucleoprotein, chloroplastic OS=Arabidopsis thaliana GN=CP31A PE=1 SV=1	34.886	1.243	0.809	1.434	0.534	1.045	0.655	1.611	0.703	1.015	0.74	1.556	0.697
CotAD_01918	Probable acyl-activating enzyme 17, peroxisomal OS=Arabidopsis thaliana GN=AAE17 PE=2 SV=1	79.004	0.878	1.049	0.886	1.172	0.719	1.302	0.696	1.33	0.816	1.112	0.781	1.286
CotAD_01920	Enolase 1, chloroplastic OS=Arabidopsis thaliana GN=ENO1 PE=1 SV=1	52.18	1.382	0.839	1.139	0.64	1.145	0.95	1.002	0.909	1.299	0.889	1.07	0.697
CotAD_01939	UDP-glycosyltransferase 89B2 OS=Stevia rebaudiana GN=UGT89B2 PE=2 SV=1	51.914
CotAD_01966	Nuclear transport factor 2 OS=Oryza sativa subsp. japonica GN=NTF2 PE=2 SV=1	26.894	0.993	1.005	1.016	1.008					0.947	0.937	1.095	1.058
CotAD_01967	Polyadenylate-binding protein 1 OS=Arabidopsis thaliana GN=PABN1 PE=1 SV=1	24.594
CotAD_01978	Chaperone protein ClpB1 OS=Arabidopsis thaliana GN=CLPB1 PE=1 SV=2	98.197
CotAD_01979	Uncharacterized protein	25.488	0.961	1.027	1.065	0.975	1.004	0.879	1.039	1.097	0.839	1.047	1.01	1.149
CotAD_02018	Malate dehydrogenase, chloroplastic OS=Arabidopsis thaliana GN=At3g47520 PE=1 SV=1	31.668	1.08	0.883	1.061	0.995	1.066	0.994	1.041	0.913	0.86	1.077	1.015	1.097
CotAD_02024	Eukaryotic peptide chain release factor subunit 1-3 OS=Arabidopsis thaliana GN=ERF1-3 PE=1 SV=1	49.049	0.999	1.101	0.825	1.092
CotAD_02045	RuvB-like protein 1 OS=Arabidopsis thaliana GN=RIN1 PE=1 SV=1	51.464									1.09	0.938	1.012	0.974
CotAD_02046	Delta-1-pyrroline-5-carboxylate dehydrogenase 12A1, mitochondrial OS=Arabidopsis thaliana GN=ALDH12A1 PE=2 SV=1	61.492	0.811	1.136	0.9	1.185	0.79	1.165	0.816	1.321	0.811	1.061	0.875	1.319
CotAD_02094	Nuclear pore complex protein NUP98A OS=Arabidopsis thaliana GN=NUP98A PE=1 SV=1	102.86	0.805	1.157	1.108	0.969	0.872	0.842	1.248	1.07	0.873	0.968	1.164	1.038
CotAD_02096	Uncharacterized protein	17.065									0.724	1	1.131	1.215
CotAD_02120	TMV resistance protein N OS=Nicotiana glutinosa GN=N PE=1 SV=1	154.08	0.903	0.967	1.046	1.115					0.935	1.163	0.941	0.997
CotAD_02131	Uncharacterized protein	33.593	0.75	1.112	0.865	1.309	0.764	1.072	0.8	1.408
CotAD_02149	50S ribosomal protein L15, chloroplastic OS=Arabidopsis thaliana GN=RPL15 PE=1 SV=2	28.668	1.65	0.747	1.124	0.458	1.36	0.935	1.09	0.598	1.378	0.85	1.043	0.654
CotAD_02151	Uncharacterized protein	35.244	0.885	0.971	0.977	1.11
CotAD_02152	Caffeoylshikimate esterase OS=Arabidopsis thaliana GN=CSE PE=1 SV=1	43.009	0.817	0.967	0.86	1.387	0.82	1.112	0.813	1.283	0.893	1.091	0.882	1.137
CotAD_02155	Uncharacterized protein	17.33	1.033	0.89	1.047	1.051
CotAD_02163	Uncharacterized protein	68.926	0.968	0.897	1.086	1.077	0.938	1.079	0.961	1.048	0.968	0.944	1.074	1.047
CotAD_02174	Receptor protein kinase-like protein ZAR1 OS=Arabidopsis thaliana GN=ZAR1 PE=1 SV=1	67.852	1.11	1.01	0.88	1.011	1.032	0.977	0.994	1.014
CotAD_02201	Pyruvate dehydrogenase E1 component subunit beta-1, mitochondrial OS=Oryza sativa subsp. japonica GN=Os08g0536000 PE=2 SV=1	38.481	1.044	0.928	0.922	1.136	0.926	0.937	0.968	1.128	0.99	0.976	0.938	1.106
CotAD_02205	GEM-like protein 5 OS=Arabidopsis thaliana GN=At5g13200 PE=1 SV=1	28.743	0.716	1.439	0.816	1.063	0.744	1.369	0.806	1.125	0.772	1.359	0.869	1.059
CotAD_02212	Protein NEOXANTHIN-DEFICIENT 1 OS=Arabidopsis thaliana GN=NDX1 PE=2 SV=1	32.105
CotAD_02223	Uncharacterized protein	25.251					0.886	0.913	1.052	1.18
CotAD_02256	Aconitate hydratase, cytoplasmic OS=Cucurbita maxima PE=2 SV=1	56.56	0.832	1.031	0.976	1.194	0.912	1.151	0.835	1.131
CotAD_02257	Aconitate hydratase 1 OS=Arabidopsis thaliana GN=ACO1 PE=1 SV=2	42.017					0.905	1.012	0.876	1.243	0.854	0.999	0.907	1.3
CotAD_02277	GDSL esterase/lipase EXL3 OS=Arabidopsis thaliana GN=EXL3 PE=2 SV=1	27.74	1.061	1.051	0.866	1.036	1.022	1.108	0.893	0.995	1.147	1.064	0.869	0.927
CotAD_02283	Probable L-ascorbate peroxidase 3 OS=Oryza sativa subsp. indica GN=APX3 PE=2 SV=1	33.883	0.946	1.054	0.928	1.052	0.889	1.175	0.97	0.997	0.974	1.072	0.914	1.075
CotAD_02288	26S proteasome non-ATPase regulatory subunit 4 homolog OS=Arabidopsis thaliana GN=RPN10 PE=1 SV=1	41.679	0.858	1.099	0.946	1.156	0.781	0.976	0.961	1.323	0.873	1.164	0.912	1.099
CotAD_02302	Uncharacterized protein	20.522	1.15	0.956	1.03	0.876					1.116	0.96	0.974	0.963
CotAD_02308	Uncharacterized protein	22.682
CotAD_02343	Gamma carbonic anhydrase 1, mitochondrial OS=Arabidopsis thaliana GN=GAMMACA1 PE=1 SV=1	29.592	0.865	1.021	1.034	1.112	0.994	0.954	0.976	1.097	1.012	1.01	1.021	0.982
CotAD_02356	Uncharacterized protein	23.238
CotAD_02376	Probable protein phosphatase 2C 80 OS=Arabidopsis thaliana GN=At5g66720 PE=2 SV=1	39.99	1.139	0.951	1.198	0.731	1.215	0.799	1.209	0.776	1.033	0.891	1.239	0.853
CotAD_02379	Probable NAD(P)H dehydrogenase (quinone) FQR1-like 2 OS=Arabidopsis thaliana GN=At4g36750 PE=1 SV=1	28.123	1.107	0.97	0.966	0.97	0.886	1.089	0.897	1.16	0.976	1.03	0.885	1.147
CotAD_02494	Uncharacterized protein	15.233	0.424	1.33	0.4	1.889
CotAD_02498	Calvin cycle protein CP12-3, chloroplastic OS=Arabidopsis thaliana GN=CP12-3 PE=1 SV=1	10.091	0.967	0.983	1.276	0.783	1.12	0.71	1.35	0.834	0.896	0.861	1.382	0.874
CotAD_02501	Aspartyl protease AED3 OS=Arabidopsis thaliana GN=AED3 PE=1 SV=1	46.646	0.862	1.07	1.139	0.965	1.054	1.016	1.032	0.912	1.137	0.955	0.918	1.002
CotAD_02520	Xylose isomerase OS=Arabidopsis thaliana GN=XYLA PE=2 SV=2	58.806	0.687	1.151	0.7	1.445	0.754	1.262	0.713	1.345	0.842	1.182	0.725	1.305
CotAD_02522	Annexin D4 OS=Arabidopsis thaliana GN=ANN4 PE=2 SV=1	34.701	0.914	1.062	0.92	1.129	0.904	1.057	0.935	1.134	0.871	1.114	0.898	1.168
CotAD_02523	Annexin D3 OS=Arabidopsis thaliana GN=ANN3 PE=2 SV=2	38.467	0.877	1.027	0.971	1.154	0.991	0.896	1.112	1.021	1.106	0.906	1.043	0.958
CotAD_02531	30S ribosomal protein S17, chloroplastic OS=Arabidopsis thaliana GN=RPS17 PE=1 SV=1	11.697	0.905	0.923	1.334	0.882	0.906	1.02	1.31	0.792	0.903	0.959	1.27	0.9
CotAD_02534	Uncharacterized protein	41.054
CotAD_02536	Uroporphyrinogen decarboxylase, chloroplastic OS=Nicotiana tabacum GN=DCUP PE=1 SV=1	45.216	1.172	0.869	1.075	0.858	1.09	0.964	1.05	0.891	1.15	0.9	1.122	0.857
CotAD_02589	DNA repair helicase XPB1 OS=Arabidopsis thaliana GN=XPB1 PE=2 SV=3	77.053
CotAD_02593	Chromatin remodeling protein EBS OS=Arabidopsis thaliana GN=EBS PE=1 SV=1	61.228	0.765	1.322	0.961	0.988					0.755	0.791	1.346	1.171
CotAD_02594	Glutathione S-transferase T1 OS=Arabidopsis thaliana GN=GSTT1 PE=2 SV=1	47.769	0.918	1.17	0.773	1.159	0.842	1.217	0.909	1.162	0.876	1.226	0.822	1.126
CotAD_02612	FAM10 family protein At4g22670 OS=Arabidopsis thaliana GN=At4g22670 PE=1 SV=1	41.092	1.163	1.015	1.148	0.689	1.045	0.939	1.259	0.706	1.159	0.909	1.097	0.835
CotAD_02615	Uncharacterized protein	27.675	1.073	0.932	1.292	0.773	1.173	0.845	1.222	0.779	0.977	0.832	1.403	0.74
CotAD_02617	Hsp70-Hsp90 organizing protein 3 OS=Arabidopsis thaliana GN=HOP3 PE=2 SV=1	65.464	1.076	0.967	1.068	0.931	1.027	0.993	1.043	0.96	1	1.001	1.078	0.946
CotAD_02619	Luminal-binding protein 5 OS=Nicotiana tabacum GN=BIP5 PE=2 SV=1	73.465					1.315	0.987	0.971	0.717
CotAD_02625	Serine/threonine-protein kinase BLUS1 OS=Arabidopsis thaliana GN=BLUS1 PE=1 SV=1	81.968					1.007	0.901	1.081	1.03
CotAD_02641	60S ribosomal protein L9 OS=Pisum sativum GN=RPL9 PE=2 SV=1	22.042	1.198	1.011	0.935	0.864	1.151	0.947	1.032	0.853	1.157	0.899	1.054	0.917
CotAD_02643	Uncharacterized protein	42.243					0.721	1.188	0.795	1.343	0.833	1.121	0.816	1.294
CotAD_02655	Polyadenylate-binding protein-interacting protein 11 OS=Arabidopsis thaliana GN=CID11 PE=2 SV=1	40.008	0.561	1.535	0.521	1.419					0.527	1.326	0.611	1.653
CotAD_02659	Outer envelope pore protein 37, chloroplastic OS=Arabidopsis thaliana GN=OEP37 PE=2 SV=2	30.993	1.171	0.79	1.3	0.759	1.188	0.773	1.26	0.781	1.168	0.811	1.226	0.792
CotAD_02667	Pentatricopeptide repeat-containing protein At3g49240 OS=Arabidopsis thaliana GN=EMB1796 PE=2 SV=1	71.652
CotAD_02691	Probable NADH dehydrogenase [ubiquinone] 1 alpha subcomplex subunit 5, mitochondrial OS=Arabidopsis thaliana GN=At5g52840 PE=1 SV=1	19.096	0.918	1.075	0.972	1.06	0.916	0.963	0.998	1.115	0.801	1.067	1	1.192
CotAD_02696	Glutaminyl-peptide cyclotransferase OS=Arabidopsis thaliana GN=QCT PE=1 SV=1	35.994	0.955	1.061	0.993	1.016
CotAD_02707	BAHD acyltransferase DCR OS=Arabidopsis thaliana GN=DCR PE=2 SV=1	36.95	1.293	0.733	1.279	0.751					1.263	0.811	1.144	0.765
CotAD_02716	Tripeptidyl-peptidase 2 OS=Arabidopsis thaliana GN=TPP2 PE=1 SV=1	148.81	0.884	1.01	0.896	1.249	0.935	1.065	0.868	1.194	0.976	1.045	0.91	1.151
CotAD_02718	Berberine bridge enzyme-like 24 OS=Arabidopsis thaliana GN=At5g44380 PE=2 SV=1	14.927	0.405	1.319	0.334	1.985	0.826	1.103	0.795	1.372	0.999	1.154	0.751	1.132
CotAD_02769	T-complex protein 1 subunit delta OS=Arabidopsis thaliana GN=CCT4 PE=1 SV=1	49.846	1.164	0.952	0.914	0.978
CotAD_02772	Serine/threonine-protein phosphatase 2A 65 kDa regulatory subunit A beta isoform OS=Arabidopsis thaliana GN=PP2AA2 PE=1 SV=2	61.549	1.117	0.991	0.863	1.039	1.104	1.015	0.923	0.969
CotAD_02787	Elongation factor 1-alpha OS=Zea mays GN=EF1A PE=3 SV=1	57.221	0.871	1.077	0.849	1.225	0.906	1.104	0.9	1.119	0.994	1.293	0.791	0.949
CotAD_02789	Actin-interacting protein 1-2 OS=Arabidopsis thaliana GN=AIP1-2 PE=2 SV=1	65.958	1.02	0.983	0.977	1.035	0.971	1.071	0.92	1.06
CotAD_02797	Outer envelope protein 64, chloroplastic OS=Arabidopsis thaliana GN=OEP64 PE=1 SV=1	64.655	1.04	1.037	0.895	1.045	0.894	1.09	1.096	0.949
CotAD_02798	Zinc finger protein VAR3, chloroplastic OS=Arabidopsis thaliana GN=VAR3 PE=1 SV=2	42.827					1.031	1.039	1.083	0.864
CotAD_02799	ERAD-associated E3 ubiquitin-protein ligase component HRD3A OS=Arabidopsis thaliana GN=HRD3A PE=1 SV=1	75.688	0.98	1.052	0.95	1.031	0.876	1.013	1.042	1.211	0.812	1.08	0.912	1.259
CotAD_02800	TPR repeat-containing thioredoxin TDX OS=Arabidopsis thaliana GN=TDX PE=1 SV=1	43.536	1.068	0.983	0.967	1.02					1.049	1.086	0.959	0.924
CotAD_02812	Bifunctional D-cysteine desulfhydrase/1-aminocyclopropane-1-carboxylate deaminase, mitochondrial OS=Arabidopsis thaliana GN=DCD PE=1 SV=1	47.285	1.083	0.971	0.933	1.027	1.018	1.026	0.859	1.116	1.18	0.942	0.952	0.928
CotAD_02817	Uncharacterized protein	30.658					1.131	0.923	1.11	0.844	0.974	0.969	1.048	1.041
CotAD_02878	Pyruvate kinase 1, cytosolic OS=Oryza sativa subsp. japonica GN=Os11g0148500 PE=1 SV=1	55.56	1.042	0.994	0.869	1.094	0.898	1.076	0.919	1.137
CotAD_02884	Enolase OS=Ricinus communis PE=2 SV=1	47.969	1.044	1.039	0.804	1.146	0.86	1.108	0.836	1.158	0.968	1.133	0.838	1.099
CotAD_02894	Uncharacterized protein	19.604	0.851	1.123	0.97	1.088
CotAD_02898	Monodehydroascorbate reductase OS=Solanum lycopersicum GN=AFRR PE=1 SV=1	46.867	1.074	0.975	0.989	1.081	0.96	1.009	0.945	1.102	0.949	1.126	0.809	1.111
CotAD_02913	Cell division protein FtsZ homolog 2-1, chloroplastic OS=Arabidopsis thaliana GN=FTSZ2-1 PE=1 SV=2	47.999
CotAD_02925	Uncharacterized protein	53.1	1.109	0.967	1.013	0.926	1.116	0.946	1.061	0.91	0.994	0.976	1.112	0.943
CotAD_02947	Uncharacterized protein	40.265	0.794	1.187	0.958	1.097	1	1.028	0.999	1.079	0.84	1.103	1.044	1.066
CotAD_02969	Proteasome subunit alpha type-7 OS=Cicer arietinum GN=PAD1 PE=2 SV=1	27.423	0.966	1.057	1.078	0.926
CotAD_02971	L-ascorbate peroxidase 3, peroxisomal OS=Arabidopsis thaliana GN=APX3 PE=1 SV=1	31.962	1.005	0.934	1.159	0.929					0.998	0.9	1.098	0.996
CotAD_02989	Signal recognition particle 43 kDa protein, chloroplastic OS=Arabidopsis thaliana GN=CAO PE=1 SV=2	45.991	1.262	0.811	1.208	0.73	1.337	0.721	1.211	0.724	1.045	0.87	1.298	0.797
CotAD_03007	Alanine--tRNA ligase, chloroplastic/mitochondrial OS=Populus trichocarpa GN=POPTRDRAFT_821063 PE=3 SV=1	113.45	1.346	0.746	1.23	0.704					1.085	0.899	1.13	0.898
CotAD_03019	Vestitone reductase OS=Medicago sativa PE=1 SV=1	40.636	1.114	0.92	1.027	0.954	0.982	1.061	0.999	0.979	1.035	1.01	1.025	0.951
CotAD_03055	Peptide methionine sulfoxide reductase B2, chloroplastic OS=Arabidopsis thaliana GN=MSRB2 PE=1 SV=1	23.325					1.134	0.705	1.343	0.825	1.25	0.668	1.393	0.669
CotAD_03061	LL-diaminopimelate aminotransferase, chloroplastic OS=Arabidopsis thaliana GN=DAP PE=1 SV=1	50.433	0.864	1.048	0.864	1.252	0.875	1.064	0.886	1.231	0.907	1.064	0.882	1.17
CotAD_03103	Ras-related protein RABA2a OS=Arabidopsis thaliana GN=RABA2A PE=2 SV=1	23.835
CotAD_03111	DNA damage-binding protein 1a OS=Arabidopsis thaliana GN=DDB1A PE=1 SV=1	121.14	1.098	0.945	0.913	1.075	0.974	1.063	0.924	1.046	1.01	1.087	0.908	1.02
CotAD_03118	Cationic amino acid transporter 1 OS=Arabidopsis thaliana GN=CAT1 PE=1 SV=1	64.593	1.036	0.705	1.371	0.921	0.834	0.558	1.029	1.617	1.08	0.498	1.235	1.214
CotAD_03137	Ycf3-interacting protein 1, chloroplastic OS=Arabidopsis thaliana GN=Y3IP1 PE=1 SV=1	20.837	0.999	1.02	1.215	0.82	1.064	0.87	1.222	0.833	0.823	0.907	1.452	0.88
CotAD_03146	T-complex protein 1 subunit delta OS=Arabidopsis thaliana GN=CCT4 PE=1 SV=1	86.307	1.139	0.935	0.967	1.012	1.023	1.034	0.957	1.016	1.098	0.988	0.982	1.005
CotAD_03149	Elongation factor 1-alpha OS=Daucus carota PE=1 SV=1	57.213	0.994	0.951	0.963	1.114	0.982	0.949	0.947	1.147	1.012	1.075	0.828	1.118
CotAD_03163	Surfeit locus protein 1 OS=Arabidopsis thaliana GN=SURF1 PE=2 SV=1	20.554	1.022	0.95	0.958	1.09	0.957	1.04	0.866	1.161
CotAD_03169	Dihydropyrimidine dehydrogenase (NADP(+)), chloroplastic OS=Arabidopsis thaliana GN=PYD1 PE=1 SV=1	45.967	0.815	1.072	0.817	1.332	0.829	1.128	0.809	1.231	0.828	1.103	0.785	1.392
CotAD_03173	Annexin D5 OS=Arabidopsis thaliana GN=ANN5 PE=2 SV=2	35.565	0.655	1.305	0.696	1.381	0.87	1.131	0.769	1.264
CotAD_03191	Protein argonaute 1 OS=Arabidopsis thaliana GN=AGO1 PE=1 SV=1	116.59	1.345	0.726	1.113	0.818	1.069	0.903	1.17	0.871	1.095	0.94	1.037	0.942
CotAD_03193	1-deoxy-D-xylulose 5-phosphate reductoisomerase, chloroplastic OS=Oryza sativa subsp. japonica GN=DXR PE=2 SV=2	51.213	1.252	0.789	1.214	0.656	1.244	0.798	1.271	0.683
CotAD_03203	26S protease regulatory subunit 6B homolog OS=Arabidopsis thaliana GN=RPT3 PE=1 SV=1	47.768					0.945	0.899	1.121	1.061	0.89	0.959	1.056	1.142
CotAD_03249	Ferritin-3, chloroplastic OS=Glycine max PE=2 SV=1	29.046	0.728	1.183	0.815	1.311					0.232	1.265	0.491	2.192
CotAD_03250	40S ribosomal protein S4 OS=Gossypium hirsutum GN=RPS4 PE=2 SV=1	29.602
CotAD_03258	Pyruvate decarboxylase 2 (Fragment) OS=Pisum sativum GN=PDC2 PE=2 SV=1	12.466	0.734	1.273	0.591	1.431	0.799	1.218	0.796	1.255	0.752	1.354	0.645	1.325
CotAD_03266	Bifunctional monothiol glutaredoxin-S16, chloroplastic OS=Arabidopsis thaliana GN=GRXS16 PE=1 SV=2	32.557	0.973	1.077	1.014	0.961	1.031	1.019	1.012	0.968	0.939	1.037	1.052	1.015
CotAD_03267	Acyl-coenzyme A oxidase 4, peroxisomal OS=Arabidopsis thaliana GN=ACX4 PE=1 SV=1	47.942	0.804	1.168	0.734	1.321	0.745	1.221	0.731	1.385	0.809	1.239	0.66	1.314
CotAD_03283	Phosphoglucan, water dikinase, chloroplastic OS=Arabidopsis thaliana GN=GWD3 PE=1 SV=1	50.6	0.962	0.977	1.176	0.915					0.983	1.041	1.143	0.856
CotAD_03298	Uncharacterized protein	51.604	1.071	1.015	1.019	0.912	1.011	0.936	1.198	0.873	1.006	0.906	1.222	0.924
CotAD_03309	F-box protein SKIP8 OS=Arabidopsis thaliana GN=SKIP8 PE=1 SV=1	27.959
CotAD_03313	Peptidyl-prolyl cis-trans isomerase PASTICCINO1 OS=Arabidopsis thaliana GN=PAS1 PE=1 SV=2	70.76	0.985	0.995	0.963	1.144
CotAD_03316	Glutathione S-transferase U8 OS=Arabidopsis thaliana GN=GSTU8 PE=2 SV=1	25.847	0.968	1.002	0.819	1.185	0.903	1.04	0.876	1.241	1.041	0.931	0.821	1.18
CotAD_03326	Glutathione S-transferase L1 OS=Arabidopsis thaliana GN=GSTL1 PE=2 SV=1	27.506	0.548	1.079	0.714	1.688	0.541	1.037	0.596	1.85	0.519	1.023	0.686	1.873
CotAD_03382	Uncharacterized protein	35.894	0.901	1.072	1.103	0.893	1.025	0.894	1.129	0.96	0.884	0.94	1.284	0.915
CotAD_03395	Aldo-keto reductase family 4 member C8 OS=Arabidopsis thaliana GN=AKR4C8 PE=1 SV=2	38.25
CotAD_03396	Aldo-keto reductase family 4 member C9 OS=Arabidopsis thaliana GN=AKR4C9 PE=1 SV=1	35.453	0.588	1.16	0.528	1.76					0.898	1.141	1.006	0.995
CotAD_03398	Uracil phosphoribosyltransferase OS=Nicotiana tabacum GN=UPP PE=2 SV=1	25.371	0.977	1.162	1.239	0.81	1.124	0.766	1.179	0.94	0.945		0.989
CotAD_03422	Transmembrane 9 superfamily member 1 OS=Arabidopsis thaliana GN=TMN1 PE=1 SV=1	67.623	0.901	1.004	0.956	1.167
CotAD_03428	UDP-glucose:glycoprotein glucosyltransferase OS=Arabidopsis thaliana GN=UGGT PE=1 SV=1	183.21	1.174	0.821	0.917	1.114	1.023	0.955	0.988	1.052
CotAD_03438	Thylakoid membrane protein TERC, chloroplastic OS=Arabidopsis thaliana GN=TERC PE=1 SV=1	40.403									1.09	0.931	1.062	0.931
CotAD_03440	Glutathione S-transferase L3 OS=Arabidopsis thaliana GN=GSTL3 PE=2 SV=1	48.87					0.919	0.905	0.975	1.229
CotAD_03446	Calcium-transporting ATPase 1, endoplasmic reticulum-type OS=Arabidopsis thaliana GN=ECA1 PE=1 SV=2	116.26	1.012	0.907	0.993	1.141	0.991	0.947	0.979	1.105	1.038	1.031	0.947	1.009
CotAD_03449	UDP-glucuronic acid decarboxylase 1 OS=Arabidopsis thaliana GN=UXS1 PE=1 SV=1	47.673
CotAD_03453	Uncharacterized protein	14.42	0.923	1.257	0.546	1.285	0.684	1.431	0.596	1.339	0.855	1.333	0.642	1.228
CotAD_03456	Histone H2B.3 (Fragment) OS=Solanum lycopersicum GN=H2B-3 PE=2 SV=1	7.2954	1.23	0.831	0.89	1.051	1.012	0.939	0.977	1.091	1.202	0.963	1.11	0.713
CotAD_03465	Actin-depolymerizing factor 2 OS=Petunia hybrida GN=ADF2 PE=2 SV=1	16.082	1.102	1.061	1.003	0.943	1.053	0.978	1.021	0.936	1.009	1.108	1.02	0.851
CotAD_03468	ADP-ribosylation factor GTPase-activating protein AGD7 OS=Arabidopsis thaliana GN=AGD7 PE=1 SV=1	51.107	0.823	1.083	0.914	1.212	0.886	0.927	1.109	1.108	0.724	0.994	1.086	1.192
CotAD_03474	Probable proteasome inhibitor OS=Arabidopsis thaliana GN=At3g53970 PE=1 SV=1	31.84					1.078	0.94	1.124	0.871	0.749	0.981	1.189	1.145
CotAD_03482	Delta-1-pyrroline-5-carboxylate synthase B OS=Arabidopsis thaliana GN=P5CSB PE=2 SV=1	36.938	0.497	1.558	0.39	1.592	0.495	1.591	0.442	1.541	0.665	1.508	0.661	1.247
CotAD_03490	Mediator of RNA polymerase II transcription subunit 8 OS=Arabidopsis thaliana GN=MED8 PE=1 SV=1	26.326
CotAD_03504	Uncharacterized protein	53.827
CotAD_03507	Uncharacterized protein	88.285	1.174	1.269	1.143	0.429					1.428	0.852	1.14	0.573
CotAD_03512	Uncharacterized protein	19.23									0.481	1.22	0.464	1.975
CotAD_03530	Neutral ceramidase OS=Arabidopsis thaliana GN=At2g38010 PE=3 SV=1	85.003	0.824	1.194	0.971	1.045					0.907	1.032	0.965	1.141
CotAD_03532	Ataxin-3 homolog OS=Arabidopsis thaliana GN=At3g54130 PE=2 SV=1	30.916									0.996	1.147	0.939	0.944
CotAD_03538	Uncharacterized protein	29.154	1.298	0.751	1.359	0.606	1.178	0.803	1.224	0.797
CotAD_03544	26S proteasome non-ATPase regulatory subunit 7 homolog A OS=Arabidopsis thaliana GN=RPN8A PE=1 SV=1	35.082	0.896	1.022	0.953	1.103	0.897	0.993	0.95	1.141	0.936	1.073	0.98	1.062
CotAD_03549	30S ribosomal protein S31, chloroplastic OS=Arabidopsis thaliana GN=RPS31 PE=1 SV=1	8.9373	1.265	0.885	1.433	0.416	1.526	0.672	1.472	0.3	1.311	0.847	1.255	0.554
CotAD_03551	Ran-binding protein 1 homolog b OS=Arabidopsis thaliana GN=RANBP1B PE=1 SV=2	25.002					1.104	0.927	1.127	0.852
CotAD_03552	ERBB-3 BINDING PROTEIN 1 OS=Solanum tuberosum GN=EBP1 PE=2 SV=1	43.003	1.011	1.016	1.157	0.843	0.965	0.922	1.196	0.94
CotAD_03566	Chlorophyll a-b binding protein CP29.2, chloroplastic OS=Arabidopsis thaliana GN=LHCB4.2 PE=1 SV=1	31.107	1.136	0.928	1.124	0.852	1.159	0.906	1.07	0.82	1.274	0.805	1.261	0.711
CotAD_03602	Serine carboxypeptidase II-3 OS=Hordeum vulgare GN=CXP;2-3 PE=2 SV=1	51.877					0.878	1.099	0.925	1.129	0.905	1.109	0.942	1.088
CotAD_03613	Patatin-like protein 2 OS=Arabidopsis thaliana GN=PLP2 PE=1 SV=1	47.862	0.88	1.029	0.984	1.146	0.894	0.935	0.865	1.232	0.947	1.054	0.953	1.093
CotAD_03615	Patatin-like protein 2 OS=Arabidopsis thaliana GN=PLP2 PE=1 SV=1	48.242	0.673	0.997	0.969	1.406	0.917	0.81	0.855	1.448	0.634	1.315	0.753	1.389
CotAD_03631	Thioredoxin-like 4, chloroplastic OS=Arabidopsis thaliana GN=At1g07700 PE=2 SV=1	19.138	0.82	1.108	1.255	0.86	1.066	1.018	1.044	0.886	1.022	0.97	1.115	0.865
CotAD_03637	Protein WEAK CHLOROPLAST MOVEMENT UNDER BLUE LIGHT 1 OS=Arabidopsis thaliana GN=WEB1 PE=1 SV=1	101.42					0.983	1.096	1.119	0.822
CotAD_03667	Cysteine proteinase RD21A OS=Arabidopsis thaliana GN=RD21A PE=1 SV=1	51.543	0.634	1	0.745	1.704	0.634	0.983	0.783	1.657	0.812	1.013	0.774	1.38
CotAD_03694	3-oxo-Delta(4,5)-steroid 5-beta-reductase OS=Arabidopsis thaliana GN=VEP1 PE=1 SV=1	43.822
CotAD_03695	3-oxo-Delta(4,5)-steroid 5-beta-reductase OS=Arabidopsis thaliana GN=VEP1 PE=1 SV=1	43.434	0.71	0.896	0.758	1.672	0.679	1.067	0.621	1.686	0.761	1.001	0.671	1.657
CotAD_03708	Adenine phosphoribosyltransferase 1, chloroplastic OS=Arabidopsis thaliana GN=APT1 PE=1 SV=2	30.242	0.781	1.029	0.932	1.315	0.772	0.943	0.94	1.352	0.667	0.964	0.987	1.472
CotAD_03718	Uncharacterized protein	10.557	0.871	0.963	1.073	1.079	0.837	0.831	1.25	1.049	0.82	1.023	1.122	0.972
CotAD_03725	Phospholipase A(1) DAD1, chloroplastic OS=Arabidopsis thaliana GN=DAD1 PE=1 SV=1	55.403	1.113	1.028	0.823	1.04	1.084	1.073	0.82	0.994	1.195	1.135	0.774	0.897
CotAD_03741	Methylesterase 10 OS=Arabidopsis thaliana GN=MES10 PE=2 SV=1	28.793	0.684	1.169	0.602	1.576	0.771	1.191	0.714	1.367	0.846	1.145	0.712	1.362
CotAD_03742	Methylesterase 10 OS=Arabidopsis thaliana GN=MES10 PE=2 SV=1	28.76	0.741	1.076	0.799	1.477	0.809	1.15	0.746	1.377	0.779	1.055	0.846	1.394
CotAD_03745	Uncharacterized protein	17.85	0.902	1.013	1.406	0.722	1.046	0.72	1.381	0.883	0.785	1.106	1.347	0.803
CotAD_03746	Uncharacterized protein	51.076					1.399	0.608	1.381	0.594
CotAD_03778	Thiosulfate sulfurtransferase 18 OS=Arabidopsis thaliana GN=STR18 PE=1 SV=1	16.194	0.715	0.963	1.224	1.148	0.746	0.939	1.221	1.138	0.87	1.01	1.146	1.042
CotAD_03786	60S ribosomal protein L8 OS=Solanum lycopersicum GN=RPL8 PE=2 SV=1	28.152	1.102	1.043	0.954	0.914	1.024	1.011	0.931	1.053	1.192	0.876	1.059	0.871
CotAD_03795	Betaine aldehyde dehydrogenase 1, chloroplastic OS=Arabidopsis thaliana GN=ALDH10A8 PE=2 SV=1	53.331	1.057	0.884	1.084	0.996	0.942	1.143	0.855	1.086	0.989	1.231	0.741	1.073
CotAD_03798	Sucrose synthase 6 OS=Arabidopsis thaliana GN=SUS6 PE=1 SV=1	94.361
CotAD_03800	DEAD-box ATP-dependent RNA helicase 30 OS=Arabidopsis thaliana GN=RH30 PE=1 SV=2	56.964	1.028	1.07	0.886	1.033	0.966	1.106	0.952	0.999
CotAD_03818	Protein BONZAI 1 OS=Arabidopsis thaliana GN=BON1 PE=1 SV=2	63.977	1.056	1.002	1.026	0.911	1.028	1.022	0.981	0.986	0.975	1.078	0.959	1.02
CotAD_03841	Thylakoid lumenal 17.9 kDa protein, chloroplastic OS=Arabidopsis thaliana GN=At4g24930 PE=1 SV=1	25.146	0.934	1.157	1.116	0.892					0.903	0.962	1.195	0.927
CotAD_03875	Alpha-1,4-glucan-protein synthase [UDP-forming] 2 OS=Solanum tuberosum GN=UPTG2 PE=1 SV=1	41.273	0.714	1.34	0.669	1.304	0.749	1.303	0.674	1.331	0.877	1.14	0.756	1.285
CotAD_03878	Nuclear transport factor 2 OS=Oryza sativa subsp. japonica GN=NTF2 PE=2 SV=1	50.181	0.945	1.081	1.131	0.873	1.08	0.972	1.104	0.857	0.972	1.062	1.048	0.946
CotAD_03880	Glycine-rich RNA-binding protein 3, mitochondrial OS=Arabidopsis thaliana GN=RBG3 PE=2 SV=1	18.816	0.888	1.189	1.07	0.885
CotAD_03887	Eukaryotic translation initiation factor 5A OS=Manihot esculenta PE=2 SV=2	17.422	0.905	1.025	1.109	0.994	1.072	0.915	1.171	0.855	0.931	0.986	1.116	1.003
CotAD_03907	NAP1-related protein 2 OS=Arabidopsis thaliana GN=NRP2 PE=1 SV=2	33.305
CotAD_03918	ABC transporter A family member 2 OS=Arabidopsis thaliana GN=ABCA2 PE=2 SV=1	105.63	0.828	1.11	1.02	1.068	0.722	1.207	0.875	1.243	0.832	1.087	0.795	1.295
CotAD_03922	(-)-isopiperitenol/(-)-carveol dehydrogenase, mitochondrial OS=Mentha piperita PE=1 SV=1	27.411	1.029	0.949	1.208	0.842	1.108	0.882	1.144	0.875	1.132	0.898	1.196	0.854
CotAD_03925	Calcium-dependent protein kinase 10 OS=Arabidopsis thaliana GN=CPK10 PE=1 SV=1	62.213	0.916	1.272	1.019	0.822
CotAD_03933	Serine/threonine-protein phosphatase PP2A catalytic subunit OS=Hevea brasiliensis GN=PP2A PE=2 SV=1	35.453	0.991	0.998	0.899	1.131
CotAD_03942	Glycerol-3-phosphate acyltransferase, chloroplastic OS=Cucumis sativus PE=2 SV=1	40.553	1.192	0.846	1.227	0.735	1.114	0.884	1.217	0.766	1.139	0.899	1.195	0.744
CotAD_03943	Thioredoxin reductase 2 OS=Arabidopsis thaliana GN=NTR2 PE=2 SV=2	29.921					0.786	1.025	0.917	1.313	0.957	1.017	0.957	1.107
CotAD_03953	33 kDa ribonucleoprotein, chloroplastic OS=Nicotiana sylvestris PE=1 SV=1	31.747	1.307	0.743	1.372	0.591	1.182	0.792	1.364	0.671	1.134	0.818	1.498	0.537
CotAD_03958	Probable ADP-ribosylation factor GTPase-activating protein AGD8 OS=Arabidopsis thaliana GN=AGD8 PE=1 SV=1	43.923	0.944	1.002	1.017	1.065	0.903	0.909	1.109	1.107	0.85	1.08	1.08	1.037
CotAD_03962	Mitochondrial carnitine/acylcarnitine carrier-like protein OS=Arabidopsis thaliana GN=BOU PE=1 SV=1	25.747					0.692	1.077	0.653	1.63
CotAD_03966	Pentatricopeptide repeat-containing protein At5g46580, chloroplastic OS=Arabidopsis thaliana GN=At5g46580 PE=2 SV=1	81.789	1.216	0.781	1.192	0.825
CotAD_03967	Glycine cleavage system H protein, mitochondrial OS=Flaveria anomala GN=GDCSH PE=2 SV=1	16.927	0.886	1.068	1.137	0.942	1.015	0.92	1.14	0.953	0.83	0.937	1.273	1.014
CotAD_03982	GTP-binding protein YPTM2 OS=Zea mays GN=YPTM2 PE=2 SV=1	25.991	0.797	1.085	0.838	1.329	0.808	1.06	0.832	1.339	0.683	1.112	0.917	1.372
CotAD_03988	Peroxisomal acyl-coenzyme A oxidase 1 OS=Arabidopsis thaliana GN=ACX1 PE=1 SV=1	74.633	1.063	0.973	0.804	1.171	0.892	1.057	0.917	1.142	1.001	1.022	0.862	1.206
CotAD_03992	Uncharacterized protein	244.22	1.044	0.832	1.408	0.749					0.906	0.937	1.369	0.817
CotAD_04016	Uncharacterized protein	12.878					0.944	1.101	1.019	0.962	1.016	0.983	1.047	0.979
CotAD_04033	Uncharacterized protein	44.306	0.972	0.995	1.192	0.872					0.868	0.938	1.117	1.102
CotAD_04041	26S protease regulatory subunit 6A homolog OS=Solanum lycopersicum GN=TBP1 PE=2 SV=1	71.671	0.948	0.965	0.945	1.166	0.867	0.939	1.101	1.155	0.875	1.025	0.976	1.147
CotAD_04046	Feruloyl CoA ortho-hydroxylase 1 OS=Arabidopsis thaliana GN=F6'H1 PE=1 SV=1	40.296
CotAD_04048	Protein EXPORTIN 1A OS=Arabidopsis thaliana GN=XPO1 PE=1 SV=1	123.28					0.959	0.991	1.018	1.056	0.971	1.086	0.963	1.012
CotAD_04053	Protein TPR2 OS=Oryza sativa subsp. japonica GN=TPR2 PE=1 SV=1	124.03	1.116	0.896	1.105	0.912	1.049	0.964	1.119	0.883	1.077	0.911	1.085	0.942
CotAD_04070	Protein TRIGALACTOSYLDIACYLGLYCEROL 3, chloroplastic OS=Arabidopsis thaliana GN=TGD3 PE=1 SV=1	38.15	0.77	1.206	0.722	1.33	0.856	1.064	0.85	1.264
CotAD_04072	Protein SIEVE ELEMENT OCCLUSION B OS=Arabidopsis thaliana GN=SEOB PE=1 SV=1	67.693
CotAD_04076	Regulator of nonsense transcripts 1 homolog OS=Arabidopsis thaliana GN=UPF1 PE=1 SV=2	176.77	1.197	0.93	0.904	0.965	1.233	0.896	1.033	0.836	0.899	0.775	0.982	1.402
CotAD_04081	26S proteasome non-ATPase regulatory subunit 12 homolog A OS=Arabidopsis thaliana GN=RPN5A PE=1 SV=1	50.925	0.973	0.911	0.826	1.31
CotAD_04082	Histidine--tRNA ligase, cytoplasmic OS=Arabidopsis thaliana GN=At3g02760 PE=2 SV=1	71.404	1.095	0.895	1.008	1.019	1.123	0.949	1.071	0.866	1.237	0.924	0.815	1.026
CotAD_04085	Eukaryotic translation initiation factor 5 OS=Phaseolus vulgaris GN=EIF5 PE=2 SV=1	47.163	1.089	0.962	0.994	0.94	1.057	0.918	0.989	1.069	1.063	1.05	0.953	0.981
CotAD_04086	Riboflavin biosynthesis protein PYRR, chloroplastic OS=Arabidopsis thaliana GN=PYRR PE=1 SV=1	64.712	1.043	0.921	1.06	0.997	0.951	0.971	1.026	1.077	1.047	1.062	0.803	1.117
CotAD_04090	Serine carboxypeptidase 1 OS=Oryza sativa subsp. japonica GN=CBP1 PE=2 SV=1	44.885
CotAD_04091	Uncharacterized protein	37.029	1.476	0.599	1.4	0.527	1.494	0.584	1.515	0.38	1.426	0.739	1.244	0.544
CotAD_04100	Omega-hydroxypalmitate O-feruloyl transferase OS=Arabidopsis thaliana GN=HHT1 PE=1 SV=1	49.793					1.353	0.537	1.506	0.59
CotAD_04103	Sister chromatid cohesion 1 protein 4 OS=Arabidopsis thaliana GN=SYN4 PE=2 SV=1	122.32									0.933	0.837	1.146	1.125
CotAD_04115	Peroxidase 53 OS=Arabidopsis thaliana GN=PER53 PE=1 SV=1	34.882	0.99	0.978	1.054	1.002	0.907	1.034	0.977	1.111	0.968	1.028	0.985	1.053
CotAD_04124	Uncharacterized protein	15.552	0.704	1.214	0.674	1.44	0.48	1.118	0.727	1.746
CotAD_04128	Bifunctional aspartokinase/homoserine dehydrogenase 2, chloroplastic OS=Arabidopsis thaliana GN=AKHSDH2 PE=1 SV=1	99.685	1.277	0.791	1.063	0.873					1.291	0.951	0.979	0.761
CotAD_04131	Dynamin-2B OS=Arabidopsis thaliana GN=DRP2B PE=1 SV=2	98.939	0.888	0.935	0.934	1.272	0.947	1.04	0.932	1.106
CotAD_04171	Uncharacterized protein	10.836	1.066	1.006	1.088	0.861	1.001	0.913	1.148	0.957	0.984	0.97	1.298	0.764
CotAD_04183	Phosphoenolpyruvate carboxylase 2 OS=Flaveria trinervia GN=PPCC PE=1 SV=1	110.86	1.112	0.864	0.959	1.074	1.036	0.873	1.037	1.061	0.997	1.003	0.829	1.21
CotAD_04200	Eukaryotic translation initiation factor isoform 4G-1 OS=Arabidopsis thaliana GN=EIF(ISO)4G1 PE=1 SV=1	87.916	1.222	0.867	0.855	1.058	0.99	0.943	1.118	0.97	0.912	1.039	1.115	0.97
CotAD_04201	Uncharacterized protein	14.826	0.872	1.132	1.009	0.988	0.954	1.097	0.843	1.13	0.77	1.12	1.16	1.006
CotAD_04202	Transcription factor HY5 OS=Arabidopsis thaliana GN=HY5 PE=1 SV=1	18.524	0.783	1.134	0.912	1.206	0.536	1.082	0.964	1.482	0.544	1.29	0.972	1.291
CotAD_04218	Repetitive proline-rich cell wall protein 2 OS=Medicago truncatula GN=PRP2 PE=2 SV=1	49.321	0.888	1.002	1.067	1.076	0.976	1.019	0.973	1.054	0.875	0.997	1.094	1.08
CotAD_04233	Nudix hydrolase 19, chloroplastic OS=Arabidopsis thaliana GN=NUDT19 PE=1 SV=1	46.172	1.047	1.033	0.921	1.015
CotAD_04249	Uncharacterized protein	6.0825									0.944	1.11	1.011	0.968
CotAD_04260	Uncharacterized protein	10.537	0.874	1.13	0.966	1.059
CotAD_04263	Uncharacterized protein	32.433	1.049	0.89	1.064	1.018
CotAD_04295	SWI/SNF complex component SNF12 homolog OS=Arabidopsis thaliana GN=At5g14170 PE=1 SV=1	14.887	1.047	0.925	1.226	0.812	1.214	0.863	1.217	0.705	1.159	0.9	1.173	0.735
CotAD_04307	Methylthioribose kinase OS=Arabidopsis thaliana GN=MTK PE=1 SV=1	47.569									1.079	1.089	0.819	1.033
CotAD_04315	Cinnamyl alcohol dehydrogenase 1 OS=Ocimum basilicum GN=CAD1 PE=1 SV=1	38.798	0.83	1.22	0.802	1.176	0.854	1.105	0.811	1.226	0.82	1.256	0.782	1.241
CotAD_04317	Uncharacterized protein	29.489
CotAD_04321	D-3-phosphoglycerate dehydrogenase 1, chloroplastic OS=Arabidopsis thaliana GN=PGDH1 PE=1 SV=1	63.759	1.039	0.949	1.007	1.023	1	1.101	0.911	1.027	0.978	0.979	1.006	1.071
CotAD_04327	Scopoletin glucosyltransferase OS=Nicotiana tabacum GN=TOGT1 PE=1 SV=1	49.409	0.994	0.969	0.987	1.073	0.935	1.079	1.156	0.855	0.893	0.836	1.008	1.318
CotAD_04335	Methylcrotonoyl-CoA carboxylase beta chain, mitochondrial OS=Arabidopsis thaliana GN=MCCB PE=2 SV=1	62.491	0.795	1.139	0.733	1.358	0.76	1.136	0.862	1.29	0.797	1.218	0.699	1.307
CotAD_04336	bZIP transcription factor 23 OS=Oryza sativa subsp. japonica GN=BZIP23 PE=2 SV=1	34.767	0.585	1.413	0.687	1.356	0.639	1.16	0.686	1.57	0.635	1.183	0.877	1.396
CotAD_04356	Benzyl alcohol O-benzoyltransferase OS=Nicotiana tabacum GN=HSR201 PE=1 SV=1	50.238	1.365	0.739	1.02	0.922	1.297	0.773	1.095	0.836	1.408	0.768	0.989	0.853
CotAD_04360	Benzyl alcohol O-benzoyltransferase OS=Nicotiana tabacum GN=HSR201 PE=1 SV=1	49.629					0.96	0.965	1.055	1.044	0.896	1.036	0.955	1.16
CotAD_04365	Protein BOLA4, chloroplastic/mitochondrial OS=Arabidopsis thaliana GN=BOLA4 PE=1 SV=1	20.244					0.78	0.912	1.065	1.231
CotAD_04423	5-methyltetrahydropteroyltriglutamate--homocysteine methyltransferase OS=Catharanthus roseus GN=METE PE=2 SV=1	84.791	0.843	1.253	0.536	1.353	0.634	1.619	0.447	1.354	0.748	1.57	0.4	1.361
CotAD_04490	Uncharacterized protein	33.433	0.996	1.096	1.024	0.907	1.006	1.025	1.025	0.963
CotAD_04506	60S ribosomal protein L18a OS=Castanea sativa GN=RPL18A PE=2 SV=1	21.358	1.325	0.83	1.033	0.813	1.087	1.056	1.001	0.868	1.257	1.117	0.765	0.851
CotAD_04516	NEDD8-activating enzyme E1 regulatory subunit AXR1 OS=Arabidopsis thaliana GN=AXR1 PE=1 SV=1	58.05	1.091	0.988	0.953	0.982	1.026	1.059	0.876	1.057	1.072	1.006	0.946	0.994
CotAD_04533	Heat shock protein 90-5, chloroplastic OS=Arabidopsis thaliana GN=HSP90-5 PE=1 SV=1	90.31	1.291	0.84	1.109	0.78	1.043	0.906	1.154	0.913	1.244	0.882	1.076	0.754
CotAD_04590	RuBisCO large subunit-binding protein subunit alpha (Fragment) OS=Ricinus communis PE=2 SV=1	51.963	1.256	0.744	1.209	0.803	1.22	0.87	1.129	0.779	1.074	0.992	1.149	0.793
CotAD_04607	Oligoribonuclease OS=Arabidopsis thaliana GN=At2g26970 PE=2 SV=2	22.232	0.992	0.956	1.044	1.032	0.989	0.962	1.093	0.977
CotAD_04610	Serrate RNA effector molecule OS=Arabidopsis thaliana GN=SE PE=1 SV=2	65.96	0.858	1.035	0.973	1.166	0.916	0.902	1.064	1.146	0.952	0.975	1.075	1.032
CotAD_04616	Probable NOT transcription complex subunit VIP2 (Fragment) OS=Nicotiana benthamiana GN=VIP2 PE=1 SV=1	70.815
CotAD_04622	Aquaporin TIP1-3 OS=Arabidopsis thaliana GN=TIP1-3 PE=1 SV=1	25.843	0.821	0.96	0.995	1.259	0.833	1.05	0.987	1.166	0.869	0.962	1.007	1.202
CotAD_04624	Ras-related protein RABE1c OS=Arabidopsis thaliana GN=RABE1C PE=1 SV=1	18.88
CotAD_04636	Mitochondrial import inner membrane translocase subunit TIM9 OS=Arabidopsis thaliana GN=TIM9 PE=1 SV=2	10.806	0.783	1.114	1.2	0.947
CotAD_04637	Glucan endo-1,3-beta-glucosidase OS=Triticum aestivum GN=GLC1 PE=2 SV=1	54.031
CotAD_04646	Protein TOC75-3, chloroplastic OS=Arabidopsis thaliana GN=TOC75-3 PE=1 SV=1	88.324
CotAD_04649	Tropinone reductase homolog At2g29260, chloroplastic OS=Arabidopsis thaliana GN=At2g29260 PE=2 SV=1	28.033	1.043	0.93	1.125	0.926	1.186	0.775	1.188	0.854
CotAD_04653	Tropinone reductase homolog At1g07440 OS=Arabidopsis thaliana GN=At1g07440 PE=1 SV=1	27.425	1.062	0.86	1.027	1.071	1.017	0.852	1.105	1.044	1.137	0.975	0.967	0.929
CotAD_04661	Cytosolic enolase 3 OS=Arabidopsis thaliana GN=ENO3 PE=1 SV=1	51.442	1.003	1.001	0.951	1.065	1	1.093	0.899	1.027	1.124	1.044	0.951	0.889
CotAD_04662	Proliferating cell nuclear antigen OS=Nicotiana tabacum GN=PCNA PE=2 SV=1	29.47	0.846	1.045	0.981	1.16	0.83	1.026	0.706	1.499	1.048	0.816	1.188	0.967
CotAD_04665	Alpha-glucan phosphorylase, H isozyme OS=Solanum tuberosum PE=1 SV=1	95.287	0.93	0.978	1.084	1.038	0.969	1.049	1.015	0.97
CotAD_04667	Beta-xylosidase/alpha-L-arabinofuranosidase 2 OS=Medicago sativa subsp. varia GN=Xyl2 PE=2 SV=1	66.69	1.049	0.887	1.073	0.998	1.081	0.839	1.072	0.964	1.067	0.949	1.044	0.977
CotAD_04682	Asparagine synthetase [glutamine-hydrolyzing] 1 OS=Arabidopsis thaliana GN=ASN1 PE=2 SV=2	64.02	0.431	1.063	0.748	1.768	0.428	1.403	0.721	1.525	0.583	1.361	0.728	1.476
CotAD_04683	Uncharacterized protein	120.6	1.069	1.021	1.025	0.903	0.888	1.1	1.048	0.994
CotAD_04702	Uncharacterized protein	27.701
CotAD_04715	Glutathione reductase, chloroplastic (Fragment) OS=Spinacia oleracea PE=2 SV=1	39.014	0.724	1.044	0.517	1.741	0.603	1.157	0.591	1.71	0.834	1.017	0.799	1.419
CotAD_04730	Elongation factor 1-beta 1 OS=Arabidopsis thaliana GN=At5g12110 PE=2 SV=2	24.161	1.124	1.061	0.949	0.877					0.852	1.124	1.168	0.896
CotAD_04732	60S ribosomal protein L7-4 OS=Arabidopsis thaliana GN=RPL7D PE=2 SV=1	29.13
CotAD_04734	Uncharacterized protein	30.729	0.679	1.149	0.786	1.424
CotAD_04736	Uncharacterized protein	36.468	0.57	1.242	0.579	1.648	0.513	1.309	0.586	1.716	0.48	1.381	0.443	1.815
CotAD_04739	Cysteine desulfurase 1, chloroplastic OS=Arabidopsis thaliana GN=NFS2 PE=1 SV=1	52.924	1.133	0.995	0.995	0.89	1.041	1.089	0.974	0.9	1.126	1.066	0.942	0.884
CotAD_04752	Serine/arginine-rich splicing factor SC35 OS=Arabidopsis thaliana GN=SC35 PE=1 SV=1	21.796	0.866	1.082	1.103	0.984					0.68	0.954	1.192	1.251
CotAD_04754	Mitochondrial fission 1 protein A OS=Arabidopsis thaliana GN=FIS1A PE=1 SV=1	18.126	0.904	1.052	1.075	0.985	0.954	0.992	0.983	1.047	0.868	1.223	0.985	0.966
CotAD_04769	Sulfite reductase 1 [ferredoxin], chloroplastic OS=Nicotiana tabacum GN=SIR1 PE=1 SV=1	78.226	1.068	0.91	0.929	1.071	1.067	1.074	0.868	0.958	1.094	1.021	0.792	1.105
CotAD_04776	DNA damage-repair/toleration protein DRT100 OS=Arabidopsis thaliana GN=DRT100 PE=2 SV=2	39.329	1.175	0.94	0.877	1.014	1.126	1.07	1.045	0.767	1.084	0.937	0.914	1.087
CotAD_04779	Pentatricopeptide repeat-containing protein At3g02650, mitochondrial OS=Arabidopsis thaliana GN=At3g02650 PE=2 SV=1	63.237									1.175	0.986	0.956	0.885
CotAD_04781	FT-interacting protein 1 OS=Arabidopsis thaliana GN=FTIP1 PE=1 SV=1	88.18	1.117	0.849	1.073	0.978	1.083	0.94	1.121	0.915	1.218	0.938	1.007	0.831
CotAD_04783	Actin-related protein 4 OS=Arabidopsis thaliana GN=ARP4 PE=1 SV=1	60.654	1.034	1.007	0.979	0.936	1.027	1.043	1.011	0.976	1.008	0.945	1.028	1.024
CotAD_04788	Enoyl-[acyl-carrier-protein] reductase [NADH], chloroplastic OS=Arabidopsis thaliana GN=MOD1 PE=1 SV=1	39.779	0.968	1.055	1.018	0.966	1.052	0.936	1.094	0.961	0.89	0.938	1.108	1.124
CotAD_04802	DEAD-box ATP-dependent RNA helicase 37 OS=Arabidopsis thaliana GN=RH37 PE=2 SV=2	64.387	0.985	1.145	0.862	1.008	1.086	0.884	0.948	1.096	0.987	1.02	1.051	0.969
CotAD_04805	Probable acyl-activating enzyme 18, peroxisomal OS=Arabidopsis thaliana GN=AAE18 PE=2 SV=1	81.685	1.151	0.983	0.987	0.961	1.111	1.026	0.993	0.908	1.011	0.937	1.09	0.987
CotAD_04823	RPM1-interacting protein 4 OS=Arabidopsis thaliana GN=RIN4 PE=1 SV=1	28.861	0.757	1.13	0.981	1.171	0.807	0.851	1.2	1.267	0.642	0.875	1.172	1.399
CotAD_04828	Uncharacterized protein	67.457	0.995	1.011	1.043	0.974	0.994	0.987	1.008	1.032	1.009	0.971	0.982	1.026
CotAD_04829	Uncharacterized protein	24.993	0.929	1.068	0.96	1.07	0.997	0.891	1.264	0.868	0.841	1.022	1.233	0.947
CotAD_04831	Uncharacterized protein	23.18	0.774	1.159	1.07	1.037	0.914	0.869	1.157	1.088	0.773	0.954	1.117	1.222
CotAD_04842	Cytochrome b5 OS=Nicotiana tabacum PE=2 SV=1	15.241	0.91	0.963	1.081	1.063	1.01	0.932	1.058	1.061	0.972	0.915	1.153	1.044
CotAD_04865	Photosystem I reaction center subunit IV A, chloroplastic OS=Nicotiana sylvestris GN=PSAEA PE=1 SV=1	15.618	0.979	1.182	0.952	0.914	1.319	0.887	0.948	0.726	1.081	0.938	1.144	0.842
CotAD_04867	Glutathione transferase GST 23 OS=Zea mays PE=2 SV=1	26.545	0.553	1.158	0.435	1.886	0.622	1.084	0.597	1.756	0.683	1.101	0.686	1.537
CotAD_04873	Uncharacterized protein	11.942	0.785	1.079	1.059	1.116	0.919	1.064	0.898	1.147
CotAD_04874	Alcohol dehydrogenase class-3 OS=Arabidopsis thaliana GN=ADH2 PE=1 SV=2	38.901	1.188	1.129	0.829	0.857	1.111	1.054	0.925	0.92	1.29	1.165	0.783	0.743
CotAD_04881	COMPASS-like H3K4 histone methylase component WDR5B OS=Arabidopsis thaliana GN=WDR5B PE=1 SV=1	69.951	0.91	1.049	0.877	1.189
CotAD_04902	Aladin OS=Arabidopsis thaliana GN=AAAS PE=1 SV=1	46.724
CotAD_04907	Transcription factor BOA OS=Arabidopsis thaliana GN=BOA PE=2 SV=1	18.464
CotAD_04914	Hydroxymethylglutaryl-CoA lyase, mitochondrial OS=Arabidopsis thaliana GN=HMGCL PE=1 SV=2	40.299	0.989	0.998	1.001	1.031	0.943	0.999	0.917	1.168	0.978	1.004	0.975	1.022
CotAD_04920	TGACG-sequence-specific DNA-binding protein TGA-2.1 OS=Nicotiana tabacum GN=TGA21 PE=1 SV=1	50.992	0.91	0.981	1.026	1.112	0.909	0.919	1.143	1.058	0.903	0.871	1.197	1.071
CotAD_04969	Glycosyltransferase-like At3g57200 OS=Arabidopsis thaliana GN=At3g57200 PE=2 SV=1	49.881
CotAD_04971	Eukaryotic translation initiation factor 3 subunit E OS=Arabidopsis thaliana GN=TIF3E1 PE=1 SV=1	51.121
CotAD_05108	Protein disulfide-isomerase like 2-2 OS=Arabidopsis thaliana GN=PDIL2-2 PE=2 SV=2	47.241	0.981	0.944	0.958	1.114	1.02	1.033	0.962	1.067	1.111	0.935	0.82	1.157
CotAD_05112	1-aminocyclopropane-1-carboxylate oxidase OS=Prunus mume GN=ACO1 PE=2 SV=1	35.232	0.451	0.707	0.507	2.381
CotAD_05124	Chitin elicitor receptor kinase 1 OS=Arabidopsis thaliana GN=CERK1 PE=1 SV=1	69.617
CotAD_05128	Fatty acid hydroperoxide lyase, chloroplastic OS=Solanum lycopersicum GN=HPL PE=1 SV=1	10.399	1.084	1.026	0.989	0.917	1.068	1.028	0.96	0.924	1.103	1.045	0.971	0.87
CotAD_05130	Probable inactive linolenate hydroperoxide lyase OS=Arabidopsis thaliana GN=CYP74B2 PE=2 SV=1	40.012	1.128	1.001	0.974	0.909	1.185	0.993	0.915	0.919	1.186	1.036	0.986	0.852
CotAD_05143	Serine/threonine-protein kinase SRK2B OS=Arabidopsis thaliana GN=SRK2B PE=1 SV=1	11.435	1.25	0.942	1.091	0.725
CotAD_05152	3-hydroxyisobutyryl-CoA hydrolase-like protein 5 OS=Arabidopsis thaliana GN=At1g06550 PE=1 SV=2	43.056	1.334	0.781	1.199	0.705	1.257	0.849	1.14	0.73	1.316	0.798	1.136	0.677
CotAD_05166	60S ribosomal protein L18a OS=Castanea sativa GN=RPL18A PE=2 SV=1	21.27	1.19	0.889	1.132	0.803	1.084	1.023	1.09	0.815	1.196	1.055	0.903	0.844
CotAD_05176	Putative receptor-like protein kinase At5g39000 OS=Arabidopsis thaliana GN=At5g39000 PE=3 SV=1	98.072	1.318	0.778	1.295	0.619	1.272	0.76	1.206	0.756
CotAD_05190	Probable tRNA (guanine(26)-N(2))-dimethyltransferase 2 OS=Arabidopsis thaliana GN=At3g02320 PE=2 SV=3	60.132	1.2	0.758	0.876	1.171	0.992	1.12	0.947	0.963
CotAD_05206	Protein CROWDED NUCLEI 1 OS=Arabidopsis thaliana GN=CRWN1 PE=1 SV=1	135.51
CotAD_05220	Protease Do-like 7 OS=Arabidopsis thaliana GN=DEGP7 PE=2 SV=1	117.06	1.082	0.848	1.1	0.99	1.113	0.982	0.967	0.948	0.868	0.952	1.059	1.172
CotAD_05235	Ribulose bisphosphate carboxylase small chain, chloroplastic OS=Gossypium hirsutum GN=RBCS PE=3 SV=2	20.174	1.318	0.838	1.315	0.544	1.279	0.813	1.295	0.598	1.327	0.802	1.339	0.488
CotAD_05274	Protein PLASTID MOVEMENT IMPAIRED 2 OS=Arabidopsis thaliana GN=PMI2 PE=1 SV=1	61.897	0.963	1.032	1.272	0.765	1.173	0.679	1.623	0.527	1.123	0.843	1.239	0.798
CotAD_05282	2-hydroxyacyl-CoA lyase OS=Arabidopsis thaliana GN=HACL PE=1 SV=1	60.409	0.921	0.977	0.917	1.211	0.846	1.051	0.786	1.352	0.793	1.106	0.762	1.413
CotAD_05285	Uncharacterized protein	38.441	0.888	1.09	1.076	1.01
CotAD_05288	Probable inactive receptor kinase At1g48480 OS=Arabidopsis thaliana GN=RKL1 PE=2 SV=1	66.281	0.999	0.976	1.086	0.965	0.921	1.056	1.022	1.028
CotAD_05300	Uncharacterized protein	17.225	0.989	0.992	1.07	0.974	1.013	0.856	1.185	0.965	0.881	0.941	1.097	1.019
CotAD_05302	S-norcoclaurine synthase 2 OS=Papaver somniferum GN=NCS2 PE=1 SV=1	18.295	0.371	1.116	0.41	2.151	0.393	0.947	0.41	2.317	0.485	1.101	0.488	2.065
CotAD_05318	Probable xyloglucan endotransglucosylase/hydrolase protein 7 OS=Arabidopsis thaliana GN=XTH7 PE=2 SV=2	33.09	1.123	1.358	0.741	0.782	1.062	1.32	0.733	0.898
CotAD_05351	Probable ATP synthase 24 kDa subunit, mitochondrial OS=Arabidopsis thaliana GN=At2g21870 PE=1 SV=1	27.641					0.939	1.012	0.964	1.111	0.848	1.065	1.02	1.119
CotAD_05365	Probable pectinesterase/pectinesterase inhibitor 51 OS=Arabidopsis thaliana GN=PME51 PE=2 SV=1	50.059	0.873	0.952	0.888	1.315	0.944	1.08	1.005	0.996
CotAD_05369	Probable inactive ATP-dependent zinc metalloprotease FTSHI 4, chloroplastic OS=Arabidopsis thaliana GN=FTSHI4 PE=1 SV=1	61.386	1.208	0.866	0.992	0.941	1.034	0.99	1.045	0.947	1.2	0.89	1.066	0.841
CotAD_05381	1,4-dihydroxy-2-naphthoyl-CoA thioesterase 1 OS=Arabidopsis thaliana GN=DHNAT1 PE=1 SV=1	17.085									0.959	1.06	0.824	1.121
CotAD_05386	Probable xyloglucan endotransglucosylase/hydrolase protein B OS=Phaseolus angularis GN=XTHB PE=2 SV=1	34.191					0.917	1.132	0.945	1.048	0.988	1.111	0.836	1.093
CotAD_05393	Uncharacterized protein	24.988	0.953	0.984	1.096	0.996	1.002	0.976	0.987	1.056
CotAD_05411	Cytochrome b-c1 complex subunit Rieske-1, mitochondrial (Fragment) OS=Nicotiana tabacum PE=2 SV=1	30.221	0.952	1.027	0.867	1.258	0.925	1.062	0.875	1.232	0.883	1.127	0.887	1.171
CotAD_05422	Alpha-soluble NSF attachment protein OS=Vitis vinifera PE=2 SV=1	32.785	1.005	0.985	0.883	1.145	0.921	1.114	0.854	1.139
CotAD_05425	Mitogen-activated protein kinase kinase 3 OS=Arabidopsis thaliana GN=MKK3 PE=1 SV=1	57.652	1.081	0.979	0.897	1.057					0.991	1.103	0.872	1.067
CotAD_05432	Serine/threonine-protein kinase STY8 OS=Arabidopsis thaliana GN=STY8 PE=1 SV=2	42.044					1.01	0.946	1.128	0.823
CotAD_05433	Imidazole glycerol phosphate synthase hisHF, chloroplastic OS=Arabidopsis thaliana GN=HISN4 PE=2 SV=1	64.093	1.075	1	0.97	1.008					1.012	1.072	0.925	0.987
CotAD_05455	Chorismate mutase 1, chloroplastic OS=Arabidopsis thaliana GN=CM1 PE=1 SV=3	36.897	1.181	0.79	1.286	0.56
CotAD_05462	UDP-glucose 6-dehydrogenase 1 OS=Glycine max GN=UGD1 PE=2 SV=1	53.124	1.099	0.917	1.02	0.886	1.058	0.974	1.013	0.967	1.193	0.945	0.958	0.905
CotAD_05464	Probable mitochondrial-processing peptidase subunit beta, mitochondrial OS=Arabidopsis thaliana GN=At3g02090 PE=1 SV=2	59.191	0.97	0.971	1.04	1.042	0.955	0.909	1.078	1.083	0.953	0.994	1.086	0.978
CotAD_05472	Tetraketide alpha-pyrone reductase 1 OS=Arabidopsis thaliana GN=TKPR1 PE=1 SV=1	35.846	1.148	0.869	1.021	0.975					1.016	0.936	1.083	0.99
CotAD_05527	Synaptotagmin-4 OS=Arabidopsis thaliana GN=SYT4 PE=2 SV=1	54.764	1.076	0.936	1.146	0.928					1.122	0.976	1.005	0.905
CotAD_05539	Probable xyloglucan endotransglucosylase/hydrolase protein 21 OS=Arabidopsis thaliana GN=XTH21 PE=2 SV=1	24.008	1.142	0.742	1.383	0.758	1.123	0.881	1.175	0.829	1.151	0.651	1.422	0.773
CotAD_05550	Cell division protein FtsY homolog, chloroplastic OS=Arabidopsis thaliana GN=CPFTSY PE=1 SV=2	21.061	1.335	0.757	1.295	0.622	1.228	0.89	1.164	0.715	1.198	0.92	1.152	0.72
CotAD_05551	Uncharacterized protein	15.075	0.882	1.137	0.904	1.104	0.939	1.065	0.864	1.158	0.929	1.023	0.97	1.12
CotAD_05554	DEAD-box ATP-dependent RNA helicase 8 OS=Arabidopsis thaliana GN=RH8 PE=2 SV=1	56.472									1.094	0.977	0.993	0.995
CotAD_05555	Remorin OS=Solanum tuberosum PE=1 SV=1	21.089	0.955	0.938	1.244	0.88	1.021	0.91	1.224	0.919	0.974	0.989	1.327	0.719
CotAD_05577	Dihydrolipoyllysine-residue acetyltransferase component 2 of pyruvate dehydrogenase complex, mitochondrial OS=Arabidopsis thaliana GN=At3g13930 PE=1 SV=2	58.289	0.901	0.992	0.819	1.306	0.87	1.062	0.722	1.37	0.854	1.115	0.807	1.257
CotAD_05579	Polyadenylate-binding protein-interacting protein 4 OS=Arabidopsis thaliana GN=CID4 PE=2 SV=1	72.5	0.908	1.078	1.052	1.022	0.943	0.948	0.996	1.024	0.874	1.048	1.088	1.05
CotAD_05600	Protein FLUORESCENT IN BLUE LIGHT, chloroplastic OS=Arabidopsis thaliana GN=FLU PE=1 SV=1	33.354	1.048	1.008	1.002	0.961	1.123	1.039	1.038	0.809	1.106	0.862	0.998	1.052
CotAD_05609	Methylthioribose-1-phosphate isomerase OS=Ricinus communis GN=RCOM_0711420 PE=2 SV=1	44.391	0.962	1.034	0.97	1.057	1.024	0.92	1.035	1.02	0.983	0.992	1.028	1.029
CotAD_05614	Signal recognition particle 19 kDa protein OS=Arabidopsis thaliana GN=SRP19 PE=1 SV=1	15.258	1.059	0.947	0.948	1.008	0.973	1.079	0.963	0.953	1.128	1.023	0.975	0.881
CotAD_05618	Protein PHLOEM PROTEIN 2-LIKE A1 OS=Arabidopsis thaliana GN=PP2A1 PE=2 SV=1	30.816
CotAD_05627	Cullin-4 OS=Arabidopsis thaliana GN=CUL4 PE=1 SV=1	90.398	0.972	0.863	0.927	1.26	0.962	1.097	0.895	1.07	1.066	0.93	0.877	1.155
CotAD_05630	Mannosyl-oligosaccharide 1,2-alpha-mannosidase MNS3 OS=Arabidopsis thaliana GN=MNS3 PE=1 SV=1	72.162	0.79	1.047	1.025	1.176	0.831	0.945	1.109	1.151	0.815	1.132	0.904	1.21
CotAD_05633	Uncharacterized protein	40.628	1.094	1.067	1.091	0.756	1.127	0.979	1.059	0.803	1.067	1.065	1.131	0.747
CotAD_05637	Probable starch synthase 4, chloroplastic/amyloplastic OS=Arabidopsis thaliana GN=SS4 PE=2 SV=1	114.1	1.197	0.832	0.989	0.991	1.065	1.013	0.977	0.959
CotAD_05643	Coatomer subunit zeta-1 OS=Arabidopsis thaliana GN=At1g60970 PE=2 SV=1	19.64	0.913	1.048	1.094	0.963	0.927	1.034	1.06	1.021	0.931	0.971	1.056	1.057
CotAD_05644	Uncharacterized protein	61.219
CotAD_05645	Eukaryotic translation initiation factor 4E-1 OS=Oryza sativa subsp. japonica GN=Os01g0970400 PE=2 SV=1	26.906	0.994	1.05	0.938	1.039	0.967	1.034	0.965	1.095	0.927	1.105	0.853	1.16
CotAD_05647	GDSL esterase/lipase At1g29670 OS=Arabidopsis thaliana GN=At1g29670 PE=2 SV=1	39.978	0.982	1.185	0.787	1.042
CotAD_05654	Uncharacterized protein	52.238					1.037	0.939	0.945	1.097
CotAD_05667	Magnesium-chelatase subunit ChlI, chloroplastic OS=Glycine max GN=CHLI PE=2 SV=1	50.913	1.238	0.72	1.382	0.602	1.214	0.753	1.328	0.705	1.225	0.718	1.38	0.652
CotAD_05682	Uncharacterized protein	17.746	0.827	1.057	1.149	1.006	0.908	0.978	1.137	1.042	0.9	1.271	1.021	0.84
CotAD_05687	30S ribosomal protein S5, chloroplastic OS=Arabidopsis thaliana GN=rps5 PE=2 SV=1	31.375	1.528	0.823	1.089	0.548	1.475	0.813	1.231	0.456	1.463	0.8	1.478	0.19
CotAD_05699	Vesicle-fusing ATPase OS=Arabidopsis thaliana GN=NSF PE=2 SV=2	84.091	1.046	1.081	1.071	0.824	1.111	0.946	1.03	0.922	1.041	0.811	1.209	0.959
CotAD_05700	DNA-directed RNA polymerase II subunit RPB2 OS=Solanum lycopersicum GN=RPB2 PE=2 SV=1	134.99	1.139	0.918	0.915	1.001	1.107	0.957	1.028	0.957	1.134	0.883	0.916	1.056
CotAD_05706	Polyphenol oxidase, chloroplastic OS=Malus domestica PE=2 SV=1	64.814	0.418	1.081	0.405	2.029	0.589	1.135	0.665	1.716	0.52	0.974	0.535	2.075
CotAD_05716	Proline--tRNA ligase, cytoplasmic OS=Arabidopsis thaliana GN=At3g62120 PE=1 SV=1	55.381	1.156	0.876	1.108	0.875	1.142	1.052	1.032	0.781	1.227	0.915	0.912	0.945
CotAD_05717	Uncharacterized protein	46.69	0.801	1.213	0.952	1.068	0.935	0.998	1.012	1.081
CotAD_05720	Protein FREE1 OS=Arabidopsis thaliana GN=FREE1 PE=1 SV=1	105.4	0.895	0.963	1.084	1.091
CotAD_05733	Putative lactoylglutathione lyase OS=Brassica oleracea var. gemmifera PE=2 SV=1	32.43	1.158	1.1	0.964	0.929	1.156	0.976	0.929	0.974	1.087	0.99	1.07	0.916
CotAD_05754	Uncharacterized protein	45.953	1.083	0.816	1.3	0.852	1.157	0.892	1.077	0.879	1.102	0.837	1.206	0.821
CotAD_05774	Probable acetyl-CoA acetyltransferase, cytosolic 2 OS=Arabidopsis thaliana GN=At5g47720 PE=2 SV=1	43.1	0.843	1.131	0.728	1.323	0.901	1.143	0.816	1.169	0.889	1.194	0.818	1.148
CotAD_05787	Gamma-soluble NSF attachment protein OS=Arabidopsis thaliana GN=GSNAP PE=2 SV=1	35.291	0.973	1.055	0.894	1.015	1	1.2	0.852	0.967	1.005	1.095	0.779	1.158
CotAD_05814	ACT domain-containing protein ACR3 OS=Arabidopsis thaliana GN=ACR3 PE=2 SV=1	50.291
CotAD_05817	Probable protein phosphatase 2C 11 OS=Arabidopsis thaliana GN=At1g43900 PE=2 SV=1	29.987	0.797	1.022	0.846	1.367	0.934	0.918	1.111	1.064
CotAD_05818	Ras-related protein RABC1 OS=Arabidopsis thaliana GN=RABC1 PE=1 SV=1	23.587	0.885	0.858	1.105	1.187	0.961	1.033	0.859	1.171	0.935	0.999	1.029	1.077
CotAD_05829	Thioredoxin M-type, chloroplastic OS=Spinacia oleracea PE=1 SV=2	19.533	1.087	1	1.16	0.765	1.105	0.915	1.1	0.816	1.018	0.916	1.3	0.77
CotAD_05835	PsbP domain-containing protein 4, chloroplastic OS=Arabidopsis thaliana GN=PPD4 PE=1 SV=2	29.736	0.77	1.154	1.078	1.016	0.919	0.968	1.063	1.089	0.817	1.002	1.14	1.063
CotAD_05839	Putative transcription elongation factor SPT5 homolog 1 OS=Arabidopsis thaliana GN=At4g08350 PE=1 SV=2	104.16	0.853	1.036	1.245	0.907	0.932	0.894	1.145	1.056	0.795	0.786	1.434	1.035
CotAD_05842	Alcohol dehydrogenase class-P OS=Arabidopsis thaliana GN=ADH1 PE=1 SV=2	38.554	0.759	1.052	0.848	1.466	0.693	1.134	0.698	1.502	0.725	1.113	0.698	1.521
CotAD_05847	Alcohol dehydrogenase 1 OS=Solanum tuberosum GN=ADH1 PE=1 SV=1	41.111
CotAD_05849	Alcohol dehydrogenase class-P OS=Arabidopsis thaliana GN=ADH1 PE=1 SV=2	35.808
CotAD_05853	Pathogen-related protein OS=Hordeum vulgare PE=2 SV=2	24.354	0.412	0.9	0.501	2.236					0.262	1.033	0.299	2.602
CotAD_05889	Polypyrimidine tract-binding protein homolog 3 OS=Arabidopsis thaliana GN=At1g43190 PE=2 SV=1	48.988	1.041	0.996	1.002	0.969	0.989	1.031	1.1	0.952	1.105	0.961	1.019	0.903
CotAD_05902	30S ribosomal protein S1, chloroplastic OS=Spinacia oleracea GN=RPS1 PE=1 SV=1	99.538	1.264	0.798	1.189	0.759	1.109	0.905	1.103	0.893	1.099	0.686	1.343	0.88
CotAD_05905	Laccase-21 OS=Oryza sativa subsp. japonica GN=LAC21 PE=2 SV=1	65.985	0.747	1.086	0.766	1.434	0.732	1.134	0.788	1.392	1.033	1.054	0.84	1.102
CotAD_05926	Sucrose transport protein SUC2 OS=Arabidopsis thaliana GN=SUC2 PE=1 SV=2	52.62
CotAD_05972	Uncharacterized protein	25.691									0.913	1.064	0.817	1.258
CotAD_05980	Uncharacterized protein	28.123	0.801	1.153	0.782	1.293	0.765	1.185	0.793	1.299	0.784	1.317	0.84	1.119
CotAD_05989	30-kDa cleavage and polyadenylation specificity factor 30 OS=Arabidopsis thaliana GN=CPSF30 PE=1 SV=1	71.897
CotAD_06001	Dihydrolipoyl dehydrogenase 1, mitochondrial OS=Arabidopsis thaliana GN=LPD1 PE=1 SV=2	53.931	0.947	1.078	0.869	1.128
CotAD_06003	Dihydrolipoyl dehydrogenase 1, mitochondrial OS=Arabidopsis thaliana GN=LPD1 PE=1 SV=2	55.874					1.002	1.145	0.836	1.036	0.97	1.093	0.932	1.039
CotAD_06005	30S ribosomal protein S1, chloroplastic OS=Spinacia oleracea GN=RPS1 PE=1 SV=1	45.751	1.145	0.875	1.384	0.668	1.273	0.739	1.361	0.618	1.177	0.814	1.372	0.587
CotAD_06006	Uncharacterized protein	120.03	1.043	0.989	1.031	0.958
CotAD_06045	Photosynthetic NDH subunit of lumenal location 3, chloroplastic OS=Arabidopsis thaliana GN=PNSL3 PE=1 SV=1	24.789	1.169	1.009	0.977	0.855	1.128	0.879	1.191	0.81	1.178	0.917	1.143	0.821
CotAD_06046	21.7 kDa class VI heat shock protein OS=Arabidopsis thaliana GN=HSP21.7 PE=2 SV=1	22.36
CotAD_06059	Universal stress protein PHOS32 OS=Arabidopsis thaliana GN=PHOS32 PE=1 SV=1	25.025	0.797	1.21	0.814	1.21	0.93	0.946	0.95	1.202	0.753	1.015	1.134	1.163
CotAD_06079	Uridine 5'-monophosphate synthase OS=Arabidopsis thaliana GN=PYRE-F PE=2 SV=2	51.506	1	0.995	0.99	1.037					1.071	0.982	1.016	0.948
CotAD_06090	Protochlorophyllide reductase, chloroplastic OS=Cucumis sativus GN=PORA PE=2 SV=1	43.312	1.552	0.629	1.315	0.498	1.511	0.707	1.305	0.448
CotAD_06091	Plant intracellular Ras-group-related LRR protein 6 OS=Oryza sativa subsp. japonica GN=IRL6 PE=2 SV=1	63.868
CotAD_06101	Proton pump-interactor 1 OS=Arabidopsis thaliana GN=PPI1 PE=1 SV=2	65.538
CotAD_06107	Protein DETOXIFICATION 19 OS=Arabidopsis thaliana GN=DTX19 PE=2 SV=1	53.191	0.846	1.033	0.924	1.227
CotAD_06140	Valine--tRNA ligase, mitochondrial 1 OS=Arabidopsis thaliana GN=TWN2 PE=2 SV=2	118.84	1.136	1.002	0.992	0.882	1.069	1.153	1.039	0.751	1.091	0.966	0.949	1.012
CotAD_06147	Villin-4 OS=Arabidopsis thaliana GN=VLN4 PE=1 SV=1	106.55	0.896	1.033	0.978	1.072	0.936	0.973	1.043	1.075	0.958	1.078	1.032	0.962
CotAD_06149	Putative glucose-6-phosphate 1-epimerase OS=Cenchrus ciliaris PE=2 SV=1	37.9	0.903	1.008	1.067	1.053					1.007	1.011	1.002	1.007
CotAD_06160	Heat shock 70 kDa protein 16 OS=Arabidopsis thaliana GN=HSP70-16 PE=2 SV=1	82.152	1.052	0.984	0.88	1.116	0.945	1.056	0.862	1.061	1.006	1.028	0.9	1.098
CotAD_06170	Ubiquitin carboxyl-terminal hydrolase 14 OS=Arabidopsis thaliana GN=UBP14 PE=1 SV=1	73.662	1.013	1.001	0.945	1.061
CotAD_06194	Calmodulin-binding protein 60 B OS=Arabidopsis thaliana GN=CBP60B PE=2 SV=1	71.994	1.174	0.876	1.017	0.943	0.97	1.067	1.042	1.004	1.155	0.992	1.006	0.871
CotAD_06195	Xyloglucan endotransglucosylase/hydrolase protein 22 OS=Arabidopsis thaliana GN=XTH22 PE=1 SV=1	31.774	0.674	1.231	0.875	1.261
CotAD_06201	Dihydrolipoyllysine-residue succinyltransferase component of 2-oxoglutarate dehydrogenase complex 2, mitochondrial OS=Arabidopsis thaliana GN=At4g26910 PE=1 SV=2	50.366	0.826	1.059	0.804	1.339	0.745	1.016	0.828	1.457	0.881	1.094	0.974	1.134
CotAD_06202	Aspartic proteinase A1 OS=Arabidopsis thaliana GN=APA1 PE=1 SV=1	50.996	0.667	1.236	0.718	1.415	0.787	0.95	0.934	1.37	0.836	1.114	0.765	1.35
CotAD_06208	PHD finger protein At3g20280 OS=Arabidopsis thaliana GN=At3g20280 PE=2 SV=1	88.387									0.991	1.049	1.019	0.968
CotAD_06210	Syntaxin-51 OS=Arabidopsis thaliana GN=SYP51 PE=1 SV=1	24.8	0.954	0.978	0.96	1.133	0.816	0.981	0.997	1.245	0.733	1.099	1.083	1.151
CotAD_06211	40S ribosomal protein S8 OS=Zea mays GN=RPS8 PE=2 SV=2	24.629
CotAD_06221	Heat shock cognate protein 80 OS=Solanum lycopersicum GN=HSC80 PE=2 SV=1	80.035
CotAD_06222	Heat shock cognate protein 80 OS=Solanum lycopersicum GN=HSC80 PE=2 SV=1	80.077	1.217	0.958	1.107	0.728	1.034	0.928	1.184	0.87	1.198	0.826	1.2	0.768
CotAD_06224	Enhancer of mRNA-decapping protein 4 OS=Arabidopsis thaliana GN=VCS PE=1 SV=1	135.69	0.972	1.073	0.916	1.06
CotAD_06268	Phospholipase SGR2 OS=Arabidopsis thaliana GN=SGR2 PE=1 SV=1	111.01	1.005	0.922	1.008	1.087					1.015	0.911	1.079	1.021
CotAD_06279	Uncharacterized protein	31.863	1.027	1.033	1.069	0.861					0.994	0.919	1.295	0.778
CotAD_06291	Uncharacterized protein	6.6987	0.709	1.037	1.084	1.216	0.984	0.927	1.049	1.061
CotAD_06298	Dihydrolipoyllysine-residue acetyltransferase component 5 of pyruvate dehydrogenase complex, chloroplastic OS=Arabidopsis thaliana GN=EMB3003 PE=2 SV=1	48.345	1.378	0.661	1.268	0.698	1.211	0.676	1.352	0.761
CotAD_06310	Uncharacterized protein	71.933	1.13	0.965	0.96	0.956	0.919	0.949	1.048	1.112
CotAD_06325	Uncharacterized protein	57.038	0.997	1.003	0.991	1.031	0.922	1.103	0.948	1.054	0.879	1.057	0.894	1.223
CotAD_06345	Uncharacterized protein	21.577	0.932	0.891	1.011	1.194	0.811	1.156	0.881	1.19	0.875	1.206	0.83	1.14
CotAD_06358	Light-harvesting complex-like protein OHP2, chloroplastic OS=Arabidopsis thaliana GN=OHP2 PE=2 SV=1	19.71	0.804	1.207	1.168	0.862	0.992	0.905	1.045	1.079	0.852	0.977	1.209	1.006
CotAD_06382	Thioredoxin Y1, chloroplastic OS=Arabidopsis thaliana GN=At1g76760 PE=2 SV=1	18.681	1.036	1.001	1.21	0.779	1.119	0.908	1.165	0.879	0.917	0.824	1.38	0.911
CotAD_06383	Sterol 3-beta-glucosyltransferase UGT80B1 OS=Arabidopsis thaliana GN=UGT80B1 PE=2 SV=1	72.496	1.045	0.953	1.029	0.994	0.941	1.09	0.959	1.036	0.78	1.04	1.079	1.163
CotAD_06396	Trihelix transcription factor GT-2 OS=Arabidopsis thaliana GN=GT-2 PE=2 SV=1	36.419									0.766	0.794	1.327	1.175
CotAD_06398	Uncharacterized protein	57.59	0.983	1.031	0.97	1.039	1.023	1	1.004	0.991	0.984	1.06	0.958	0.983
CotAD_06399	Serine decarboxylase OS=Arabidopsis thaliana GN=SDC PE=1 SV=1	53.158	1.118	1.144	0.713	1.029
CotAD_06410	Uncharacterized protein	27.964	1.147	0.935	1.093	0.797	1.24	0.901	1.16	0.697	1.26	0.84	1.181	0.693
CotAD_06413	Uncharacterized protein	37.429	1.35	0.657	1.303	0.697	1.224	0.79	1.361	0.658	1.351	0.704	1.324	0.585
CotAD_06434	Uncharacterized protein	54.544
CotAD_06455	3-isopropylmalate dehydrogenase, chloroplastic OS=Brassica napus PE=2 SV=1	43.465	0.992	1.116	0.983	0.931	1.064	0.898	1.128	0.877	0.897	0.946	1.184	1.012
CotAD_06462	Pre-mRNA-processing-splicing factor 8A OS=Arabidopsis thaliana GN=PRP8A PE=1 SV=1	272.77	1.277	0.863	0.888	0.979	1.088	0.956	1.001	0.941	1.095	0.784	1.027	1.149
CotAD_06468	Methyl-CpG-binding domain-containing protein 10 OS=Arabidopsis thaliana GN=MBD10 PE=1 SV=1	35.171	1.131	1.074	1.336	0.505	1.177	0.832	1.568	0.461	1.147	0.718	1.326	0.736
CotAD_06476	Phospholipase D alpha 1 OS=Ricinus communis GN=PLD1 PE=1 SV=1	91.531	1.035	1.059	0.946	0.986	0.984	1.149	0.901	0.969	0.957	1.265	0.802	0.976
CotAD_06502	3beta-hydroxysteroid-dehydrogenase/decarboxylase isoform 2 OS=Arabidopsis thaliana GN=3BETAHSD/D2 PE=2 SV=2	57.056	0.946	0.884	1.063	1.135	0.9	1.026	1.022	1.081
CotAD_06514	Sucrose synthase OS=Glycine max GN=SS PE=1 SV=2	92.4
CotAD_06542	Oligouridylate-binding protein 1 OS=Nicotiana plumbaginifolia GN=UBP1 PE=2 SV=1	41.7	0.991	1.037	1.039	0.956	0.794	0.984	0.972	1.29	0.932	1.003	0.996	1.111
CotAD_06547	Uncharacterized protein	32.342	0.767	1.217	0.753	1.294
CotAD_06555	Proteasome subunit alpha type-6 OS=Nicotiana tabacum GN=PAA1 PE=2 SV=1	27.295	1.162	1.008	0.893	0.945	1	0.944	1.116	0.961	1.058	1.015	1.186	0.749
CotAD_06563	Thiol protease aleurain-like OS=Arabidopsis thaliana GN=At3g45310 PE=2 SV=1	38.72	1.01	1.1	0.918	0.99	0.946	0.894	1.1	1.085
CotAD_06585	Vacuolar protein sorting-associated protein 2 homolog 1 OS=Arabidopsis thaliana GN=VPS2.1 PE=1 SV=2	21.339									1.088	1.011	1.148	0.833
CotAD_06621	Uncharacterized protein	30.104	1.077	0.943	1.041	0.9	1.087	0.917	1.06	0.938	1.102	0.925	1.165	0.913
CotAD_06630	WD-40 repeat-containing protein MSI4 OS=Arabidopsis thaliana GN=MSI4 PE=1 SV=3	56.014					1.109	0.905	1.154	0.842
CotAD_06641	Uncharacterized protein	54.26					1.147	0.723	1.04	1.097	1.241	1.073	0.95	0.722
CotAD_06643	Uncharacterized protein	34.884	1.013	1.029	1.14	0.844					0.778	0.981	1.149	1.153
CotAD_06662	60S ribosomal protein L28-2 OS=Arabidopsis thaliana GN=RPL28C PE=2 SV=1	16.804	1.197	0.945	1	0.866					1.19	0.968	0.999	0.841
CotAD_06666	Asparagine--tRNA ligase, cytoplasmic 1 OS=Arabidopsis thaliana GN=SYNC1 PE=1 SV=1	63.734	1.063	0.953	0.938	1.042	1.069	0.97	1.009	0.966	1.062	0.985	0.96	1.014
CotAD_06669	Vacuolar protein sorting-associated protein 32 homolog 2 OS=Arabidopsis thaliana GN=VPS32.2 PE=1 SV=1	24.23					0.883	0.988	0.989	1.171
CotAD_06685	Acid phosphatase 1 OS=Solanum lycopersicum GN=APS1 PE=2 SV=1	31.047	0.862	1.079	0.959	1.102	0.994	1.047	0.921	1.079	0.773	0.994	1.061	1.203
CotAD_06716	Dolichyl-diphosphooligosaccharide--protein glycosyltransferase subunit STT3A OS=Arabidopsis thaliana GN=STT3A PE=2 SV=1	87.491	0.904	1.11	1.088	0.93	0.88	1.065	0.99	0.952	0.922	0.988	0.901	1.238
CotAD_06729	Hexokinase-1 OS=Arabidopsis thaliana GN=HXK1 PE=1 SV=2	54.185	0.917	0.971	1.069	1.074					1.005	1.074	0.924	1.026
CotAD_06765	Uncharacterized protein	11.497					1.064	1.057	0.834	1.06	0.86	1.09	0.845	1.263
CotAD_06789	Thiol protease aleurain-like OS=Arabidopsis thaliana GN=At3g45310 PE=2 SV=1	38.967									0.995	1.079	0.927	1.03
CotAD_06798	Methylthioribose-1-phosphate isomerase OS=Ricinus communis GN=RCOM_0711420 PE=2 SV=1	49.089	0.842	1.06	0.876	1.251	0.919	1.001	0.9	1.208	0.895	1.044	0.868	1.21
CotAD_06807	Sucrose synthase OS=Glycine max GN=SS PE=1 SV=2	92.76	0.913	0.808	0.863	1.401	0.826	0.878	0.928	1.408	0.87	0.874	0.761	1.567
CotAD_06811	Uncharacterized protein	86.093	1.003	1.01	1.004	1.005	1.032	0.947	1.037	1.002
CotAD_06813	Glucan endo-1,3-beta-glucosidase 5 OS=Arabidopsis thaliana GN=At4g31140 PE=1 SV=1	52.991	0.589	1.565	0.562	1.512	0.589	1.415	0.569	1.478	0.518	1.574	0.517	1.55
CotAD_06829	ATP-dependent zinc metalloprotease FTSH 4, mitochondrial OS=Arabidopsis thaliana GN=FTSH4 PE=1 SV=2	67.795	0.994	1.15	1.003	0.876	0.959	0.935	0.96	1.172	0.832	1.177	0.842	1.207
CotAD_06830	Histone deacetylase 2 OS=Arabidopsis thaliana GN=HDA2 PE=2 SV=2	46.732	1.05	1.049	0.924	0.993
CotAD_06835	Lachrymatory-factor synthase OS=Allium cepa GN=LFS PE=1 SV=1	18.345	0.985	1.022	1.078	0.941	0.978	0.891	1.415	0.737
CotAD_06839	Probable glycosyltransferase At5g03795 OS=Arabidopsis thaliana GN=At5g03795 PE=3 SV=2	81.652
CotAD_06843	Uncharacterized protein	108.85
CotAD_06854	Putative cysteine-rich receptor-like protein kinase 31 OS=Arabidopsis thaliana GN=CRK31 PE=3 SV=1	73.572	0.897	1.168	0.987	0.977	1.031	1.07	0.936	0.98
CotAD_06870	Leucine aminopeptidase 1 OS=Arabidopsis thaliana GN=LAP1 PE=1 SV=1	54.508	0.88	1.053	0.891	1.194	0.87	1.109	0.91	1.127	0.882	1.203	0.786	1.233
CotAD_06904	Probable steroid-binding protein 3 OS=Arabidopsis thaliana GN=MP3 PE=1 SV=1	10.967
CotAD_06914	Plasma membrane ATPase 4 OS=Nicotiana plumbaginifolia GN=PMA4 PE=2 SV=1	102.67	0.931	0.965	1.091	1.044	0.991	1.267	0.641	1.122	0.996	1.002	0.986	1.048
CotAD_06915	Replication protein A 32 kDa subunit A OS=Arabidopsis thaliana GN=RPA2A PE=1 SV=2	30.995	0.946	0.845	1.391	0.857	1.053	0.797	1.34	0.825
CotAD_06918	Proteasome subunit beta type-6 OS=Arabidopsis thaliana GN=PBA1 PE=1 SV=2	25.408	0.887	1.099	0.943	1.1	0.93	0.972	1.049	1.076	0.805	0.852	1.179	1.225
CotAD_06924	DExH-box ATP-dependent RNA helicase DExH10 OS=Arabidopsis thaliana GN=HEN2 PE=1 SV=2	99.015	1.067	0.853	1.075	1.026	1.036	1.014	0.931	1.036	1.015	0.946	1.047	1.018
CotAD_06928	Pectin acetylesterase 12 OS=Arabidopsis thaliana GN=PAE12 PE=2 SV=1	46.335	0.681	1.159	0.61	1.582
CotAD_06949	Scarecrow-like protein 5 OS=Arabidopsis thaliana GN=SCL5 PE=2 SV=1	59.734	1.205	0.869	1.014	0.92
CotAD_06967	Glycerophosphodiester phosphodiesterase GDPDL4 OS=Arabidopsis thaliana GN=GDPDL4 PE=1 SV=1	82.91	1.1	1.026	0.939	0.948	1.064	1.046	0.928	0.977	1.084	0.826	1.022	1.09
CotAD_06970	Fimbrin-1 OS=Arabidopsis thaliana GN=FIM1 PE=1 SV=2	75.922	1.002	0.959	1.007	1.024	0.888	1.101	0.932	1.079
CotAD_06980	Trigger factor-like protein TIG, Chloroplastic OS=Arabidopsis thaliana GN=TIG PE=1 SV=1	61.514	1.088	0.933	1.11	0.888	1.197	0.948	1.076	0.755	1.076	0.862	1.216	0.856
CotAD_06985	EH domain-containing protein 1 OS=Arabidopsis thaliana GN=EHD1 PE=1 SV=1	61.13	0.911	1.074	0.944	1.098	0.951	1.047	0.986	1.04	0.933	1.017	0.979	1.112
CotAD_07002	Aspartic proteinase A2 OS=Arabidopsis thaliana GN=APA2 PE=2 SV=1	58.572
CotAD_07011	GDSL esterase/lipase At5g55050 OS=Arabidopsis thaliana GN=At5g55050 PE=2 SV=1	37.72	0.765	1.193	0.727	1.427	0.599	1.285	0.676	1.507	0.568	1.27	0.648	1.626
CotAD_07022	Proton pump-interactor BIP131 OS=Oryza sativa subsp. japonica GN=BIP131 PE=1 SV=1	163.05	0.874	1.083	1.071	1.005					1.165	0.887	1.124	0.823
CotAD_07034	Polyadenylate-binding protein RBP45C OS=Arabidopsis thaliana GN=RBP45C PE=2 SV=1	45.472	0.948	1.041	1.074	0.966	0.942	1.003	1.115	0.965	0.906	1.064	0.982	1.091
CotAD_07071	Electron transfer flavoprotein subunit alpha, mitochondrial OS=Arabidopsis thaliana GN=ETFA PE=1 SV=1	37.227	0.588	1.231	0.734	1.49	0.675	1.06	0.807	1.51	0.712	1.066	0.898	1.407
CotAD_07111	50S ribosomal protein L24, chloroplastic OS=Nicotiana tabacum GN=RPL24 PE=1 SV=1	22.284					1.33	0.947	1.11	0.601	1.328	0.845	0.949	0.86
CotAD_07114	(+)-delta-cadinene synthase isozyme A OS=Gossypium arboreum GN=CAD1-A PE=2 SV=1	43.458
CotAD_07127	COMPASS-like H3K4 histone methylase component WDR5B OS=Arabidopsis thaliana GN=WDR5B PE=1 SV=1	47.72
CotAD_07129	Probable NAD(P)H dehydrogenase (quinone) FQR1-like 1 OS=Arabidopsis thaliana GN=At4g27270 PE=1 SV=1	20.483	0.859	1.123	1.03	1.021	0.972	0.899	1.198	0.953	0.864	1.025	1.01	1.151
CotAD_07153	Uncharacterized protein	39.8
CotAD_07154	UDP-glycosyltransferase 91C1 OS=Arabidopsis thaliana GN=UGT91C1 PE=2 SV=1	52.848	0.639	1.283	0.529	1.657	0.644	1.178	0.696	1.545	0.835	1.081	0.776	1.366
CotAD_07168	Uncharacterized protein	41.047									1.23	1.138	0.723	0.905
CotAD_07172	Glucosidase 2 subunit beta OS=Arabidopsis thaliana GN=PSL4 PE=2 SV=1	73.618	0.992	1.009	1.102	0.923	0.974	0.972	1.17	0.907	1.049	0.961	1.111	0.895
CotAD_07177	30-kDa cleavage and polyadenylation specificity factor 30 OS=Arabidopsis thaliana GN=CPSF30 PE=1 SV=1	69.816	1.014	1.137	0.962	0.906	0.96	1.128	0.811	1.125	0.856	1.139	0.933	1.123
CotAD_07178	Lysine--tRNA ligase, chloroplastic/mitochondrial OS=Arabidopsis thaliana GN=OVA5 PE=2 SV=1	70.028	1.112	0.912	1.126	0.868	1.011	0.968	1.159	0.907	1.103	0.888	1.055	0.871
CotAD_07198	Cycloartenol synthase 2 OS=Betula platyphylla GN=CASBPX2 PE=1 SV=1	102.96					1.062	0.947	1.066	0.94	1.1	0.91	1.108	0.891
CotAD_07209	Uncharacterized protein	27.794					0.832	1.058	0.952	1.195
CotAD_07211	Uncharacterized protein	109.27	1.081	1.148	0.959	0.826	0.933	0.989	1.121	0.984	1.034	0.951	1.053	0.985
CotAD_07214	26S proteasome regulatory subunit RPN13 OS=Arabidopsis thaliana GN=RPN13 PE=1 SV=2	35.564	0.868	1.049	1.17	0.949	0.931	0.926	1.139	1.054	0.877	1.001	1.115	1.052
CotAD_07218	Calcium-transporting ATPase 10, plasma membrane-type OS=Arabidopsis thaliana GN=ACA10 PE=1 SV=2	122.99	0.75	1.186	1.032	1.073	0.935	0.923	1.006	1.164	0.953	1.083	0.911	1.144
CotAD_07220	RNA-binding KH domain-containing protein PEPPER OS=Arabidopsis thaliana GN=PEP PE=1 SV=1	46.131	0.94	1.001	0.954	1.187	1.013	0.99	0.928	1.005	0.963	0.985	0.995	1.041
CotAD_07221	Uncharacterized protein	10.52	1.104	0.983	0.921	1.004	1.105	0.882	0.968	1.057
CotAD_07222	Subtilisin-like protease SBT2.5 OS=Arabidopsis thaliana GN=SBT2.5 PE=2 SV=1	85.525	1.376	0.859	0.926	0.832	1.266	0.772	1.201	0.755	1.524	0.848	0.984	0.59
CotAD_07225	Mitochondrial outer membrane import complex protein METAXIN OS=Arabidopsis thaliana GN=MTX1 PE=1 SV=1	37.206	1.037	0.985	0.959	1.067	1.033	0.991	1.042	0.901	1.071	1.154	0.851	0.942
CotAD_07226	Valine--tRNA ligase, mitochondrial 1 OS=Arabidopsis thaliana GN=TWN2 PE=2 SV=2	118.73	1.001	1.005	0.906	1.108	0.911	1.129	0.929	1.06	0.999	1.315	0.779	0.932
CotAD_07228	2-methoxy-6-polyprenyl-1,4-benzoquinol methylase, mitochondrial OS=Arabidopsis thaliana GN=COQ5 PE=2 SV=1	32.445	0.841	1.187	1.172	0.839
CotAD_07232	Villin-4 OS=Arabidopsis thaliana GN=VLN4 PE=1 SV=1	104.16	1	1.028	1.034	0.961	1.022	0.993	1.027	0.96	1.012	0.994	1.052	0.917
CotAD_07234	Putative glucose-6-phosphate 1-epimerase OS=Cenchrus ciliaris PE=2 SV=1	35.409	1.005	1.005	0.945	1.066	0.825	1.276	0.862	1.073	0.954	1.042	0.959	1.082
CotAD_07255	Ubiquitin carboxyl-terminal hydrolase 14 OS=Arabidopsis thaliana GN=UBP14 PE=1 SV=1	89.779	1.124	1.032	0.909	0.945	0.999	1.068	0.925	1.023	1.006	0.997	0.933	1.062
CotAD_07264	Uncharacterized protein	45.618									0.991	0.96	1.086	0.991
CotAD_07266	Indole-3-acetic acid-amido synthetase GH3.17 OS=Arabidopsis thaliana GN=GH3.17 PE=1 SV=1	65.836	0.972	0.986	1.065	1.003
CotAD_07281	Calmodulin-binding protein 60 B OS=Arabidopsis thaliana GN=CBP60B PE=2 SV=1	72.127	1.222	0.817	1.085	0.886	1.053	1.059	1.017	0.886	1.127	1.011	1.045	0.821
CotAD_07289	Dihydrolipoyllysine-residue succinyltransferase component of 2-oxoglutarate dehydrogenase complex 2, mitochondrial OS=Arabidopsis thaliana GN=At4g26910 PE=1 SV=2	47.632	0.774	1.087	0.898	1.275	0.75	0.995	0.923	1.377	0.774	1.003	0.975	1.319
CotAD_07290	Aspartic proteinase A1 OS=Arabidopsis thaliana GN=APA1 PE=1 SV=1	50.889	0.711	1.132	0.839	1.355	0.648	1.066	0.912	1.428	0.6	1.191	0.83	1.51
CotAD_07297	Syntaxin-51 OS=Arabidopsis thaliana GN=SYP51 PE=1 SV=1	20.258	0.781	1.071	1.006	1.18	0.883	0.952	1.03	1.166	0.753	1.01	1.087	1.217
CotAD_07298	40S ribosomal protein S8 OS=Zea mays GN=RPS8 PE=2 SV=2	24.701	1.15	0.992	1.012	0.857	1.217	0.948	1.079	0.756
CotAD_07304	Nicotinamide/nicotinic acid mononucleotide adenylyltransferase OS=Arabidopsis thaliana GN=NMNAT PE=2 SV=1	27.263	0.659	1.617	0.901	0.864	0.844	1.061	0.93	1.2	0.803	1.313	0.841	1.169
CotAD_07307	Heat shock cognate protein 80 OS=Solanum lycopersicum GN=HSC80 PE=2 SV=1	92.713
CotAD_07309	Varicose-related protein OS=Arabidopsis thaliana GN=VCR PE=2 SV=1	123.07					0.937	0.979	0.949	1.162	0.972	1.131	0.92	1.009
CotAD_07314	Putative 4-hydroxy-4-methyl-2-oxoglutarate aldolase 3 OS=Arabidopsis thaliana GN=At5g56260 PE=1 SV=1	17.618	0.949	1.054	1.058	0.972	1.008	0.906	1.032	1.072	0.86	1.009	1.153	1
CotAD_07324	Uncharacterized protein	40.778	0.937	0.987	0.962	1.139	0.912	1.068	0.889	1.16	0.912	1.008	0.974	1.151
CotAD_07327	DNA damage-repair/toleration protein DRT100 OS=Arabidopsis thaliana GN=DRT100 PE=2 SV=2	39.222	1.057	0.98	0.877	1.023	1.098	0.99	0.952	0.972	1.076	0.982	1.07	0.885
CotAD_07328	Sm-like protein LSM7 OS=Arabidopsis thaliana GN=LSM7 PE=1 SV=1	11.681	0.84	1.085	1.071	1.04
CotAD_07330	Polyadenylate-binding protein 2 OS=Arabidopsis thaliana GN=PABN2 PE=1 SV=1	120.15	0.918	1.161	1.033	0.98	0.768	0.988	1.094	0.975	0.836	1.006	1.07	1.054
CotAD_07331	Putative RING-type E3 ubiquitin transferase C3H69 OS=Arabidopsis thaliana GN=At3g63550 PE=3 SV=1	45.408	1.1	1.028	0.812	1.068	0.898	1.149	0.876	1.106
CotAD_07333	ADP,ATP carrier protein 1, mitochondrial OS=Gossypium hirsutum GN=ANT1 PE=2 SV=1	42.123	0.87	1.036	0.799	1.298	0.865	1.138	0.823	1.321	0.992	1.114	0.8	1.12
CotAD_07349	Glycine--tRNA ligase, chloroplastic/mitochondrial 2 OS=Arabidopsis thaliana GN=EDD1 PE=1 SV=1	118.67	1.365	0.731	1.073	0.801	1.358	0.904	0.984	0.74	1.336	0.84	1.091	0.712
CotAD_07362	Vesicle-associated protein 1-2 OS=Arabidopsis thaliana GN=PVA12 PE=1 SV=1	26.748	0.921	0.936	0.984	1.187	0.823	0.991	0.825	1.399	0.878	1.125	0.874	1.169
CotAD_07367	Pleiotropic drug resistance protein 1 OS=Nicotiana tabacum GN=PDR1 PE=2 SV=1	160.75	0.296	1.254	0.316	2.184	0.531	1.196	0.597	1.742	0.339	1.214	0.34	2.28
CotAD_07381	Glutamate-1-semialdehyde 2,1-aminomutase 2, chloroplastic OS=Arabidopsis thaliana GN=GSA2 PE=2 SV=2	50.238
CotAD_07442	14-3-3-like protein OS=Pisum sativum PE=2 SV=1	30.239	0.899	1.161	0.882	1.084	0.92	0.985	0.994	0.977	0.809	1.177	1.016	0.997
CotAD_07447	Cytochrome c oxidase subunit 6b-1 OS=Arabidopsis thaliana GN=COX6B-1 PE=1 SV=1	21.802	0.882	1.156	1.039	0.955
CotAD_07450	Serine--tRNA ligase, chloroplastic/mitochondrial OS=Arabidopsis thaliana GN=OVA7 PE=2 SV=1	58.057	1.458	0.805	0.989	0.777	1.308	0.914	0.981	0.784	1.366	0.925	0.949	0.732
CotAD_07452	Isoamylase 3, chloroplastic OS=Arabidopsis thaliana GN=ISA3 PE=1 SV=2	92.466	1.212	0.849	1.31	0.647	1.255	0.853	1.152	0.736	1.254	0.947	1.026	0.758
CotAD_07453	Uncharacterized protein	13.516	0.945	1.022	0.994	1.064
CotAD_07457	Uncharacterized protein	24.165	0.79	0.984	0.997	1.267	0.869	0.919	0.991	1.255	0.709	1.039	0.997	1.333
CotAD_07470	Phosphoribosylaminoimidazole-succinocarboxamide synthase, chloroplastic OS=Arabidopsis thaliana GN=PUR7 PE=2 SV=2	40.821					1.013	1.008	0.963	1.035
CotAD_07473	GEM-like protein 1 OS=Arabidopsis thaliana GN=FIP1 PE=1 SV=1	30.535	0.813	1.103	0.869	1.201	0.785	1.112	0.864	1.264	0.833	1.204	0.857	1.197
CotAD_07480	Protein CutA, chloroplastic OS=Arabidopsis thaliana GN=CUTA PE=1 SV=1	20.421	0.8	1.067	1.141	1.034
CotAD_07482	Glucose-6-phosphate isomerase 1, chloroplastic OS=Arabidopsis thaliana GN=PGI1 PE=1 SV=1	66.511	1.163	0.914	1.122	0.807	1.189	0.924	1.074	0.92	1.308	0.85	1.115	0.764
CotAD_07489	AT-hook motif nuclear-localized protein 17 OS=Arabidopsis thaliana GN=AHL17 PE=2 SV=1	33.377	0.857	1.029	1.189	0.964	0.931	0.872	1.278	0.946	0.8	0.932	1.235	1.087
CotAD_07490	AP-4 complex subunit mu OS=Arabidopsis thaliana GN=AP4M PE=2 SV=1	50.552	0.987	0.938	0.909	1.187	0.989	1.047	0.791	1.194	0.955	1.072	0.933	1.046
CotAD_07491	Beta carbonic anhydrase 5, chloroplastic OS=Arabidopsis thaliana GN=BCA5 PE=2 SV=1	35.995	0.534	1.276	0.508	1.566	0.623	1.419	0.562	1.446	0.668	1.376	0.523	1.462
CotAD_07523	Uncharacterized protein	53.961	1.06	0.935	1.01	1.013	0.963	1.101	0.975	0.983	0.956	0.951	1.069	1.059
CotAD_07559	Branched-chain-amino-acid aminotransferase 2, chloroplastic OS=Arabidopsis thaliana GN=BCAT2 PE=1 SV=1	42.536	0.463	1.255	0.511	1.946	0.584	1.19	0.65	1.696	0.638	1.226	0.667	1.531
CotAD_07590	Uncharacterized protein	40.114	1.081	0.97	0.977	0.988	1.118	1.067	1.033	0.791
CotAD_07594	Mitochondrial outer membrane protein porin 2 OS=Arabidopsis thaliana GN=VDAC2 PE=1 SV=1	29.332	0.959	1.038	0.992	1.036					0.957	1.069	0.98	1.029
CotAD_07633	ATP synthase epsilon chain, chloroplastic OS=Gossypium hirsutum GN=atpE PE=3 SV=1	10.451	0.978	1.048	1.06	0.939
CotAD_07640	Probable serine/threonine-protein kinase WNK11 OS=Arabidopsis thaliana GN=WNK11 PE=2 SV=1	33.677	0.79	1.025	0.802	1.415	0.732	1.016	0.814	1.485
CotAD_07646	Vacuolar protein-sorting-associated protein 11 homolog OS=Arabidopsis thaliana GN=VPS11 PE=1 SV=1	107.82	1.044	0.977	0.995	0.968	0.978	1.059	0.955	1.03	1.073	1.043	0.919	1.024
CotAD_07650	Glucose-6-phosphate 1-dehydrogenase 1, chloroplastic OS=Arabidopsis thaliana GN=APG1 PE=2 SV=2	59.667	1.051	0.864	1.048	1.034	1.237	0.967	0.971	0.822	1.167	0.889	0.925	1.027
CotAD_07783	Polyphenol oxidase, chloroplastic OS=Malus domestica PE=2 SV=1	71.53	1.043	0.988	1.135	0.843	1.068	1.059	1.065	0.818	1.169	0.861	0.934	0.947
CotAD_07784	Metacaspase-9 OS=Arabidopsis thaliana GN=AMC9 PE=1 SV=1	70.427	1.037	1.031	0.849	1.098	1.209	1.078	0.864	0.85	1.096	1.043	0.994	0.877
CotAD_07794	Protein SAD1/UNC-84 domain protein 1 OS=Arabidopsis thaliana GN=SUN1 PE=1 SV=1	51.299
CotAD_07810	Uncharacterized protein	103.58	0.727	1.123	1.144	1.052					0.67	0.902	1.266	1.239
CotAD_07817	Phenolic glucoside malonyltransferase 1 OS=Arabidopsis thaliana GN=PMAT1 PE=1 SV=1	51.876	0.888	0.987	0.962	1.193					0.844	1.119	0.796	1.302
CotAD_07824	GDSL esterase/lipase At5g14450 OS=Arabidopsis thaliana GN=At5g14450 PE=2 SV=1	42.438	1.117	1.007	0.949	0.924	1.155	0.958	0.976	0.917
CotAD_07844	Glucose-6-phosphate 1-dehydrogenase, cytoplasmic isoform OS=Solanum tuberosum GN=G6PDH PE=2 SV=1	58.804	0.92	0.996	0.823	1.274	0.938	1.038	0.84	1.142
CotAD_07853	Ribulose-phosphate 3-epimerase, cytoplasmic isoform OS=Oryza sativa subsp. japonica GN=Os09g0505700 PE=1 SV=1	24.567	0.846	0.996	0.997	1.223	0.94	0.919	0.968	1.2	0.872	0.951	1.009	1.222
CotAD_07885	Lysine histidine transporter 1 OS=Arabidopsis thaliana GN=LHT1 PE=1 SV=1	93.642
CotAD_07886	Glyceraldehyde-3-phosphate dehydrogenase 2, cytosolic OS=Oryza sativa subsp. japonica GN=GAPC2 PE=1 SV=1	17.236	1.125	0.961	0.968	0.959	1.066	1.019	0.976	0.953	0.984	1.203	0.881	0.96
CotAD_07894	Alpha-soluble NSF attachment protein OS=Vitis vinifera PE=2 SV=1	32.615	0.91	1.014	0.824	1.266	0.865	1.225	0.773	1.239	0.891	1.123	0.857	1.219
CotAD_07901	Proteasome subunit beta type-7-A OS=Arabidopsis thaliana GN=PBB1 PE=1 SV=2	29.583	0.97	1.072	0.912	1.084	0.867	1.116	1.01	1.064	0.859	1.094	0.96	1.082
CotAD_07904	E3 ubiquitin-protein ligase RGLG2 OS=Arabidopsis thaliana GN=RGLG2 PE=1 SV=1	49.921	0.791	1.163	0.77	1.306	0.717	1.171	0.827	1.333
CotAD_07905	GDSL esterase/lipase At5g14450 OS=Arabidopsis thaliana GN=At5g14450 PE=2 SV=1	42.598					1.098	1.06	0.959	0.894	1.2	1.034	0.892	0.872
CotAD_07915	Phenolic glucoside malonyltransferase 1 OS=Arabidopsis thaliana GN=PMAT1 PE=1 SV=1	50.673	0.851	1.004	0.875	1.299	0.777	1.174	0.76	1.332	0.804	1.041	0.766	1.463
CotAD_07949	50S ribosomal protein L12-1, chloroplastic OS=Arabidopsis thaliana GN=RPL12A PE=2 SV=1	19.965	1.126	0.897	1.351	0.645	1.208	0.668	1.483	0.693	0.998	0.851	1.504	0.681
CotAD_07954	Phosphoglucan phosphatase LSF1, chloroplastic OS=Arabidopsis thaliana GN=LSF1 PE=1 SV=1	64.133	1.133	0.964	1.043	0.875	1.08	1.039	1.048	0.845
CotAD_07955	Carbonic anhydrase, chloroplastic OS=Pisum sativum PE=1 SV=1	35.157	1.158	1.028	0.983	0.838	1.125	1.027	0.993	0.833	1.175	1.066	1.011	0.752
CotAD_07962	Quinone oxidoreductase-like protein At1g23740, chloroplastic OS=Arabidopsis thaliana GN=At1g23740 PE=2 SV=2	34.247	0.846	1.012	0.829	1.34					0.518	1.098	0.586	1.931
CotAD_07986	Dihydrolipoyl dehydrogenase 1, chloroplastic OS=Arabidopsis thaliana GN=LPD1 PE=2 SV=1	60.394	0.978	1.07	1.045	0.931					1.019	0.96	1.096	0.958
CotAD_08018	Peptide methionine sulfoxide reductase B3, chloroplastic OS=Oryza sativa subsp. japonica GN=MSRB3 PE=2 SV=1	15.09	0.907	1.035	1.061	1.029	0.901	0.778	1.16	1.192	0.959	0.956	1.101	1.018
CotAD_08044	Exocyst complex component SEC8 OS=Arabidopsis thaliana GN=SEC8 PE=1 SV=1	116.91	1.003	1.042	0.928	1.046	0.952	0.995	1.019	1.109	0.991	1.112	0.852	1.078
CotAD_08069	Caffeoylshikimate esterase OS=Arabidopsis thaliana GN=CSE PE=1 SV=1	37.084	1.009	1.004	0.969	1.038	0.956	1.08	1.043	0.944	0.917	0.974	1.021	1.131
CotAD_08077	Exosome complex component RRP45A OS=Arabidopsis thaliana GN=RRP45A PE=2 SV=1	25.091	1.068	1.057	0.968	0.924	0.974	1.001	1.068	0.98	0.946	1.03	0.961	1.102
CotAD_08078	Vacuolar protein-sorting-associated protein 33 homolog OS=Arabidopsis thaliana GN=VPS33 PE=1 SV=1	67.643	1.028	0.962	0.97	1.06	1.103	0.987	0.979	0.942	1.059	0.998	0.964	0.999
CotAD_08092	UMP-CMP kinase 3 OS=Arabidopsis thaliana GN=UMK3 PE=1 SV=1	25.04	1.188	0.796	1.058	0.969					1.103	1.048	0.973	0.886
CotAD_08097	Malate dehydrogenase [NADP], chloroplastic OS=Pisum sativum PE=1 SV=2	47.908	1.155	1.052	0.939	0.863	1.148	1.109	0.811	0.938
CotAD_08114	Glucan endo-1,3-beta-glucosidase 6 OS=Arabidopsis thaliana GN=At5g58090 PE=1 SV=2	40.983	1.012	0.954	1.17	0.892	1.099	0.921	1.097	0.895	0.919	1.018	1.21	0.883
CotAD_08115	Flavonoid 3-O-glucosyltransferase OS=Medicago truncatula GN=UGT78G1 PE=1 SV=1	49.915	1.047	0.888	1.041	1.045	1.076	0.931	1.029	0.919	0.986	0.956	1.049	1.04
CotAD_08178	Rust resistance kinase Lr10 OS=Triticum aestivum GN=LRK10 PE=2 SV=1	43.027
CotAD_08179	Pullulanase 1, chloroplastic OS=Arabidopsis thaliana GN=PU1 PE=1 SV=2	90.11					1.109	0.97	1	0.93	1.251	0.946	0.866	0.932
CotAD_08201	Vacuolar protein sorting-associated protein 32 homolog 2 OS=Arabidopsis thaliana GN=VPS32.2 PE=1 SV=1	26.346	0.74	1.271	0.866	1.158	0.739	1.126	0.96	1.22	0.691	1.184	0.936	1.266
CotAD_08210	DnaJ protein homolog OS=Cucumis sativus GN=DNAJ1 PE=2 SV=1	33.622	0.98	0.937	0.991	1.152	0.96	1.048	0.957	1.049	0.982	1.17	0.922	1.004
CotAD_08213	Uncharacterized protein	36.154									0.999	1.047	1.06	0.918
CotAD_08214	Uncharacterized protein	14.648	0.682	1.082	1.194	1.066	0.834	0.817	1.223	1.211	0.634	1.084	1.197	1.163
CotAD_08216	ABC transporter I family member 6, chloroplastic OS=Arabidopsis thaliana GN=ABCI6 PE=1 SV=1	35.318	0.952	0.974	1.244	0.842	1.027	0.876	1.209	0.863	0.931	0.9	1.345	0.826
CotAD_08218	Beta-xylosidase/alpha-L-arabinofuranosidase 2 OS=Medicago sativa subsp. varia GN=Xyl2 PE=2 SV=1	74.467	1.381	0.954	0.815	0.838					1.105	1.04	1.003	0.86
CotAD_08221	Histone-lysine N-methyltransferase, H3 lysine-9 specific SUVH3 OS=Arabidopsis thaliana GN=SUVH3 PE=2 SV=2	72.891	1.099	0.938	1.002	0.962	0.887	1.124	1.008	1.01	1.158	1.077	0.834	0.938
CotAD_08222	ABSCISIC ACID-INSENSITIVE 5-like protein 2 OS=Arabidopsis thaliana GN=DPBF3 PE=1 SV=1	35.419									0.928	0.921	1.18	1.005
CotAD_08246	Signal recognition particle 43 kDa protein, chloroplastic OS=Arabidopsis thaliana GN=CAO PE=1 SV=2	31.987					1.218	0.784	1.297	0.701
CotAD_08262	MATH domain and coiled-coil domain-containing protein At3g58360 OS=Arabidopsis thaliana GN=At3g58360 PE=4 SV=1	43.369
CotAD_08266	L-ascorbate peroxidase 3, peroxisomal OS=Arabidopsis thaliana GN=APX3 PE=1 SV=1	31.886	0.953	0.989	1.147	0.941	1.072	0.857	1.029	1.056
CotAD_08270	26S proteasome non-ATPase regulatory subunit 4 homolog OS=Arabidopsis thaliana GN=RPN10 PE=1 SV=1	41.551	0.538	1.177	0.972	1.368	0.678	0.854	1.043	1.477	0.609	1.167	0.98	1.332
CotAD_08275	Cold shock domain-containing protein 4 OS=Arabidopsis thaliana GN=CSP4 PE=1 SV=1	16.254	1.212	1.127	0.997	0.671	1.491	0.763	1.141	0.579	1.064	1.105	1.176	0.657
CotAD_08277	Uncharacterized protein	36.157	1.147	1.04	1.024	0.894	1.097	1.042	0.98	0.862	1.146	1.084	1.037	0.804
CotAD_08283	Translocon-associated protein subunit alpha OS=Arabidopsis thaliana GN=At2g21160 PE=2 SV=3	27.847	0.98	0.991	0.989	1.064	1.027	1.064	1.077	0.849
CotAD_08284	Protein XAP5 CIRCADIAN TIMEKEEPER OS=Arabidopsis thaliana GN=XCT PE=1 SV=1	39.074	0.985	1.003	1.168	0.872	1.069	0.876	1.22	0.848	0.87	0.851	1.431	0.884
CotAD_08286	Probable alkaline/neutral invertase B OS=Arabidopsis thaliana GN=INVB PE=1 SV=1	66.387					0.956	1.047	0.978	1.044
CotAD_08288	5'-methylthioadenosine/S-adenosylhomocysteine nucleosidase 2 OS=Arabidopsis thaliana GN=MTN2 PE=1 SV=1	28.305	0.815	1.136	0.839	1.206	0.887	1.119	0.857	1.168	0.911	1.212	0.751	1.188
CotAD_08289	Uncharacterized protein	40.217	0.815	1.076	1	1.021	0.801	0.965	0.954	1.32	0.772	0.946	1.03	1.322
CotAD_08319	Amidophosphoribosyltransferase 1, chloroplastic OS=Arabidopsis thaliana GN=ASE1 PE=2 SV=1	63.698	0.991	0.986	1.028	1.019	0.979	1.067	0.934	1.043
CotAD_08320	Transcription factor RF2b OS=Oryza sativa subsp. japonica GN=RF2b PE=1 SV=2	59.863									1.054	0.915	1.068	0.982
CotAD_08323	Epimerase family protein SDR39U1 homolog, chloroplastic OS=Arabidopsis thaliana GN=GC1 PE=2 SV=2	37.719	1.024	0.963	1.044	1.011	0.996	1.015	1.012	1.034	1.023	1.046	0.979	1.032
CotAD_08324	NADH dehydrogenase [ubiquinone] 1 beta subcomplex subunit 9 OS=Arabidopsis thaliana GN=CIB22 PE=1 SV=1	13.536	0.783	1.136	1.091	1.03	0.889	0.895	1.106	1.141	0.731	1.065	1.159	1.054
CotAD_08327	Zinc finger CCCH domain-containing protein 19 OS=Arabidopsis thaliana GN=NERD PE=1 SV=3	98.055
CotAD_08331	SH3 domain-containing protein 2 OS=Arabidopsis thaliana GN=SH3P2 PE=1 SV=1	41.652	0.883	1.047	0.974	1.083	0.885	1.051	0.958	1.138	0.909	0.919	1.079	1.138
CotAD_08338	Coatomer subunit alpha-1 OS=Arabidopsis thaliana GN=At1g62020 PE=2 SV=2	131.69	1.123	1.002	0.876	1.008
CotAD_08340	Cysteine protease RD19A OS=Arabidopsis thaliana GN=RD19A PE=1 SV=1	41.213	0.917	1.09	0.925	1.093	0.964	1.084	1.012	0.963	0.969	0.95	1.103	1.009
CotAD_08343	Chromatin remodeling protein SHL OS=Arabidopsis thaliana GN=SHL PE=1 SV=1	27.671	1.144	0.963	0.932	0.972
CotAD_08361	Glucose-1-phosphate adenylyltransferase large subunit 3, chloroplastic OS=Arabidopsis thaliana GN=APL3 PE=2 SV=2	58.642					1.462	0.497	1.676	0.321	1.292	0.642	1.239	0.783
CotAD_08371	Glycine-rich RNA-binding protein GRP1A OS=Sinapis alba PE=2 SV=1	15.295	0.797	1.302	0.812	1.119	0.91	0.959	0.982	1.177	0.693	1.361	0.765	1.26
CotAD_08377	Cyclase-associated protein 1 OS=Arabidopsis thaliana GN=CAP1 PE=2 SV=1	51.137
CotAD_08379	Guanine nucleotide-binding protein subunit beta-2 OS=Nicotiana tabacum PE=2 SV=1	41.225	0.922	1.058	0.948	1.118	0.871	1.076	0.93	1.188	0.932	1.072	0.944	1.071
CotAD_08381	Ras-related protein Rab7 OS=Pisum sativum PE=2 SV=1	23.074
CotAD_08386	Putative transferase At1g60990, chloroplastic OS=Arabidopsis thaliana GN=At1g60990 PE=1 SV=1	46.967									1.272	0.886	1.03	0.797
CotAD_08387	Probable receptor-like protein kinase At1g11050 OS=Arabidopsis thaliana GN=At1g11050 PE=2 SV=1	68.922	0.696	1.083	0.965	1.299	0.776	0.984	0.887	1.395	0.707	1.008	1.018	1.346
CotAD_08392	Ferredoxin-1, chloroplastic OS=Solanum lycopersicum GN=SEND33 PE=2 SV=1	16.191	0.964	1.149	0.98	0.877	1.136	0.909	1.049	0.95	0.947	1.041	1.113	0.928
CotAD_08406	Zinc finger protein ZOP1 OS=Arabidopsis thaliana GN=ZOP1 PE=1 SV=1	28.122	0.906	1.281	1.055	0.788	1.063	0.862	1.342	0.746
CotAD_08418	Probable carboxylesterase 13 OS=Arabidopsis thaliana GN=CXE13 PE=1 SV=1	34.032	1.069	0.888	1.023	1.016	1.03	0.89	1.063	1.128	1.095	0.956	1.012	0.992
CotAD_08419	Acyltransferase-like protein At1g54570, chloroplastic OS=Arabidopsis thaliana GN=At1g54570 PE=2 SV=1	78.742	1.066	0.913	1.154	0.89	0.969	1.05	1.105	0.898
CotAD_08438	Protein CROWDED NUCLEI 4 OS=Arabidopsis thaliana GN=CRWN4 PE=1 SV=2	117.87
CotAD_08439	Probable serine protease EDA2 OS=Arabidopsis thaliana GN=EDA2 PE=2 SV=2	43.185	1.016	1.06	0.92	1.023					0.862	1.07	0.987	1.132
CotAD_08446	Cytochrome c oxidase subunit 6a, mitochondrial OS=Arabidopsis thaliana GN=COX6A PE=2 SV=1	11.136	0.773	1.077	1.048	1.142	0.869	1.012	0.94	1.212	0.778	1.035	0.928	1.329
CotAD_08451	Malate dehydrogenase, glyoxysomal OS=Citrullus lanatus PE=1 SV=1	35.021	0.828	1.209	0.789	1.201	0.902	1.054	0.854	1.246
CotAD_08457	Probable starch synthase 4, chloroplastic/amyloplastic OS=Arabidopsis thaliana GN=SS4 PE=2 SV=1	77.223
CotAD_08459	Uncharacterized protein	12.902	1.162	1.023	1.034	0.793	1.067	0.876	1.126	0.945
CotAD_08462	Uncharacterized protein	39.957	0.914	0.999	0.868	1.243	1.01	1.045	0.944	1.02
CotAD_08521	Chaperone protein dnaJ A6, chloroplastic OS=Arabidopsis thaliana GN=DJA6 PE=2 SV=2	47.908	0.984	1.029	0.94	1.045	1.039	1.004	0.994	1.018	1.03	1.031	1.054	0.903
CotAD_08527	7-deoxyloganetin glucosyltransferase OS=Gardenia jasminoides GN=UGT85A24 PE=1 SV=1	50.139	0.985	0.988	0.947	1.101	0.815	1.081	0.727	1.445	0.848	1.044	0.755	1.471
CotAD_08539	UDP-glycosyltransferase 85A8 OS=Stevia rebaudiana GN=UGT85A8 PE=2 SV=1	53.416	0.592	1.31	0.669	1.469
CotAD_08540	7-deoxyloganetin glucosyltransferase OS=Gardenia jasminoides GN=UGT85A24 PE=1 SV=1	53.247
CotAD_08544	Haloacid dehalogenase-like hydrolase domain-containing protein At4g39970 OS=Arabidopsis thaliana GN=At4g39970 PE=2 SV=1	34.578	1.158	0.935	1.109	0.821	1.157	0.958	1.018	0.872
CotAD_08577	ATP-dependent 6-phosphofructokinase 5, chloroplastic OS=Arabidopsis thaliana GN=PFK5 PE=1 SV=1	55.101
CotAD_08590	Uncharacterized protein	55.792	0.946	1.048	0.936	1.094	0.997	0.967	1.043	1.014
CotAD_08607	Uncharacterized protein	79.287	1.052	0.901	1.154	0.926	0.992	1.003	1.18	0.868	1.062	0.859	1.24	0.85
CotAD_08608	Uncharacterized protein	76.18	1.06	0.921	1.136	0.899	1.147	0.854	1.099	1.042	0.964	1.004	1.045	1.003
CotAD_08628	4-alpha-glucanotransferase DPE1, chloroplastic/amyloplastic OS=Arabidopsis thaliana GN=DPE1 PE=1 SV=1	59.027									1.099	1.028	0.953	0.933
CotAD_08629	Uncharacterized protein	36.924	1.062	1.03	0.959	0.944	1.034	1.049	0.954	0.994	1.116	1.039	0.911	0.913
CotAD_08632	Probable xyloglucan endotransglucosylase/hydrolase protein 32 OS=Arabidopsis thaliana GN=XTH32 PE=2 SV=1	33.282
CotAD_08640	Ran-binding protein 1 homolog c OS=Arabidopsis thaliana GN=RANBP1C PE=2 SV=1	25.047	1.373	0.912	1.053	0.659	1.077	0.953	1.272	0.71
CotAD_08661	Protein LIGHT-DEPENDENT SHORT HYPOCOTYLS 6 OS=Arabidopsis thaliana GN=LSH6 PE=1 SV=1	24.455	0.848	1.249	1.037	0.9					0.702	1.09	1.35	0.915
CotAD_08662	Cinnamoyl-CoA reductase 1 OS=Arabidopsis thaliana GN=CCR1 PE=1 SV=1	35.573	1.071	1.016	0.955	0.944	1.065	1.07	0.946	0.929	1.146	1.016	0.939	0.961
CotAD_08672	Cationic peroxidase 1 OS=Arachis hypogaea GN=PNC1 PE=1 SV=2	26.899	1.114	0.74	0.702	1.383	1.043	0.783	0.769	1.423	1.096	0.8	0.794	1.342
CotAD_08699	Uncharacterized protein	23.469	1.055	1.033	1.094	0.839					0.927	0.984	1.054	1.076
CotAD_08728	Probable histone H2A.5 OS=Arabidopsis thaliana GN=At5g27670 PE=1 SV=1	15.113	1.201	0.925	0.835	1.041					1.156	1.091	0.852	0.906
CotAD_08745	Mitochondrial Rho GTPase 1 OS=Arabidopsis thaliana GN=MIRO1 PE=1 SV=1	71.833
CotAD_08750	Alpha-crystallin domain-containing protein 22.3 OS=Arabidopsis thaliana GN=ACD22.3 PE=1 SV=1	26.602	0.883	1.071	1.059	1.015	1.003	0.896	1.114	0.982
CotAD_08781	Cysteine synthase OS=Citrullus lanatus PE=1 SV=1	34.076	0.786	1.106	0.916	1.227	0.847	1.081	0.876	1.23	0.793	1.316	0.777	1.176
CotAD_08788	Probable aldo-keto reductase 1 OS=Glycine max GN=AKR1 PE=2 SV=1	37.62									0.916	0.983	1.009	1.121
CotAD_08789	Probable aldo-keto reductase 1 OS=Glycine max GN=AKR1 PE=2 SV=1	37.47	1.001	0.99	1.07	0.964	1.124	0.918	1.005	0.962	1.208	0.795	1.138	0.854
CotAD_08793	Probable aldo-keto reductase 1 OS=Glycine max GN=AKR1 PE=2 SV=1	37.631	1.072	0.966	1.033	0.948	1.081	0.906	1.088	0.95	1.155	0.82	1.225	0.798
CotAD_08794	Probable aldo-keto reductase 1 OS=Glycine max GN=AKR1 PE=2 SV=1	37.566	1.102	0.981	1.116	0.82	1.204	0.91	1.074	0.812	0.929	0.936	1.133	1.039
CotAD_08796	Probable aldo-keto reductase 1 OS=Glycine max GN=AKR1 PE=2 SV=1	37.267	0.984	0.976	1.094	0.955	1.069	0.871	1.074	0.969	0.973	0.886	1.108	1.033
CotAD_08802	Uncharacterized protein	48.445
CotAD_08804	Flowering locus K homology domain OS=Arabidopsis thaliana GN=FLK PE=1 SV=1	45.018	0.957	1.023	1.126	0.924	0.939	0.922	1.105	1.061	0.881	0.941	1.168	1.054
CotAD_08835	Uncharacterized protein	42.347	1.061	0.97	1.071	0.919	1.148	0.926	1.141	0.791
CotAD_08839	Cytochrome b-c1 complex subunit 6 OS=Solanum tuberosum PE=1 SV=2	7.963									0.609	1.104	0.936	1.434
CotAD_08846	Transportin-1 OS=Arabidopsis thaliana GN=TRN1 PE=1 SV=1	99.529	1.112	0.785	1.069	1.051	0.929	1.075	1.105	0.917
CotAD_08857	Peptidyl-prolyl cis-trans isomerase CYP21-1 OS=Arabidopsis thaliana GN=CYP21-1 PE=2 SV=1	24.597	0.959	1.167	0.737	1.153	1.059	1.01	1.043	0.902
CotAD_08863	NADP-dependent D-sorbitol-6-phosphate dehydrogenase OS=Malus domestica GN=S6PDH PE=2 SV=1	33.619	1.21	0.963	0.784	1.043	1.041	1.155	0.94	0.879	0.977	1.113	0.845	1.082
CotAD_08878	3-ketoacyl-CoA synthase 4 OS=Arabidopsis thaliana GN=KCS4 PE=2 SV=1	46.727									1.068	0.879	1.099	0.972
CotAD_08900	(+)-pulegone reductase OS=Mentha piperita PE=1 SV=1	68.167	0.861	1.025	0.819	1.373	0.889	1.078	0.803	1.246	0.925	1.039	0.695	1.346
CotAD_08909	Leucine-rich repeat extensin-like protein 4 OS=Arabidopsis thaliana GN=LRX4 PE=1 SV=1	49.479	0.996	1.119	0.967	0.939	1.07	1.124	0.957	0.847	1.172	0.939	1.057	0.925
CotAD_08911	Phosphatidylinositol 3,4,5-trisphosphate 3-phosphatase and protein-tyrosine-phosphatase PTEN2A OS=Arabidopsis thaliana GN=PTEN2A PE=1 SV=1	62.08	1.148	0.944	1.069	0.853					1.258	0.87	1.081	0.777
CotAD_08913	Uncharacterized protein	29.394	0.988	0.784	1.234	1.026	1.098	0.894	1.187	0.878	0.636	0.676	1.758	0.996
CotAD_08914	Uncharacterized protein	29.483	1.077	1.055	1.05	0.836	1.146	0.896	1.086	0.878	1	0.971	1.094	0.961
CotAD_08926	Uncharacterized protein	37.65					0.993	1.033	0.976	1.019
CotAD_08938	Serine/threonine-protein kinase TOR OS=Arabidopsis thaliana GN=TOR PE=1 SV=1	281.82	0.974	1.002	1.005	1.043	1.065	0.977	0.994	0.979	1.196	0.806	0.997	1.005
CotAD_08974	Uncharacterized protein	41.549	1.101	0.991	1.096	0.83	1.042	0.895	1.204	0.874
CotAD_08975	Glutamate--tRNA ligase, chloroplastic/mitochondrial OS=Arabidopsis thaliana GN=OVA3 PE=1 SV=1	56.975	1.245	0.778	1.24	0.751	1.182	0.897	1.113	0.809	1.434	0.792	1.144	0.585
CotAD_08977	Histone deacetylase 19 OS=Arabidopsis thaliana GN=HDA19 PE=1 SV=2	56.257	1.054	0.955	1.069	0.943	1.032	0.99	1.088	0.922	1.191	1.005	1.053	0.782
CotAD_08980	Mitochondrial import receptor subunit TOM40-1 OS=Arabidopsis thaliana GN=TOM40-1 PE=1 SV=3	34.836	0.96	1.069	0.99	1.006					0.943	0.95	1.101	1.041
CotAD_09000	Uncharacterized protein	109.81	1.069	1.094	0.831	0.937	0.926	1.07	0.985	1.046	1.081	0.996	0.968	0.972
CotAD_09005	Photosystem II repair protein PSB27-H1, chloroplastic OS=Arabidopsis thaliana GN=PSB27-1 PE=1 SV=1	18.934	0.989	1.057	1.142	0.84	1.059	0.877	1.256	0.87	0.881	0.967	1.341	0.842
CotAD_09035	Probable mannose-1-phosphate guanylyltransferase 2 OS=Oryza sativa subsp. japonica GN=Os01g0847200 PE=2 SV=1	43.104	0.95	1.022	0.878	1.172	0.841	1.142	0.951	1.101
CotAD_09037	Betaine aldehyde dehydrogenase 1, chloroplastic OS=Arabidopsis thaliana GN=ALDH10A8 PE=2 SV=1	54.727	1.128	1.008	0.93	0.945	0.951	1.126	0.932	1.015	0.996	1.091	0.974	0.967
CotAD_09039	FKBP12-interacting protein of 37 kDa OS=Arabidopsis thaliana GN=FIP37 PE=1 SV=1	39.217
CotAD_09048	Protein DOWNY MILDEW RESISTANCE 6 OS=Arabidopsis thaliana GN=DMR6 PE=1 SV=1	27.016	0.999	1.17	0.912	0.938					1.005	1.078	1.023	0.917
CotAD_09072	Chlorophyll a-b binding protein 4, chloroplastic OS=Arabidopsis thaliana GN=LHCA4 PE=1 SV=1	27.856	0.998	1.209	1.008	0.806	1.038	1.147	1.059	0.771
CotAD_09075	Malate dehydrogenase, chloroplastic OS=Arabidopsis thaliana GN=At3g47520 PE=1 SV=1	36.863					1.178	0.803	1.184	0.838
CotAD_09083	L-Ala-D/L-amino acid epimerase OS=Populus trichocarpa GN=POPTR_0012s05040g PE=3 SV=2	41.684	1.16	0.986	0.965	0.899	1.027	1.054	0.986	0.95	1.206	0.925	0.969	0.899
CotAD_09089	ABC transporter B family member 25 OS=Oryza sativa subsp. japonica GN=OsABCB25 PE=2 SV=1	67.899	1.046	0.976	1.044	0.954					1.161	0.761	1.099	0.986
CotAD_09092	Alpha-1,4-glucan-protein synthase [UDP-forming] 2 OS=Solanum tuberosum GN=UPTG2 PE=1 SV=1	40.834
CotAD_09094	Protein SPIRAL1-like 1 OS=Arabidopsis thaliana GN=SP1L1 PE=2 SV=1	12.265	0.961	0.97	1.181	0.919	0.983	0.762	1.319	0.958	0.853	0.924	1.351	0.912
CotAD_09098	Uncharacterized protein	16.255	1.092	1.036	0.921	0.902	1.147	1.001	0.962	0.936	1.154	1.128	0.831	0.813
CotAD_09099	Glycerophosphodiester phosphodiesterase GDPD5 OS=Arabidopsis thaliana GN=GDPD5 PE=2 SV=1	45.357	0.938	1.083	0.902	1.101	0.9	1.051	0.917	1.196	0.832	1.096	0.817	1.32
CotAD_09100	Glycine-rich RNA-binding protein 3, mitochondrial OS=Arabidopsis thaliana GN=RBG3 PE=2 SV=1	27.956	0.945	0.924	1.079	1.081	1.056	0.821	1.14	0.956	0.863	0.944	1.119	1.082
CotAD_09107	Chaperone protein ClpB1 OS=Arabidopsis thaliana GN=CLPB1 PE=1 SV=2	98.852					0.946	1.255	0.854	0.971
CotAD_09130	Transportin MOS14 OS=Arabidopsis thaliana GN=MOS14 PE=1 SV=1	107.29
CotAD_09132	14-3-3-like protein OS=Lilium longiflorum PE=2 SV=1	29.6	0.996	1.055	0.976	0.975
CotAD_09135	Uncharacterized protein	10.986					0.933	0.993	1.126	0.974	0.854	1.097	1.121	0.972
CotAD_09142	Plastidic glucose transporter 4 OS=Arabidopsis thaliana GN=At5g16150 PE=1 SV=2	57.519	1	1.008	1.072	0.945	0.914	1.011	0.977	1.034	1.02	1.069	0.997	0.936
CotAD_09163	Transmembrane 9 superfamily member 1 OS=Arabidopsis thaliana GN=TMN1 PE=1 SV=1	64.982									0.969	1.033	1.03	0.999
CotAD_09164	Ferredoxin-1, chloroplastic OS=Solanum lycopersicum GN=SEND33 PE=2 SV=1	14.751	0.932	1.245	1.173	0.682	0.938	1.108	1.079	0.9
CotAD_09174	Uncharacterized protein	56.617	1.091	0.937	1.043	0.946	0.914	1.017	1.055	1.041	1.063	0.98	1.016	0.959
CotAD_09175	Methylesterase 3 OS=Arabidopsis thaliana GN=MES3 PE=2 SV=1	31.753	0.441	1.388	0.452	1.762	0.573	1.188	0.587	1.714	0.593	1.19	0.637	1.692
CotAD_09194	Glycoprotein 3-alpha-L-fucosyltransferase A OS=Arabidopsis thaliana GN=FUT11 PE=1 SV=1	58.012
CotAD_09196	ABSCISIC ACID-INSENSITIVE 5-like protein 4 OS=Arabidopsis thaliana GN=ABF1 PE=1 SV=1	19.137	0.764	1.329	0.84	1.1	0.922	1.024	1.026	1.056	0.734	1.118	0.891	1.332
CotAD_09199	Thioredoxin M3, chloroplastic OS=Arabidopsis thaliana GN=GAT1 PE=2 SV=2	18.679									0.904	0.996	1.141	0.997
CotAD_09207	Caffeoyl-CoA O-methyltransferase OS=Populus tremuloides PE=2 SV=1	25.056	0.773	0.918	0.908	1.437	0.897	0.833	1.035	1.301	1.108	0.917	1.022	0.965
CotAD_09211	Phosphatidylinositol 3,4,5-trisphosphate 3-phosphatase and protein-tyrosine-phosphatase PTEN2A OS=Arabidopsis thaliana GN=PTEN2A PE=1 SV=1	74.222	1.09	0.889	1.267	0.84	1.127	0.926	1.142	0.842	1.049	0.851	1.094	1.028
CotAD_09213	DNA-directed RNA polymerases II, IV and V subunit 3 OS=Arabidopsis thaliana GN=NRPB3 PE=1 SV=1	19.764
CotAD_09215	Uncharacterized protein	27.054	0.863	1.206	0.712	1.242
CotAD_09216	D-3-phosphoglycerate dehydrogenase 1, chloroplastic OS=Arabidopsis thaliana GN=PGDH1 PE=1 SV=1	56.241	1.005	0.906	0.949	1.16	1.001	1.002	0.884	1.134	1.035	1.031	0.875	1.088
CotAD_09220	Cinnamyl alcohol dehydrogenase 1 OS=Ocimum basilicum GN=CAD1 PE=1 SV=1	38.706	0.87	1.2	0.76	1.196	0.774	1.193	0.706	1.324	0.848	1.213	0.791	1.205
CotAD_09238	Naringenin,2-oxoglutarate 3-dioxygenase OS=Arabidopsis thaliana GN=F3H PE=1 SV=1	40.894	1.181	0.875	1.252	0.686					1.139	0.851	1.196	0.784
CotAD_09261	3-dehydroquinate synthase, chloroplastic OS=Actinidia chinensis GN=DHQS PE=1 SV=2	61.046
CotAD_09292	Endochitinase OS=Pisum sativum PE=2 SV=1	33.564	1.018	1.099	0.969	0.934	1.079	0.986	1.066	0.882	0.916	0.926	1.098	1.102
CotAD_09308	UTP--glucose-1-phosphate uridylyltransferase OS=Musa acuminata GN=UGPA PE=2 SV=1	48.285	0.984	1.025	0.999	1.027	0.973	1.047	0.944	1.009	0.994	1.069	1.003	0.981
CotAD_09309	Isocitrate dehydrogenase [NADP] OS=Glycine max GN=IDH1 PE=2 SV=2	48.935	0.965	0.912	0.917	1.219	0.949	0.984	0.863	1.223	1.033	0.914	0.933	1.169
CotAD_09316	Uncharacterized protein	21.243
CotAD_09329	Tryptophan synthase beta chain 2, chloroplastic OS=Arabidopsis thaliana GN=TSB2 PE=1 SV=2	55.428	0.982	1.043	0.97	1.052	1.047	0.997	0.957	1.01	1.034	1.106	0.967	1.015
CotAD_09339	Thymidylate kinase OS=Arabidopsis thaliana GN=ZEU1 PE=2 SV=1	28.984	0.996	0.995	0.991	1.051	1.023	0.992	1.011	0.991
CotAD_09344	Histone chaperone ASF1B OS=Arabidopsis thaliana GN=ASF1B PE=1 SV=1	21.127
CotAD_09345	2-hydroxyacyl-CoA lyase OS=Arabidopsis thaliana GN=HACL PE=1 SV=1	60.392	0.939	1.048	0.87	1.225	0.9	0.997	0.852	1.266	0.876	1.168	0.803	1.163
CotAD_09357	Enoyl-CoA hydratase 2, peroxisomal OS=Arabidopsis thaliana GN=ECH2 PE=1 SV=1	17.555	0.92	0.932	1.115	1.066
CotAD_09362	LEAF RUST 10 DISEASE-RESISTANCE LOCUS RECEPTOR-LIKE PROTEIN KINASE-like 2.4 OS=Arabidopsis thaliana GN=LRK10L-2.4 PE=3 SV=1	28.605					0.92	0.933	1.04	1.136
CotAD_09374	Probable glutathione S-transferase OS=Nicotiana tabacum PE=2 SV=1	25.4	0.9	1.082	0.822	1.083	1	1.08	0.848	1.107	0.992	1.076	0.932	1.096
CotAD_09377	Uncharacterized protein	39.45	0.942	1.004	0.95	1.18	0.85	1.017	0.943	1.225	0.943	1.088	0.874	1.128
CotAD_09379	Elongation factor 2 OS=Beta vulgaris PE=2 SV=1	94.097
CotAD_09384	Uncharacterized protein	24.206	1.078	1.036	1.164	0.744	1.294	0.926	1.161	0.61	1.008	0.982	1.302	0.719
CotAD_09387	Delta(3,5)-Delta(2,4)-dienoyl-CoA isomerase, peroxisomal OS=Arabidopsis thaliana GN=DCI1 PE=2 SV=1	29.799	0.864	1.168	0.81	1.219	0.781	1.166	0.947	1.146	0.809	1.224	0.756	1.285
CotAD_09408	Cytochrome P450 71D9 OS=Glycine max GN=CYP71D9 PE=2 SV=1	37.312	1.049	1.047	0.954	0.968	0.894	1.007	0.957	1.172
CotAD_09431	Zinc finger CCCH domain-containing protein 66 OS=Arabidopsis thaliana GN=At5g58620 PE=2 SV=1	74.546	0.72	1.18	0.736	1.397
CotAD_09467	Probable serine/threonine-protein kinase BSK3 OS=Oryza sativa subsp. japonica GN=BSK3 PE=1 SV=1	53.199	0.931	0.998	1.124	0.978					1.202	0.815	1.136	0.842
CotAD_09479	DNA-directed RNA polymerase II subunit RPB7 OS=Glycine max PE=2 SV=1	16.529	0.977	0.94	1.089	1.02	0.978	0.926	1.126	0.992	0.995	1.021	1.04	0.97
CotAD_09514	Triosephosphate isomerase, cytosolic OS=Arabidopsis thaliana GN=CTIMC PE=1 SV=2	27.314	0.988	0.958	1.042	1.037	1.058	0.965	1.015	0.988	1.087	0.946	0.997	0.969
CotAD_09526	Heat shock cognate 70 kDa protein OS=Petunia hybrida GN=HSP70 PE=2 SV=1	52.366									0.953	0.973	1.054	1.055
CotAD_09540	60S ribosomal protein L23A OS=Fritillaria agrestis GN=RPL23A PE=2 SV=1	17.094	1.091	0.996	1.038	0.892
CotAD_09562	Phototropin-1 OS=Arabidopsis thaliana GN=PHOT1 PE=1 SV=1	112.31	1.161	0.944	1.44	0.479					1.137	0.866	1.292	0.7
CotAD_09571	Mitogen-activated protein kinase 3 OS=Arabidopsis thaliana GN=MPK3 PE=1 SV=2	43.326	0.658	1.077	0.613	1.668	0.462	1.195	0.502	1.914
CotAD_09574	Serrate RNA effector molecule OS=Arabidopsis thaliana GN=SE PE=1 SV=2	68.976
CotAD_09575	60S ribosomal protein L30 OS=Lupinus luteus GN=RPL30 PE=3 SV=1	11.905	1.25	1.002	0.936	0.815	1.041	1.028	1.045	0.901
CotAD_09582	Protein argonaute 4 OS=Arabidopsis thaliana GN=AGO4 PE=1 SV=2	91.812	1.377	0.739	1.19	0.696	1.311	0.949	1.007	0.724	1.437	0.823	1.016	0.685
CotAD_09584	UBP1-associated protein 2B OS=Arabidopsis thaliana GN=UBA2B PE=2 SV=1	54.632	1.036	0.934	1.184	0.872	1.033	1.034	1.11	0.839	0.993	0.853	1.177	1.005
CotAD_09586	Eukaryotic translation initiation factor 3 subunit I OS=Arabidopsis thaliana GN=TIF3I1 PE=2 SV=2	31.604	0.946	0.995	1.139	0.95
CotAD_09587	SNF1-related protein kinase regulatory subunit beta-1 OS=Arabidopsis thaliana GN=KINB1 PE=1 SV=1	30.848	0.861	1.125	1.086	0.963
CotAD_09604	Uncharacterized protein	96.839	1	1.044	1.032	0.948
CotAD_09612	Exosome complex component RRP41-like OS=Arabidopsis thaliana GN=RRP41L PE=2 SV=1	27.535									0.955	0.99	1.062	1.028
CotAD_09631	RuBisCO large subunit-binding protein subunit beta, chloroplastic OS=Pisum sativum PE=1 SV=2	64.868	1.185	0.824	1.192	0.836	1.154	0.874	1.12	0.838	1.257	0.912	1.092	0.727
CotAD_09700	Dihydrolipoyllysine-residue acetyltransferase component 2 of pyruvate dehydrogenase complex, mitochondrial OS=Arabidopsis thaliana GN=At3g13930 PE=1 SV=2	59.544									0.867	1.154	0.881	1.149
CotAD_09714	Exocyst complex component EXO70A1 OS=Arabidopsis thaliana GN=EXO70A1 PE=1 SV=1	69.201
CotAD_09715	Uncharacterized protein	53.588					1.383	0.573	1.362	0.666	1.172	0.935	1.115	0.774
CotAD_09720	Subtilisin-like protease SBT1.4 OS=Arabidopsis thaliana GN=SBT1.4 PE=2 SV=1	81.213	0.964	1.057	0.889	1.078	0.834	1.039	0.987	1.177	0.871	1.162	0.899	1.118
CotAD_09727	Uncharacterized protein	28.105	1.308	0.966	0.994	0.733	1.12	1.015	1.043	0.831
CotAD_09729	GDSL esterase/lipase 1 OS=Arabidopsis thaliana GN=GLIP1 PE=1 SV=1	38.026					0.74	1.43	0.456	1.419	0.872	1.282	0.64	1.263
CotAD_09738	Alanine aminotransferase 2, mitochondrial OS=Arabidopsis thaliana GN=ALAAT2 PE=2 SV=1	57.369	0.79	1.079	0.817	1.343	0.767	1.117	0.863	1.235	0.84	1.059	0.812	1.309
CotAD_09749	4-coumarate--CoA ligase 1 OS=Nicotiana tabacum GN=4CL1 PE=2 SV=1	59.404	0.917	0.933	0.77	1.402					0.933	1.075	0.718	1.289
CotAD_09755	Ribulose bisphosphate carboxylase/oxygenase activase, chloroplastic OS=Oryza sativa subsp. japonica GN=RCA PE=1 SV=2	48.355	1.023	1.007	1.14	0.833	1.067	1.011	1.045	0.892	1.126	1.005	1.12	0.767
CotAD_09762	Photosystem I reaction center subunit III, chloroplastic OS=Arabidopsis thaliana GN=PSAF PE=1 SV=1	24.282	1.26	1.004	0.916	0.774	1.236	1.093	0.895	0.78	1.374	0.988	0.905	0.705
CotAD_09777	Phosphatase IMPL1, chloroplastic OS=Arabidopsis thaliana GN=IMPL1 PE=1 SV=2	40.702									0.871	1.007	1.024	1.148
CotAD_09787	CSC1-like protein ERD4 OS=Arabidopsis thaliana GN=ERD4 PE=2 SV=1	76.765	1.169	0.958	1.124	0.763	1.187	1.033	1.194	0.587	1.351	0.884	1.207	0.519
CotAD_09802	Peroxisomal (S)-2-hydroxy-acid oxidase OS=Spinacia oleracea PE=1 SV=1	40.35	0.632	1.129	0.562	1.712	0.789	1.071	0.692	1.489	0.726	1.035	0.612	1.725
CotAD_09827	Probable 2-carboxy-D-arabinitol-1-phosphatase OS=Arabidopsis thaliana GN=At5g22620 PE=1 SV=1	56.021	1.089	0.981	1.091	0.858	1.151	1.057	1.003	0.795
CotAD_09832	60S acidic ribosomal protein P2B OS=Zea mays GN=RPP2B PE=1 SV=1	11.186	0.875	1.009	1.379	0.781	0.965	0.886	1.185	0.988	0.981	0.861	1.276	0.906
CotAD_09932	Photosystem I P700 chlorophyll a apoprotein A2 OS=Gossypium hirsutum GN=psaB PE=3 SV=1	82.403	1.101	0.952	1.024	0.947	1.11	1.038	0.908	0.956	1.251	0.955	0.911	0.905
CotAD_09933	Photosystem I P700 chlorophyll a apoprotein A1 OS=Gossypium hirsutum GN=psaA PE=3 SV=1	83.115	1.137	0.974	0.977	0.923	1.07	1.028	0.947	0.95	1.151	1.024	0.942	0.911
CotAD_09961	Protein TIC 214 OS=Gossypium hirsutum GN=TIC214 PE=3 SV=1	225.41	1.174	0.915	1.022	0.919	1.063	1.053	1.044	0.854	1.163	0.894	1.058	0.887
CotAD_09962	NAD(P)H-quinone oxidoreductase subunit H, chloroplastic OS=Gossypium hirsutum GN=ndhH PE=3 SV=1	45.535	1.338	0.844	1.108	0.781					1.247	0.92	1.028	0.749
CotAD_09977	50S ribosomal protein L16, chloroplastic OS=Gossypium hirsutum GN=rpl16 PE=3 SV=1	13.312	1.102	0.874	0.991	0.925	1.289	0.905	1.069	0.762	1.431	0.809	0.951	0.774
CotAD_09981	Photosystem II CP47 reaction center protein OS=Gossypium hirsutum GN=psbB PE=3 SV=1	56.098	1.229	0.882	1.061	0.829	1.219	0.949	1.011	0.762	1.315	0.923	0.973	0.771
CotAD_09989	NAD(P)H-quinone oxidoreductase subunit J, chloroplastic OS=Gossypium barbadense GN=ndhJ PE=3 SV=1	18.566	1.272	0.923	1.107	0.704
CotAD_09992	Serine carboxypeptidase-like 50 OS=Arabidopsis thaliana GN=SCPL50 PE=2 SV=1	50.646	1.156	1.06	0.806	0.935
CotAD_09999	Alcohol dehydrogenase 1 OS=Petunia hybrida GN=ADH1 PE=1 SV=1	41.304	0.574	1.139	0.573	1.754	0.657	1.052	0.745	1.6	0.737	1.134	0.661	1.556
CotAD_10017	Aspartic proteinase Asp1 OS=Oryza sativa subsp. japonica GN=ASP1 PE=2 SV=1	47.001	0.86	1.101	0.873	1.193	0.695	0.972	0.933	1.451	0.971	1.064	0.88	1.121
CotAD_10018	Probable glucan 1,3-alpha-glucosidase OS=Arabidopsis thaliana GN=PSL5 PE=1 SV=1	99.568	0.996	1.028	0.907	1.015	0.989	0.997	0.941	1.077	1.021	1.02	0.91	1.01
CotAD_10029	Uncharacterized protein	17.101	0.91	1.09	0.74	1.281	0.952	1.043	0.83	1.162
CotAD_10038	Uncharacterized protein	42.082	1.012	0.876	1.252	0.89	0.799	0.841	1.311	1.089	0.822	0.858	1.332	1.037
CotAD_10039	Citrate synthase 2, peroxisomal OS=Arabidopsis thaliana GN=CSY2 PE=2 SV=1	56.305	0.89	1.096	0.749	1.289	0.831	1.182	0.746	1.311	0.915	1.22	0.66	1.277
CotAD_10042	Dihydroorotase, mitochondrial OS=Arabidopsis thaliana GN=PYR4 PE=1 SV=1	43.769	1.073	0.981	1.059	0.945	1.152	0.951	0.975	0.928	1.05	0.883	1.039	0.96
CotAD_10044	Seed biotin-containing protein SBP65 OS=Glycine max GN=SBP65 PE=2 SV=1	68.351	0.75	1.688	0.609	0.979					0.522	1.775	0.623	1.176
CotAD_10045	Uncharacterized protein	34.517	0.883	1.103	0.898	1.143	0.943	1.063	0.92	1.078	1.02	1.069	0.985	0.95
CotAD_10061	Uncharacterized protein	21.198
CotAD_10064	Syntaxin-22 OS=Arabidopsis thaliana GN=SYP22 PE=1 SV=1	29.745	0.755	1.113	1.027	1.145	0.888	0.962	1.046	1.118	0.763	0.941	1.239	1.169
CotAD_10067	Uncharacterized protein	243.51	0.93	1.015	0.972	1.109	0.927	0.982	1.086	0.992	0.795	1.04	1.08	1.088
CotAD_10075	V-type proton ATPase subunit C OS=Arabidopsis thaliana GN=VHA-C PE=1 SV=1	42.861									0.99	1.079	0.878	1.087
CotAD_10080	Protein COFACTOR ASSEMBLY OF COMPLEX C SUBUNIT B CCB1, chloroplastic OS=Arabidopsis thaliana GN=CCB1 PE=1 SV=1	30.42	0.946	0.986	0.999	1.096	1.075	0.987	0.985	0.966
CotAD_10091	Glyceraldehyde-3-phosphate dehydrogenase 3, cytosolic OS=Oryza sativa subsp. japonica GN=GAPC3 PE=2 SV=1	17.37	1.018	0.989	0.93	1.082					0.905	1.078	1.011	1.047
CotAD_10093	Serine/threonine protein phosphatase 2A 59 kDa regulatory subunit B' eta isoform OS=Arabidopsis thaliana GN=B'ETA PE=2 SV=1	59.999	1.164	0.866	1.036	0.947	1.112	1	1.08	0.816
CotAD_10097	Alpha-soluble NSF attachment protein OS=Vitis vinifera PE=2 SV=1	32.75
CotAD_10101	Uncharacterized protein	31.569									0.958	0.93	1.168	0.974
CotAD_10108	Pentatricopeptide repeat-containing protein At5g40400 OS=Arabidopsis thaliana GN=At5g40400 PE=2 SV=1	55.05	1.369	0.729	1.311	0.598	1.224	0.852	1.196	0.727
CotAD_10111	Uncharacterized protein	61.347	0.741	1.117	0.973	1.209	0.851	1.015	0.987	1.182	0.908	0.939	1.029	1.171
CotAD_10114	Protease Do-like 1, chloroplastic OS=Arabidopsis thaliana GN=DEGP1 PE=1 SV=2	46.11	0.775	1.159	0.957	1.105	0.915	1.044	0.95	1.113	0.785	1.072	1.021	1.189
CotAD_10115	Uncharacterized protein	32.814	1.183	0.841	1.271	0.752	1.307	0.835	1.231	0.634	1.192	0.899	1.127	0.765
CotAD_10121	Protease Do-like 9 OS=Arabidopsis thaliana GN=DEGP9 PE=1 SV=1	64.67
CotAD_10126	Metalloendoproteinase 1 OS=Glycine max PE=1 SV=2	11.732									1.028	0.834	1.541	0.598
CotAD_10127	Protein transport protein SEC13 homolog B OS=Arabidopsis thaliana GN=SEC13B PE=1 SV=1	32.911	0.999	1.066	0.978	0.977	0.984	0.952	1.04	1.046	0.892	1.067	1.04	1.043
CotAD_10129	Inactive LRR receptor-like serine/threonine-protein kinase BIR2 OS=Arabidopsis thaliana GN=BIR2 PE=1 SV=1	67.156									1.095	0.912	1.001	1.008
CotAD_10158	Lamin-like protein OS=Arabidopsis thaliana GN=At5g15350 PE=1 SV=1	19.405					0.905	1.033	1.051	1.041
CotAD_10168	Probable mitochondrial-processing peptidase subunit beta, mitochondrial OS=Arabidopsis thaliana GN=At3g02090 PE=1 SV=2	58.964	0.94	0.968	1.053	1.012	0.972	0.965	1.058	1.089	0.887	1.011	1.049	1.099
CotAD_10202	Cellulose synthase-like protein G3 OS=Arabidopsis thaliana GN=CSLG3 PE=2 SV=2	76.94	0.902	1.15	0.822	1.149	0.872	1.149	0.922	1.089	0.922	1.255	0.785	1.08
CotAD_10215	PRA1 family protein D OS=Arabidopsis thaliana GN=PRA1D PE=1 SV=1	20.147					0.863	1.087	0.774	1.31	0.83	0.908	0.827	1.509
CotAD_10221	Acylamino-acid-releasing enzyme OS=Arabidopsis thaliana GN=AARE PE=1 SV=1	90.883					1.044	1.008	0.981	0.963	1.135	1.007	0.961	0.926
CotAD_10246	ATP-sulfurylase 3, chloroplastic OS=Arabidopsis thaliana GN=APS3 PE=1 SV=1	51.961	1.128	0.965	1.041	0.88
CotAD_10251	Perakine reductase OS=Rauvolfia serpentina GN=PR PE=1 SV=1	38.688	0.967	0.981	0.968	1.224	0.934	0.988	0.93	1.175	1.001	0.975	0.815	1.248
CotAD_10257	1,2-dihydroxy-3-keto-5-methylthiopentene dioxygenase 1 OS=Vitis vinifera GN=VIT_05s0020g04070 PE=3 SV=1	22.354	0.978	0.92	1.316	0.821					0.956	1.048	1.121	0.902
CotAD_10264	40S ribosomal protein S3a OS=Cicer arietinum PE=2 SV=1	29.783	1.206	0.817	0.898	1.084	1.064	0.909	1.025	1.016	1.043	1.098	0.753	1.137
CotAD_10272	Proteasome subunit beta type-2-A OS=Arabidopsis thaliana GN=PBD1 PE=1 SV=1	22.488	0.92	1.067	1.005	1.048	0.933	0.908	1.053	1.11	0.94	0.993	1.059	1.046
CotAD_10286	Uncharacterized protein	65.78	0.878	1.036	1.199	0.948	1.012	0.912	1.226	0.87	0.766	0.844	1.251	1.118
CotAD_10289	Ferredoxin, root R-B2 OS=Raphanus sativus PE=1 SV=1	16.886	1.072	0.762	1.463	0.737	1.408	0.726	1.582	0.263	0.941	0.773	1.553	0.752
CotAD_10303	Heat shock 70 kDa protein 8 OS=Arabidopsis thaliana GN=HSP70-8 PE=1 SV=1	66.412
CotAD_10306	Linoleate 9S-lipoxygenase 5, chloroplastic OS=Arabidopsis thaliana GN=LOX5 PE=2 SV=2	97.727	1.191	0.913	1.086	0.822	1.289	0.862	1.151	0.69	1.246	0.849	1.115	0.777
CotAD_10311	Protein TIME FOR COFFEE OS=Arabidopsis thaliana GN=TIC PE=1 SV=2	153.13	0.846	0.994	1.355	0.85	0.772	0.844	1.348	1.077	0.792	0.827	1.264	1.177
CotAD_10314	Sugar transport protein 13 OS=Arabidopsis thaliana GN=STP13 PE=1 SV=2	57.91	0.388	1.044	0.408	2.191	0.375	1.152	0.468	2.037	0.365	1.164	0.382	2.254
CotAD_10340	Non-specific lipid-transfer protein P3 OS=Vitis sp. PE=1 SV=2	12.31									1.125	0.707	1.051	1.135
CotAD_10347	Cationic peroxidase 1 OS=Arachis hypogaea GN=PNC1 PE=1 SV=2	19.91	0.98	0.918	0.945	1.179					0.998	0.88	0.916	1.246
CotAD_10350	Alanine--glyoxylate aminotransferase 2 homolog 3, mitochondrial OS=Arabidopsis thaliana GN=At3g08860 PE=2 SV=1	53.169	0.491	1.158	0.703	1.696	0.636	1.276	0.628	1.515	0.727	1.198	0.802	1.351
CotAD_10356	Probable phosphoinositide phosphatase SAC9 OS=Arabidopsis thaliana GN=SAC9 PE=1 SV=1	182.26	1.003	0.944	0.931	1.142
CotAD_10357	Calcium sensing receptor, chloroplastic OS=Arabidopsis thaliana GN=CAS PE=1 SV=1	74.166	1.11	0.832	1.229	0.852	1.086	0.958	1.045	0.922
CotAD_10360	Cysteine synthase, chloroplastic/chromoplastic OS=Solanum tuberosum PE=2 SV=1	42.565	1.119	0.98	1.056	0.844	1.226	0.935	1.032	0.816	1.144	0.989	1.076	0.83
CotAD_10361	Uncharacterized protein	17.21	0.769	0.999	1.171	1.106					0.711	0.968	1.165	1.227
CotAD_10364	40S ribosomal protein S4 OS=Gossypium hirsutum GN=RPS4 PE=2 SV=1	29.623
CotAD_10369	Omega-amidase, chloroplastic OS=Arabidopsis thaliana GN=NLP3 PE=1 SV=1	40.359	0.961	1.055	0.93	1.076	0.909	1.055	0.891	1.175	0.916	1.049	0.889	1.194
CotAD_10397	Receptor-like protein kinase HSL1 OS=Arabidopsis thaliana GN=HSL1 PE=2 SV=1	90.094
CotAD_10399	NADP-dependent malic enzyme OS=Vitis vinifera PE=2 SV=1	35.536	0.749	1.081	0.733	1.469	0.633	1.067	0.898	1.458	0.814	1.05	0.868	1.335
CotAD_10401	Lachrymatory-factor synthase OS=Allium cepa GN=LFS PE=1 SV=1	23.522	1.025	0.932	1.207	0.838	1.108	0.825	1.211	0.871	1.096	0.864	1.172	0.879
CotAD_10402	Ultraviolet-B receptor UVR8 OS=Arabidopsis thaliana GN=UVR8 PE=1 SV=1	24.419	0.454	1.17	0.5	1.92	0.413	1.156	0.444	2.065	0.345	1.298	0.438	2.08
CotAD_10409	Aspartate aminotransferase 3, chloroplastic OS=Arabidopsis thaliana GN=ASP3 PE=1 SV=1	49.635	0.806	1.147	0.636	1.435	0.793	1.206	0.656	1.432	0.788	1.195	0.552	1.408
CotAD_10414	Pyrroline-5-carboxylate reductase OS=Pisum sativum GN=PROC PE=2 SV=1	28.626	1.077	0.964	1.153	0.829	1.159	0.912	1.175	0.759	1.253	0.876	1.128	0.727
CotAD_10416	Protein ENHANCED DISEASE RESISTANCE 2-like OS=Arabidopsis thaliana GN=EDR2L PE=2 SV=1	86.356	0.978	1.032	1.074	0.942					1.029	0.896	1.09	1.009
CotAD_10418	Uncharacterized protein	42.413	1.071	1.122	0.794	1.023					1.072	1.1	0.796	1.054
CotAD_10439	Putative clathrin assembly protein At2g25430 OS=Arabidopsis thaliana GN=At2g25430 PE=1 SV=2	71.797					1.078	0.9	1.033	1.002
CotAD_10449	Hydroxyproline O-arabinosyltransferase 1 OS=Arabidopsis thaliana GN=HPAT1 PE=1 SV=1	40.659	1.15	0.85	0.888	1.119
CotAD_10451	Homeobox protein knotted-1-like 3 OS=Arabidopsis thaliana GN=KNAT3 PE=1 SV=1	35.119	1.12	0.967	1.045	0.883
CotAD_10452	Trafficking protein particle complex II-specific subunit 120 homolog OS=Arabidopsis thaliana GN=TRS120 PE=1 SV=1	131.53	1.018	0.923	1.034	0.98	1.023	0.986	0.989	1.02
CotAD_10461	Stromal cell-derived factor 2-like protein OS=Arabidopsis thaliana GN=SDF2 PE=1 SV=1	24.228					0.944	1.009	0.958	1.114
CotAD_10462	Transcription initiation factor TFIID subunit 5 OS=Arabidopsis thaliana GN=TAF5 PE=1 SV=1	74.019	1.09	0.965	0.963	0.998					0.951	1.111	0.997	0.973
CotAD_10468	Probable protein phosphatase 2C 60 OS=Arabidopsis thaliana GN=At4g31860 PE=2 SV=1	36.719	1.225	0.84	1.219	0.731	1.118	0.926	1.094	0.871	1.113	0.855	1.185	0.853
CotAD_10469	Phospholipid hydroperoxide glutathione peroxidase, chloroplastic OS=Pisum sativum PE=2 SV=1	26.662	0.897	1.043	1.1	0.983	1	0.945	1.114	0.988	0.946	1.063	1.154	0.901
CotAD_10505	Uncharacterized protein	30.096	0.996	0.996	1.291	0.709	1.043	0.838	1.387	0.783	1.005	0.953	1.125	0.951
CotAD_10507	Uncharacterized protein	40.855									1.185	0.985	0.932	0.899
CotAD_10513	Enolase OS=Oryza sativa subsp. japonica GN=ENO1 PE=1 SV=2	47.93	1.062	0.862	1.176	0.924					1.13	0.887	1.065	0.927
CotAD_10521	Uncharacterized protein	9.9314	0.786	1.058	1.098	1.027	0.891	0.916	1.167	1.017	0.991	1.036	1.034	0.962
CotAD_10522	Protein KINESIN LIGHT CHAIN-RELATED 3 OS=Arabidopsis thaliana GN=KLCR3 PE=2 SV=1	52.879
CotAD_10523	Uncharacterized protein	84.673					0.968	1.051	0.988	1.015	1.048	1.046	0.894	1.037
CotAD_10535	ATP-dependent 6-phosphofructokinase 4, chloroplastic OS=Arabidopsis thaliana GN=PFK4 PE=1 SV=1	58.264	0.913	1.051	0.918	1.275
CotAD_10546	Superoxide dismutase [Fe] 2, chloroplastic OS=Arabidopsis thaliana GN=FSD2 PE=1 SV=1	20.588	1.328	0.781	1.281	0.619	1.157	0.69	1.701	0.455	1.432	0.636	1.333	0.552
CotAD_10550	Calnexin homolog OS=Glycine max PE=2 SV=1	60.696	1.233	0.956	1.057	0.761	1.222	1.021	1.026	0.73	1.24	0.985	1.026	0.735
CotAD_10554	Magnesium protoporphyrin IX methyltransferase, chloroplastic OS=Arabidopsis thaliana GN=CHLM PE=1 SV=1	13.398	1.16	0.862	1.009	0.98	1.125	0.973	1.041	0.868	1.091	0.931	1.102	0.891
CotAD_10556	Uncharacterized protein	66.052	0.98	0.99	1.072	0.929	0.697	0.788	1.526	1.037	0.93	1.091	1.031	0.871
CotAD_10575	Serine/threonine-protein kinase STY8 OS=Arabidopsis thaliana GN=STY8 PE=1 SV=2	43.599					0.923	0.983	0.98	1.141	1.074	0.898	1.101	0.943
CotAD_10577	40S ribosomal protein S3a OS=Cicer arietinum PE=2 SV=1	29.809	1.118	0.959	1.045	0.922	0.998	1.04	1.04	0.942	1.073	0.968	1.022	0.955
CotAD_10590	Transmembrane emp24 domain-containing protein p24beta3 OS=Arabidopsis thaliana GN=At3g22845 PE=2 SV=1	23.977	0.838	1.209	0.816	1.165	0.804	1.06	0.883	1.286	0.755	1.187	0.879	1.204
CotAD_10598	Uncharacterized protein	65.4									0.86	1.24	1.021	0.92
CotAD_10604	Pyruvate kinase isozyme A, chloroplastic OS=Ricinus communis PE=1 SV=1	64.848					1.072	0.969	1.02	0.952	0.957	0.967	1.085	1.026
CotAD_10612	U-box domain-containing protein 43 OS=Arabidopsis thaliana GN=PUB43 PE=2 SV=1	112.74
CotAD_10616	Acylamino-acid-releasing enzyme OS=Arabidopsis thaliana GN=AARE PE=1 SV=1	90.709	1.109	0.898	1.085	0.926
CotAD_10628	Uncharacterized protein	45.291	0.997	0.934	1.008	1.084	0.942	1.004	1.002	1.077	1.11	0.79	1.176	0.934
CotAD_10635	Cellulose synthase-like protein G3 OS=Arabidopsis thaliana GN=CSLG3 PE=2 SV=2	84.93	0.805	1.234	0.687	1.3
CotAD_10651	Actin-related protein 9 OS=Oryza sativa subsp. indica GN=ARP9 PE=3 SV=2	66.667	1.08	0.971	0.968	1.016	1.043	1.031	0.96	0.982	1.037	0.991	1.026	0.942
CotAD_10681	Pre-mRNA-processing factor 19 homolog 1 OS=Arabidopsis thaliana GN=PRP19A PE=1 SV=1	56.757	1.072	1.04	0.965	0.939	1.028	1.067	1.036	0.914
CotAD_10688	Cyanate hydratase OS=Vitis vinifera GN=CYN PE=3 SV=1	18.559	0.821	1.15	0.897	1.152	0.915	0.985	0.914	1.13	0.802	1.028	1.052	1.213
CotAD_10693	Probable plastid-lipid-associated protein 6, chloroplastic OS=Arabidopsis thaliana GN=PAP6 PE=1 SV=1	29.92	0.868	1.094	1.062	0.988	0.945	0.978	1.095	1.074	0.798	0.999	1.229	1.038
CotAD_10694	60S ribosomal protein L14-2 OS=Arabidopsis thaliana GN=RPL14B PE=1 SV=1	15.517
CotAD_10697	Casein kinase 1-like protein 11 OS=Arabidopsis thaliana GN=CKL11 PE=1 SV=1	49.408	1.029	1.298	0.555	1.123	1.033	0.839	1.169	0.976	1.05	0.855	1.246	0.863
CotAD_10708	Carboxyl-terminal-processing peptidase 2, chloroplastic OS=Arabidopsis thaliana GN=CTPA2 PE=1 SV=1	60.03	0.932	1.046	1.053	1.012	1.026	0.971	1.042	0.977	0.955	0.987	1.096	0.983
CotAD_10727	SAC3 family protein B OS=Arabidopsis thaliana GN=SAC3B PE=1 SV=1	179.33					0.896	1.036	1.015	1.083	1.009	1.07	0.848	1.105
CotAD_10738	Acyl carrier protein 1, chloroplastic OS=Casuarina glauca GN=ACP1 PE=2 SV=1	14.595	0.912	0.909	1.324	0.875	1.08	0.716	1.223	0.848	0.89	0.779	1.465	0.995
CotAD_10744	3-ketoacyl-CoA thiolase 2, peroxisomal OS=Arabidopsis thaliana GN=PED1 PE=1 SV=2	47.45	0.985	0.98	0.843	1.21	0.968	0.998	0.87	1.187	0.965	0.973	0.967	1.134
CotAD_10763	Cytochrome b5 OS=Nicotiana tabacum PE=2 SV=1	14.936	0.981	1.138	1.108	0.799	1.073	0.903	1.048	0.963	0.985	0.95	1.123	0.977
CotAD_10812	Peptidyl-prolyl cis-trans isomerase FKBP62 OS=Arabidopsis thaliana GN=FKBP62 PE=1 SV=2	62.761	1.053	0.922	0.914	1.126	0.949	1.098	0.862	1.115
CotAD_10835	Uncharacterized protein	16.705	0.387	1.108	0.753	1.81	0.905	1.18	0.746	1.198	0.731	1.237	0.991	1.201
CotAD_10838	Serine carboxypeptidase-like 20 OS=Arabidopsis thaliana GN=SCPL20 PE=2 SV=2	55.036	1.094	1.043	0.938	0.939	1.07	0.872	1.025	1.011
CotAD_10862	Auxilin-related protein 1 OS=Arabidopsis thaliana GN=AUXI1 PE=1 SV=2	62.956	0.874	0.88	1.396	0.895	0.987	0.607	1.469	0.958	0.695	0.856	1.407	1.108
CotAD_10868	Uncharacterized protein	17.07	1.046	1.028	0.999	0.946	0.875	1.039	1.068	1.051	0.9	1.045	1.155	0.937
CotAD_10879	Subtilisin-like protease SBT5.3 OS=Arabidopsis thaliana GN=AIR3 PE=2 SV=1	65.649
CotAD_10899	Acetyl-CoA acetyltransferase, cytosolic 1 OS=Arabidopsis thaliana GN=AAT1 PE=2 SV=1	41.466	0.67	1.012	0.677	1.63	0.718	1.021	0.775	1.622	0.882	0.965	0.795	1.391
CotAD_10906	Nuclear transcription factor Y subunit B-3 OS=Arabidopsis thaliana GN=NFYB3 PE=2 SV=1	22.416	1.093	1.128	1.092	0.705
CotAD_10916	Protein pleiotropic regulatory locus 1 OS=Arabidopsis thaliana GN=PRL1 PE=1 SV=1	53.61	0.941	1.004	1.032	1.051	1.025	1.06	0.992	1.017	1.095	0.999	0.897	1.027
CotAD_10924	Uncharacterized protein	19.756	0.823	1.038	1.166	1.031	0.89	0.844	1.2	1.078	0.667	0.912	1.327	1.115
CotAD_10927	Acyltransferase-like protein At3g26840, chloroplastic OS=Arabidopsis thaliana GN=At3g26840 PE=2 SV=1	79.296	1.059	0.948	1.146	0.87	1.063	0.923	1.124	0.904
CotAD_10932	40S ribosomal protein S12 OS=Hordeum vulgare GN=RPS12 PE=2 SV=1	14.656	0.971	1.091	1.035	0.9	1.094	0.935	1.024	0.975	1.046	1.02	1.081	0.859
CotAD_10943	Leucine aminopeptidase 1 OS=Arabidopsis thaliana GN=LAP1 PE=1 SV=1	54.516	0.96	1.077	0.961	1.084	1.044	1.109	0.894	0.993	1.047	1.048	0.97	0.973
CotAD_10957	Vesicle-associated membrane protein 711 OS=Arabidopsis thaliana GN=VAMP711 PE=1 SV=2	25.142	0.847	1.08	0.928	1.176	1.008	1.008	1.157	0.846	0.974	0.936	1.077	1.045
CotAD_10971	Probable CCR4-associated factor 1 homolog 7 OS=Arabidopsis thaliana GN=CAF1-7 PE=2 SV=2	31.18	1.036	1.046	0.973	0.963	0.964	1.11	0.907	1.043
CotAD_10972	Transmembrane 9 superfamily member 8 OS=Arabidopsis thaliana GN=TMN8 PE=2 SV=1	74.089	1.012	1.032	0.903	1.072	0.929	1.136	0.868	1.095	0.979	1.042	0.851	1.167
CotAD_10973	Transmembrane 9 superfamily member 8 OS=Arabidopsis thaliana GN=TMN8 PE=2 SV=1	74.33	0.941	0.971	1.012	1.103					1.047	0.966	0.987	1.022
CotAD_10975	Probable steroid-binding protein 3 OS=Arabidopsis thaliana GN=MP3 PE=1 SV=1	10.951	0.812	1.192	1.026	0.966	0.83	0.905	1.26	1.092	0.812	0.993	1.322	1.008
CotAD_10985	Coatomer subunit beta-1 OS=Arabidopsis thaliana GN=At4g31480 PE=2 SV=2	105.73
CotAD_10986	Photosystem I P700 chlorophyll a apoprotein A2 OS=Capsella bursa-pastoris GN=psaB PE=3 SV=1	19.457
CotAD_10994	Proteasome subunit beta type-6 OS=Arabidopsis thaliana GN=PBA1 PE=1 SV=2	25.401	0.884	1.067	1.11	0.974	0.839	0.904	1.082	1.243	0.861	1.012	1.074	1.102
CotAD_11004	Pectin acetylesterase 12 OS=Arabidopsis thaliana GN=PAE12 PE=2 SV=1	46.298	0.815	1.094	0.803	1.317	0.796	1.187	0.687	1.346	0.773	1.176	0.625	1.508
CotAD_11022	FACT complex subunit SPT16 OS=Arabidopsis thaliana GN=SPT16 PE=1 SV=1	119.9
CotAD_11025	Uncharacterized protein	23.778	0.962	0.992	0.973	1.097	0.857	0.981	0.978	1.218	0.997	0.939	1.054	1.04
CotAD_11033	PsbP domain-containing protein 1, chloroplastic OS=Arabidopsis thaliana GN=PPD1 PE=1 SV=1	29.374	0.874	1.145	0.986	1.003	1	0.903	1.035	1.091	0.8	0.952	1.178	1.076
CotAD_11053	Calreticulin OS=Berberis stolonifera PE=2 SV=1	47.975
CotAD_11054	Calreticulin OS=Prunus armeniaca PE=2 SV=1	47.831
CotAD_11057	Importin subunit alpha-1 OS=Arabidopsis thaliana GN=IMPA1 PE=1 SV=2	58.307	1.017	0.939	1.079	0.989	1.012	0.944	1.072	0.998	0.978	0.944	1.073	1.037
CotAD_11065	Uncharacterized protein	13.869	0.406	1.259	0.442	1.939					0.612	1.314	0.509	1.674
CotAD_11074	40S ribosomal protein S27-2 OS=Arabidopsis thaliana GN=RPS27B PE=2 SV=2	9.6141					1.03	1.129	1.048	0.809	1.106	1.087	1.067	0.743
CotAD_11112	Cannabidiolic acid synthase-like 1 OS=Cannabis sativa GN=CBDAS2 PE=2 SV=1	57.371					0.644	1.278	0.582	1.55	0.684	1.145	0.512	1.765
CotAD_11119	Uncharacterized protein	33.214	1.246	0.973	0.825	0.889	1.13	1.191	0.79	0.897	1.338	1.033	0.813	0.795
CotAD_11120	Uncharacterized protein	27.186	1.147	0.977	0.83	1.052	1.002	1.334	0.791	0.893
CotAD_11139	MACPF domain-containing protein At1g14780 OS=Arabidopsis thaliana GN=At1g14780 PE=2 SV=1	67.47
CotAD_11154	PTI1-like tyrosine-protein kinase 3 OS=Arabidopsis thaliana GN=PTI13 PE=1 SV=1	44.821	0.954	1.007	0.939	1.12					0.878	1.071	0.883	1.175
CotAD_11174	Clathrin interactor EPSIN 2 OS=Arabidopsis thaliana GN=EPSIN2 PE=1 SV=1	80.918	0.911	1.039	1.056	1.024					0.817	0.864	1.243	1.13
CotAD_11175	Uncharacterized protein	63.85	0.935	1.197	0.831	1.058
CotAD_11207	Calreticulin-3 OS=Arabidopsis thaliana GN=CRT3 PE=1 SV=2	53.926	0.999	1.004	1.092	0.905	1.078	0.908	1.061	0.896	1.049	0.905	1.057	0.996
CotAD_11231	Eukaryotic translation initiation factor 3 subunit B OS=Arabidopsis thaliana GN=TIF3B1 PE=1 SV=1	53.859	1.096	0.984	0.948	0.975
CotAD_11243	Uncharacterized protein	68.265	0.35	1.367	0.294	2.027	0.303	1.4	0.309	2.137	0.362	1.476	0.389	1.878
CotAD_11265	Heat shock 70 kDa protein 7, chloroplastic OS=Arabidopsis thaliana GN=HSP70-7 PE=2 SV=1	75.429	0.982	0.95	1.033	0.973	0.884	1.109	1.081	0.956	0.887	1.003	1.093	1.008
CotAD_11278	Acetolactate synthase small subunit 2, chloroplastic OS=Arabidopsis thaliana GN=At2g31810 PE=1 SV=1	52.86	1.096	0.923	1.188	0.8	1.058	0.923	1.185	0.837	1.115	0.945	1.172	0.801
CotAD_11285	Mitochondrial import inner membrane translocase subunit TIM44-2 OS=Arabidopsis thaliana GN=TIM44-2 PE=1 SV=1	53.751	0.948	1.025	1.002	1.108					0.829	1	1.071	1.155
CotAD_11293	Uncharacterized protein	39.414									1.054	0.994	0.998	0.973
CotAD_11308	UDP-glucose 4-epimerase GEPI48 OS=Cyamopsis tetragonoloba PE=2 SV=1	38.194	0.528	1.46	0.57	1.483
CotAD_11313	Protein NETWORKED 1B OS=Arabidopsis thaliana GN=NET1B PE=2 SV=1	167.56	0.978	0.927	1.112	0.985	0.957	0.826	1.204	0.983
CotAD_11324	Heavy metal-associated isoprenylated plant protein 39 OS=Arabidopsis thaliana GN=HIPP39 PE=2 SV=1	15.372					0.607	1.443	0.788	1.218
CotAD_11334	Glutamate--cysteine ligase, chloroplastic OS=Solanum lycopersicum GN=GSH1 PE=2 SV=1	59.324	0.847	1.081	0.686	1.409	0.802	1.205	0.734	1.238
CotAD_11335	Probable serine/threonine-protein kinase At5g41260 OS=Arabidopsis thaliana GN=At5g41260 PE=1 SV=1	54.473	0.95	0.985	1.006	1.086					1.148	1	0.857	1.005
CotAD_11344	Eukaryotic translation initiation factor 2 subunit alpha homolog OS=Arabidopsis thaliana GN=At2g40290 PE=1 SV=2	38.546	1.307	0.619	1.186	0.549	1.208	0.974	1.088	0.73	1.473	0.767	1.067	0.641
CotAD_11345	Uncharacterized protein	77.838	1.2	0.856	1.158	0.8
CotAD_11368	Hsp70-Hsp90 organizing protein 3 OS=Arabidopsis thaliana GN=HOP3 PE=2 SV=1	65.22	1.017	0.789	1.076	1.142	0.986	0.9	1.114	1.022	1.069	0.98	1.01	1.005
CotAD_11380	Asparagine--tRNA ligase, chloroplastic/mitochondrial OS=Arabidopsis thaliana GN=SYNO PE=2 SV=3	59.176	1.252	0.871	0.957	0.923					1.152	1.102	0.842	0.91
CotAD_11389	RGG repeats nuclear RNA binding protein B OS=Arabidopsis thaliana GN=RGGB PE=1 SV=1	39.146	0.795	1.218	0.939	1.082
CotAD_11398	Uncharacterized protein	5.513									0.701	1.043	1.005	1.331
CotAD_11427	Plastid lipid-associated protein 3, chloroplastic OS=Brassica campestris GN=PAP3 PE=2 SV=1	39.83	0.947	1.028	1.118	0.937	0.914	0.973	1.105	0.994	0.785	1.037	1.238	0.991
CotAD_11432	Glutamine synthetase leaf isozyme, chloroplastic OS=Phaseolus vulgaris PE=2 SV=1	47.629
CotAD_11443	Chaperonin CPN60-2, mitochondrial OS=Cucurbita maxima GN=CPN60-2 PE=1 SV=1	61.443	1.188	0.853	0.976	0.991	1.087	1.067	0.922	1.055	1.154	1.072	0.818	0.944
CotAD_11444	Chaperonin CPN60-2, mitochondrial OS=Cucurbita maxima GN=CPN60-2 PE=1 SV=1	61.42									1.136	0.969	0.883	1.025
CotAD_11449	Probable pectate lyase 15 OS=Arabidopsis thaliana GN=At4g13710 PE=2 SV=1	49.058	1.086	1.03	0.917	0.981	1.082	1.053	0.858	0.979	1.06	1.121	0.98	0.853
CotAD_11455	Uncharacterized aarF domain-containing protein kinase At1g79600, chloroplastic OS=Arabidopsis thaliana GN=At1g79600 PE=2 SV=1	77.499	1.15	0.814	1.16	0.893	1.053	0.896	1.102	0.964	1.124	0.918	1.192	0.767
CotAD_11462	Probable acyl-activating enzyme 5, peroxisomal OS=Arabidopsis thaliana GN=AAE5 PE=2 SV=1	61.467	1.159	1.042	0.748	1.053	0.845	1.269	0.726	1.192	1.124	1.135	0.824	0.928
CotAD_11463	Probable acyl-activating enzyme 5, peroxisomal OS=Arabidopsis thaliana GN=AAE5 PE=2 SV=1	53.182	0.75	1.272	0.535	1.468					0.871	1.316	0.55	1.324
CotAD_11466	Uncharacterized protein	40.425
CotAD_11485	Cytochrome P450 CYP749A22 OS=Panax ginseng PE=2 SV=1	58.753	1.379	0.791	1.257	0.577
CotAD_11493	26S proteasome non-ATPase regulatory subunit 1 homolog A OS=Arabidopsis thaliana GN=RPN2A PE=1 SV=1	109.81	0.96	0.938	0.886	1.237	0.978	0.984	0.908	1.101
CotAD_11502	Chalcone synthase 1 OS=Camellia sinensis GN=CHS1 PE=2 SV=1	42.54	1.081	0.932	1.085	0.921					1.143	0.88	1.037	0.904
CotAD_11508	Mitogen-activated protein kinase 16 OS=Arabidopsis thaliana GN=MPK16 PE=2 SV=2	63.415	1.062	1.094	0.812	1.043
CotAD_11510	Glutamine synthetase leaf isozyme, chloroplastic OS=Phaseolus vulgaris PE=2 SV=1	47.394	1.252	0.999	1.078	0.678	1.153	0.818	1.316	0.718
CotAD_11525	Glutathione S-transferase U7 OS=Arabidopsis thaliana GN=GSTU7 PE=2 SV=1	26.493	0.78	0.957	0.837	1.458	0.746	0.925	0.805	1.602	0.71	0.944	0.859	1.578
CotAD_11526	Probable glutathione S-transferase OS=Nicotiana tabacum PE=2 SV=1	25.709	0.952	0.926	0.853	1.29	0.741	0.914	0.869	1.521	0.878	1.014	0.78	1.39
CotAD_11530	Glutathione S-transferase U7 OS=Arabidopsis thaliana GN=GSTU7 PE=2 SV=1	27.834	0.711	0.959	0.75	1.625
CotAD_11531	Probable glutathione S-transferase OS=Nicotiana tabacum PE=2 SV=1	26.213					0.636	0.868	0.581	1.974	0.567	0.932	0.526	2.111
CotAD_11540	Non-specific lipid-transfer protein 1 OS=Prunus dulcis PE=3 SV=1	11.895	0.872	1.211	0.631	1.305	0.749	1.208	0.778	1.309	0.949	1.166	0.854	1.069
CotAD_11554	Endo-1,3;1,4-beta-D-glucanase OS=Zea mays PE=1 SV=1	25.727	0.928	1.047	1.103	1.002	0.951	0.96	1.024	1.045	0.904	0.966	1.124	1.017
CotAD_11561	Stem-specific protein TSJT1 OS=Nicotiana tabacum GN=TSJT1 PE=2 SV=1	25.784					1.105	0.896	1.075	0.935
CotAD_11562	Nuclear transcription factor Y subunit C-9 OS=Arabidopsis thaliana GN=NFYC9 PE=1 SV=1	28.377	0.925	1.032	1.146	0.928	1.055	0.945	1.057	0.97	1.031	1.038	1.05	0.9
CotAD_11563	ATP-dependent (S)-NAD(P)H-hydrate dehydratase OS=Vitis vinifera GN=VIT_05s0020g02800 PE=3 SV=1	39.465	1.141	0.906	1.075	0.893	1.111	1.043	0.896	0.958	1.017	1.027	0.882	1.105
CotAD_11573	Linoleate 9S-lipoxygenase 5, chloroplastic OS=Arabidopsis thaliana GN=LOX5 PE=2 SV=2	86.961
CotAD_11574	Photosystem I reaction center subunit II, chloroplastic OS=Cucumis sativus GN=psaD PE=1 SV=1	23.632	1.034	1.041	1.037	0.873	1.182	0.924	1.024	0.882	1.115	0.969	1.045	0.886
CotAD_11575	Primary amine oxidase OS=Pisum sativum PE=1 SV=1	76.977	0.938	1.009	0.961	1.117	0.786	1.11	0.92	1.224	0.825	1.045	0.857	1.339
CotAD_11581	Anthocyanidin 3-O-glucosyltransferase 5 OS=Manihot esculenta GN=GT5 PE=2 SV=1	52.413
CotAD_11598	Uncharacterized protein	59.225	1.03	1.002	1.077	0.913
CotAD_11599	Proteasome subunit beta type-2-A OS=Arabidopsis thaliana GN=PBD1 PE=1 SV=1	22.553	0.938	1.053	0.988	1.027	0.93	0.944	0.965	1.189	0.941	1.027	1.018	1.078
CotAD_11605	Protein CDC73 homolog OS=Arabidopsis thaliana GN=CDC73 PE=1 SV=1	47.142					1.085	1.264	0.801	0.861
CotAD_11606	Uncharacterized protein	21.188	0.947	1.063	0.941	1.061					1.059	0.987	0.944	0.963
CotAD_11618	40S ribosomal protein S3a OS=Cicer arietinum PE=2 SV=1	29.825	0.91	1.007	1.079	1.035
CotAD_11622	1,2-dihydroxy-3-keto-5-methylthiopentene dioxygenase 2 OS=Vitis vinifera GN=VIT_05s0020g04080 PE=3 SV=1	23.655	0.71	1.184	0.891	1.016	0.796	1.047	0.874	1.259	0.9	1.158	1.018	0.999
CotAD_11670	ATP synthase subunit O, mitochondrial OS=Ipomoea batatas PE=1 SV=1	27.423	0.883	1.059	0.963	1.124	0.893	1.048	0.92	1.17	0.929	0.987	0.938	1.159
CotAD_11706	Actin-related protein 2/3 complex subunit 5A OS=Arabidopsis thaliana GN=ARPC5A PE=1 SV=2	14.391	1.106	0.931	1.014	0.964	1.032	0.968	1.064	0.952
CotAD_11713	COP9 signalosome complex subunit 7 OS=Arabidopsis thaliana GN=CSN7 PE=1 SV=1	30.662	0.984	0.989	1.012	1.039	0.959	0.984	1.012	1.069	0.937	1.046	1.041	1.011
CotAD_11725	Uncharacterized protein	35.909	1.12	0.936	1.193	0.771	1.074	0.97	1.152	0.817
CotAD_11742	Eukaryotic translation initiation factor 4G OS=Oryza sativa subsp. japonica GN=Os07g0555200 PE=2 SV=2	205.43					0.912	0.99	1.082	1.044	0.819	1.134	0.987	1.114
CotAD_11744	Protein TRIGALACTOSYLDIACYLGLYCEROL 4, chloroplastic OS=Arabidopsis thaliana GN=TGD4 PE=1 SV=1	52.542	1.221	0.932	0.988	0.95	1.071	1.046	0.984	0.911	1.212	0.888	1.006	0.847
CotAD_11762	Vesicle-associated protein 1-3 OS=Arabidopsis thaliana GN=PVA13 PE=2 SV=1	25.899	1.097	0.874	0.983	1.061	1.049	0.872	1.067	1.028	0.971	1.055	0.851	1.163
CotAD_11771	Methionine aminopeptidase 1A OS=Arabidopsis thaliana GN=MAP1A PE=1 SV=1	44.07	0.989	0.96	1.021	1.063	0.991	1.004	1.01	1.019	0.871	1.035	0.974	1.171
CotAD_11774	Transketolase-2, chloroplastic OS=Arabidopsis thaliana GN=TKL-2 PE=1 SV=1	80.087	0.976	0.998	1.02	1.056	0.952	1.02	0.974	1.039	1.099	1.019	0.966	1.001
CotAD_11775	3-phosphoshikimate 1-carboxyvinyltransferase, chloroplastic OS=Arabidopsis thaliana GN=At2g45300 PE=2 SV=3	55.568	1.105	0.926	1.107	0.87	1.123	0.91	1.06	0.914	1.189	0.882	1.057	0.865
CotAD_11781	Glutathione S-transferase zeta class OS=Euphorbia esula PE=2 SV=1	58.295	0.825	0.949	1.127	1.047	0.927	1.006	1.042	1.002	1.025	1.06	1.009	1.067
CotAD_11784	4-hydroxy-tetrahydrodipicolinate synthase 2, chloroplastic OS=Arabidopsis thaliana GN=DHDPS2 PE=1 SV=2	40.559	0.854	1.074	0.944	1.149	0.941	0.953	1.028	1.143	0.837	1.116	0.979	1.105
CotAD_11788	Fasciclin-like arabinogalactan protein 8 OS=Arabidopsis thaliana GN=FLA8 PE=1 SV=1	43.023	0.931	1.262	0.852	1.029	0.949	1.012	0.896	1.146	0.96	1.077	0.914	1.106
CotAD_11790	UTP:RNA uridylyltransferase 1 OS=Arabidopsis thaliana GN=URT1 PE=1 SV=2	73.649
CotAD_11813	COP9 signalosome complex subunit 1 OS=Arabidopsis thaliana GN=CSN1 PE=1 SV=2	51.034	1	1.033	0.977	1.011	1.09	1.005	0.93	0.97	1.022	1.142	0.886	0.975
CotAD_11825	Phosphomannomutase OS=Triticum aestivum PE=2 SV=1	28.083	0.952	1.035	0.894	1.142	0.957	1.056	1.081	0.929	0.892	1.176	0.923	1.052
CotAD_11828	Acetyl-coenzyme A carboxylase carboxyl transferase subunit alpha, chloroplastic OS=Arabidopsis thaliana GN=CAC3 PE=1 SV=1	82.266	1.119	0.979	0.948	0.966	0.988	0.979	1.028	1.025	1.115	0.968	0.906	1.027
CotAD_11829	Remorin OS=Solanum tuberosum PE=1 SV=1	21.539	0.886	1.222	0.871	1.067	0.855	1.145	0.924	0.984	0.775	1.242	0.948	1.072
CotAD_11834	Serine/threonine-protein phosphatase PP2A-3 catalytic subunit OS=Arabidopsis thaliana GN=PP2A3 PE=2 SV=1	35.375
CotAD_11839	Ubiquitin carboxyl-terminal hydrolase 12 OS=Arabidopsis thaliana GN=UBP12 PE=2 SV=2	134.07	1.009	1.012	0.959	1.04	0.984	1.027	0.943	1.025	1.08	0.993	0.952	0.926
CotAD_11853	50S ribosomal protein L22, chloroplastic OS=Marchantia polymorpha GN=rpl22 PE=3 SV=1	31.107	1.037	1.01	0.956	1.014	1.07	1.081	0.82	1.043
CotAD_11872	Mediator of RNA polymerase II transcription subunit 27 OS=Arabidopsis thaliana GN=MED27 PE=1 SV=1	47.919									1.107	1.034	0.956	0.914
CotAD_11895	Secoisolariciresinol dehydrogenase (Fragment) OS=Forsythia intermedia PE=1 SV=1	28.877	0.329	1.006	0.303	2.389	0.346	1.204	0.334	2.184	0.321	1.184	0.277	2.324
CotAD_11928	Protein CIA1 OS=Arabidopsis thaliana GN=CIA1 PE=1 SV=2	38.937	0.914	0.991	0.967	1.155	0.898	1.021	0.916	1.201	0.845	1.164	0.846	1.203
CotAD_11931	Cell division protein FtsZ homolog 2-1, chloroplastic OS=Arabidopsis thaliana GN=FTSZ2-1 PE=1 SV=2	50.028	0.974	0.939	1.267	0.853					0.952	0.798	1.499	0.772
CotAD_11944	Monodehydroascorbate reductase OS=Solanum lycopersicum GN=AFRR PE=1 SV=1	46.904	0.955	1.111	0.931	1.095	0.924	1.11	0.873	1.099	0.963	1.132	0.827	1.111
CotAD_11945	1,4-alpha-glucan-branching enzyme 1, chloroplastic/amyloplastic OS=Pisum sativum GN=SBEI PE=1 SV=1	98.832
CotAD_11955	Uncharacterized protein	18.39	0.879	1.121	0.883	1.144	0.899	1.001	0.863	1.267	0.809	1.149	0.932	1.17
CotAD_11970	60S ribosomal protein L19-2 OS=Arabidopsis thaliana GN=RPL19B PE=2 SV=1	21.74	1.052	1.007	1.05	0.912	1.058	0.918	1.283	0.754	1.104	0.873	1.107	0.926
CotAD_11985	Uncharacterized protein	27.085
CotAD_11996	Probable protein disulfide-isomerase A6 OS=Medicago sativa PE=2 SV=1	39.381	1.041	1.11	0.807	1.056	0.991	1.122	0.826	1.083	0.985	1.05	0.903	1.096
CotAD_12047	Uncharacterized protein	25.396					0.902	0.949	1.042	1.079
CotAD_12058	Succinate--CoA ligase [ADP-forming] subunit alpha-1, mitochondrial OS=Solanum lycopersicum GN=SCOA PE=1 SV=1	35.058	0.813	1.142	0.829	1.246	0.849	0.964	0.938	1.284	0.734	1.087	0.934	1.32
CotAD_12083	Uncharacterized protein	48.997	0.869	0.989	0.846	1.323	0.827	1.072	0.743	1.396	0.857	1.003	0.875	1.312
CotAD_12092	Alpha-galactosidase 2 OS=Arabidopsis thaliana GN=AGAL2 PE=1 SV=1	18.055					1.098	1.055	0.957	0.9	0.964	1.123	0.968	0.975
CotAD_12099	Ankyrin repeat domain-containing protein 2B OS=Arabidopsis thaliana GN=AKR2B PE=1 SV=1	39.736	0.788	1.139	0.99	1.12
CotAD_12111	Uncharacterized protein	51.181	0.936	1.14	0.992	0.958	1.05	0.978	1.037	0.95	0.947	1.016	1.069	1.002
CotAD_12114	Pantothenate kinase 2 OS=Arabidopsis thaliana GN=PANK2 PE=1 SV=2	41.432	0.75	1.092	1.06	1.14
CotAD_12156	SUPPRESSOR OF ABI3-5 OS=Arabidopsis thaliana GN=SUA PE=1 SV=2	45.9	0.951	1.181	0.979	0.914
CotAD_12169	Pyruvate dehydrogenase E1 component subunit alpha-2, mitochondrial OS=Arabidopsis thaliana GN=IAR4 PE=1 SV=2	25.616
CotAD_12171	7-deoxyloganetin glucosyltransferase OS=Gardenia jasminoides GN=UGT85A24 PE=1 SV=1	54.093	1.12	1.01	0.965	0.918	0.994	1.168	1.014	0.843
CotAD_12173	Protein EXORDIUM-like 2 OS=Arabidopsis thaliana GN=EXL2 PE=2 SV=1	32.049	1.215	0.94	0.977	0.836	1.045	1.05	0.958	0.956	1.225	0.953	0.879	0.884
CotAD_12174	Phospho-2-dehydro-3-deoxyheptonate aldolase 2, chloroplastic OS=Arabidopsis thaliana GN=DHS2 PE=2 SV=2	57.029	1.242	0.897	1.092	0.777	1.212	0.92	1.141	0.727
CotAD_12178	14-3-3-like protein OS=Helianthus annuus PE=2 SV=1	29.437	0.891	1.072	1.056	1.012	0.965	1.051	1.059	0.948
CotAD_12179	Dicarboxylate transporter 2.1, chloroplastic OS=Arabidopsis thaliana GN=DIT2-1 PE=1 SV=1	57.637	0.983	0.97	1.045	1.027	0.993	0.948	1.1	0.98	1.019	1	0.98	1.029
CotAD_12221	Flowering locus K homology domain OS=Arabidopsis thaliana GN=FLK PE=1 SV=1	43.466
CotAD_12235	AT-hook motif nuclear-localized protein 14 OS=Arabidopsis thaliana GN=AHL14 PE=1 SV=1	36.006	1.038	1.084	1.076	0.823	1.124	1.183	0.934	0.767
CotAD_12258	Pro-hevein OS=Hevea brasiliensis GN=HEV1 PE=1 SV=2	22.296	0.656	1.244	0.693	1.443	0.849	1.222	0.887	1.075	0.84	0.994	0.926	1.233
CotAD_12259	Perakine reductase OS=Rauvolfia serpentina GN=PR PE=1 SV=1	33.14	1.145	0.948	1.019	0.894	1.106	0.881	1.09	0.853	1.117	0.89	1.15	0.849
CotAD_12265	Probable aldo-keto reductase 1 OS=Glycine max GN=AKR1 PE=2 SV=1	39.335	1.089	0.932	0.983	1.011	1.064	0.995	0.972	0.983	1.163	0.96	0.935	0.948
CotAD_12266	Probable aldo-keto reductase 1 OS=Glycine max GN=AKR1 PE=2 SV=1	35.73
CotAD_12267	Probable aldo-keto reductase 1 OS=Glycine max GN=AKR1 PE=2 SV=1	38.832	0.913	1.117	0.757	1.332	0.637	1.108	0.726	1.585	0.742	1.182	0.625	1.537
CotAD_12268	Probable aldo-keto reductase 1 OS=Glycine max GN=AKR1 PE=2 SV=1	38.824	0.987	0.941	1.032	1.064	1.009	0.966	1.027	1.018
CotAD_12286	DNA damage-repair/toleration protein DRT102 OS=Arabidopsis thaliana GN=DRT102 PE=1 SV=2	33.49	0.98	0.953	1.212	0.883	1.164	0.864	1.183	0.792	1.023	0.995	1.134	0.861
CotAD_12295	tRNA(adenine(34)) deaminase, chloroplastic OS=Arabidopsis thaliana GN=TADA PE=1 SV=1	19.567	0.7	1.005	0.738	1.592
CotAD_12299	Serine/threonine-protein kinase EDR1 OS=Arabidopsis thaliana GN=EDR1 PE=1 SV=1	98.482	1.055	1.061	0.94	1.001	1.044	0.999	1.025	0.983	0.996	1.011	0.989	1.034
CotAD_12321	Short-chain type dehydrogenase/reductase OS=Picea abies PE=2 SV=1	27.971
CotAD_12326	Photosynthetic NDH subunit of subcomplex B 2, chloroplastic OS=Arabidopsis thaliana GN=PNSB2 PE=2 SV=1	38.712	1.245	0.942	1.093	0.727
CotAD_12332	ADP-glucose phosphorylase OS=Arabidopsis thaliana GN=At5g18200 PE=1 SV=1	38.378
CotAD_12406	Protein RESTRICTED TEV MOVEMENT 2 OS=Arabidopsis thaliana GN=RTM2 PE=1 SV=1	28.36	1.012	0.997	0.953	1.082	0.971	0.987	1.114	0.953	0.905	1.197	0.986	0.948
CotAD_12411	Molybdopterin biosynthesis protein CNX1 OS=Arabidopsis thaliana GN=CNX1 PE=1 SV=2	66.789	1.019	0.92	1.023	1.017	0.89	1.068	0.921	1.044	0.967	1.069	0.971	1.016
CotAD_12427	Probable pyridoxal 5'-phosphate synthase subunit PDX2 OS=Arabidopsis thaliana GN=PDX2 PE=1 SV=1	24.924	1.122	1.177	0.874	0.836					0.791	1.08	1.253	0.923
CotAD_12438	Rho GTPase-activating protein 7 OS=Arabidopsis thaliana GN=ROPGAP7 PE=2 SV=1	34.564
CotAD_12451	Elongation factor 1-beta 1 OS=Arabidopsis thaliana GN=At5g12110 PE=2 SV=2	23.768	0.896	1.116	0.973	1.014	1.003	1.025	1.003	0.975	0.906	0.998	1.089	1.048
CotAD_12463	Serine--glyoxylate aminotransferase OS=Arabidopsis thaliana GN=AGT1 PE=1 SV=2	44.136	1.141	0.926	0.797	1.16	0.994	1.149	0.783	1.094	1.144	1.025	0.797	1.048
CotAD_12489	Probable copper-transporting ATPase HMA5 OS=Arabidopsis thaliana GN=HMA5 PE=1 SV=2	107.79	0.889	1.027	1	1.113	0.823	1.093	0.807	1.314	0.955	1.007	0.896	1.184
CotAD_12490	Outer envelope protein 80, chloroplastic OS=Arabidopsis thaliana GN=OEP80 PE=2 SV=1	74.636	0.984	0.984	1.083	0.976
CotAD_12499	UDP-glycosyltransferase 71K2 OS=Pyrus communis GN=UGT71K2 PE=1 SV=1	54.114
CotAD_12504	Linoleate 13S-lipoxygenase 2-1, chloroplastic OS=Solanum tuberosum GN=LOX2.1 PE=1 SV=1	103.36	1.197	0.904	1.027	0.866	1.195	1.067	0.9	0.802	1.401	0.915	0.898	0.746
CotAD_12512	Protein EMSY-LIKE 3 OS=Arabidopsis thaliana GN=EML3 PE=1 SV=1	48.848					1.109	0.709	1.442	0.75	0.907	0.851	1.365	0.839
CotAD_12513	Uncharacterized protein	24.035	1.035	0.969	1.07	0.948	1.084	0.841	1.114	0.973	0.979	0.84	1.122	1.092
CotAD_12515	Zinc finger CCCH domain-containing protein 14 OS=Oryza sativa subsp. japonica GN=Os02g0194200 PE=2 SV=1	31.458	1.029	1.049	0.996	0.933	1.001	1.039	1.063	0.943	0.959	0.978	1.159	0.91
CotAD_12524	40S ribosomal protein S26-1 OS=Arabidopsis thaliana GN=RPS26A PE=2 SV=2	14.691	1.078	0.97	0.98	0.988	0.969	1.233	0.961	0.859	1.209	0.888	0.914	0.998
CotAD_12539	Chaperonin CPN60-2, mitochondrial OS=Cucurbita maxima GN=CPN60-2 PE=1 SV=1	60.996	1.161	0.96	0.726	1.156	1.069	1.024	0.818	1.106	1.042	1.103	0.807	1.076
CotAD_12560	Uncharacterized protein	51.194	0.829	1.108	1.072	1.115	1.141	0.935	1.058	0.872	0.942	0.97	1.07	1.055
CotAD_12583	60S ribosomal protein L14-2 OS=Arabidopsis thaliana GN=RPL14B PE=1 SV=1	15.414	0.96	1.109	0.989	0.967	1.181	1.091	0.926	0.805	1.091	0.982	0.944	0.979
CotAD_12597	Uncharacterized protein	41.754					1.013	0.987	1.004	1.015	0.977	1.03	0.98	1.016
CotAD_12635	Histone H1.2 OS=Arabidopsis thaliana GN=At2g30620 PE=1 SV=1	28.678
CotAD_12642	Glutathione reductase, chloroplastic (Fragment) OS=Nicotiana tabacum GN=GOR PE=1 SV=1	60.811	0.927	1.07	0.999	1.031
CotAD_12680	Late embryogenesis abundant protein 3 OS=Arabidopsis thaliana GN=At1g03120 PE=3 SV=1	17.181	0.331	1.909	0.273	1.53	0.339	1.561	0.317	1.858	0.272	1.804	0.242	1.842
CotAD_12689	Ribosome-recycling factor, chloroplastic OS=Spinacia oleracea GN=RRF PE=1 SV=1	30.957	0.988	1.033	1.166	0.846					0.889	0.95	1.342	0.881
CotAD_12733	Diacylglycerol kinase 5 OS=Arabidopsis thaliana GN=DGK5 PE=2 SV=1	32.023	1.011	1.011	1.107	0.896	1.177	0.86	1.214	0.752
CotAD_12758	Pentatricopeptide repeat-containing protein At2g20710, mitochondrial OS=Arabidopsis thaliana GN=At2g20710 PE=2 SV=1	56.863
CotAD_12769	ADP,ATP carrier protein 3, mitochondrial OS=Arabidopsis thaliana GN=AAC3 PE=1 SV=1	43.533	0.979	1.032	0.923	1.088	1.008	1.115	0.925	0.972
CotAD_12781	Fasciclin-like arabinogalactan protein 9 OS=Arabidopsis thaliana GN=FLA9 PE=1 SV=1	25.754
CotAD_12782	Acyl-coenzyme A oxidase 3, peroxisomal OS=Arabidopsis thaliana GN=ACX3 PE=1 SV=1	77.317	1.07	0.958	0.906	1.08	0.96	1.002	0.896	1.132	1.115	0.975	0.895	1.03
CotAD_12816	Uncharacterized protein	40.422									0.786	1.064	1.142	1.064
CotAD_12818	Aldehyde dehydrogenase family 2 member B4, mitochondrial OS=Arabidopsis thaliana GN=ALDH2B4 PE=2 SV=1	57.667	0.985	1.026	0.916	1.056	0.929	1.053	0.93	1.115	0.99	1.033	0.827	1.189
CotAD_12829	Pantothenate kinase 2 OS=Arabidopsis thaliana GN=PANK2 PE=1 SV=2	45.158					0.934	1.096	0.926	1.071
CotAD_12833	ATP-citrate synthase alpha chain protein 1 OS=Arabidopsis thaliana GN=ACLA-1 PE=1 SV=1	47.132	0.586	0.98	0.594	1.879	0.64	1.148	0.615	1.653	0.54	0.997	0.55	2.048
CotAD_12846	Primary amine oxidase OS=Arabidopsis thaliana GN=At1g62810 PE=2 SV=1	85.682	1.06	0.93	0.946	1.055	0.963	1.092	0.945	1.073	1.015	0.929	0.947	1.142
CotAD_12863	ALBINO3-like protein 1, chloroplastic OS=Arabidopsis thaliana GN=ALB3L1 PE=2 SV=3	58.633	0.999	1.006	1.036	0.991	1.034	0.987	1.064	0.933	1.017	0.993	1.113	0.902
CotAD_12881	Valine--tRNA ligase, chloroplastic/mitochondrial 2 OS=Arabidopsis thaliana GN=EMB2247 PE=3 SV=1	14.765	1.178	0.888	1.089	0.857	1.158	0.987	1.042	0.818	1.199	0.96	1.021	0.814
CotAD_12887	Beta-galactosidase 3 OS=Oryza sativa subsp. japonica GN=Os01g0875500 PE=3 SV=1	77.355	1.016	1.063	0.972	0.969					0.878	1.122	1.092	0.948
CotAD_12892	Alternative NAD(P)H-ubiquinone oxidoreductase C1, chloroplastic/mitochondrial OS=Arabidopsis thaliana GN=NDC1 PE=1 SV=2	36.982	0.96	1.016	0.965	1.083					0.86	1.1	0.946	1.145
CotAD_12926	Protein TIME FOR COFFEE OS=Arabidopsis thaliana GN=TIC PE=1 SV=2	134.79
CotAD_12934	Basic 7S globulin OS=Glycine max GN=BG PE=1 SV=2	46.255	0.377	0.798	0.283	2.586	0.669	0.925	0.601	1.859	0.153	0.548	0.273	3.267
CotAD_12941	Elongation factor Tu, mitochondrial OS=Arabidopsis thaliana GN=TUFA PE=1 SV=1	49.381	0.965	1.047	0.989	1.013	0.959	1.029	1.007	1.028	0.9	1.051	1.032	1.043
CotAD_12954	NPL4-like protein 2 OS=Arabidopsis thaliana GN=At2g47970 PE=1 SV=1	39.035	0.806	1.12	0.786	1.318
CotAD_12958	Peroxidase 3 OS=Arabidopsis thaliana GN=PER3 PE=2 SV=1	35.56	1.476	0.631	1.239	0.651
CotAD_12961	Protease Do-like 2, chloroplastic OS=Arabidopsis thaliana GN=DEGP2 PE=1 SV=2	63.958	1.283	0.874	1.005	0.84	1.116	0.956	1.057	0.879	1.196	0.947	0.927	0.855
CotAD_12977	Cullin-1 OS=Arabidopsis thaliana GN=CUL1 PE=1 SV=1	88.079	1.106	1.062	0.899	0.944
CotAD_12984	Glutathione S-transferase F6 OS=Arabidopsis thaliana GN=GSTF6 PE=2 SV=2	24.085	1.002	1.021	0.978	1.027	1.045	1.035	0.965	1.004	0.971	1.02	1.015	0.963
CotAD_12987	Bifunctional protein FolD 2 OS=Arabidopsis thaliana GN=FOLD2 PE=2 SV=1	28.875	0.834	1.073	0.991	1.136	0.939	1.05	0.926	1.109	0.964	1.092	0.926	1.14
CotAD_12989	Desiccation-related protein PCC13-62 OS=Craterostigma plantagineum PE=2 SV=1	33.223									0.75	1.18	0.862	1.28
CotAD_12990	Desiccation-related protein PCC13-62 OS=Craterostigma plantagineum PE=2 SV=1	32.417	0.29	1.109	0.396	2.259	0.219	0.726	0.292	2.865	0.28	1.188	0.322	2.395
CotAD_12991	Desiccation-related protein PCC13-62 OS=Craterostigma plantagineum PE=2 SV=1	32.878	0.854	0.991	1.097	0.993	0.974	0.863	1.047	1.078	0.862	0.765	1.225	1.088
CotAD_12993	Desiccation-related protein PCC13-62 OS=Craterostigma plantagineum PE=2 SV=1	30.924	0.9	1.067	1.1	0.965
CotAD_12995	Translocator protein homolog OS=Arabidopsis thaliana GN=TSPO PE=1 SV=1	20.967					0.546	1.635	0.457	1.426
CotAD_13001	Ferredoxin-thioredoxin reductase, variable chain OS=Zea mays PE=1 SV=1	17.719	1.061	0.943	1.332	0.693	1.148	0.905	1.077	0.876	1.118	0.858	1.266	0.759
CotAD_13007	Phototropin-2 OS=Arabidopsis thaliana GN=PHOT2 PE=1 SV=2	108.34	1.17	0.933	1.165	0.747	1.143	0.902	1.103	0.831	1.193	1.025	1.004	0.772
CotAD_13041	Uncharacterized protein	19.047	0.827	1.126	0.987	1.094	0.874	0.961	1.028	1.169
CotAD_13042	U4/U6 small nuclear ribonucleoprotein PRP4-like protein OS=Arabidopsis thaliana GN=LIS PE=2 SV=1	56.595	1.047	0.949	1.089	0.933	0.904	1.108	1.001	1.005	1.016	1.036	1.095	0.879
CotAD_13045	UPF0496 protein 4 OS=Oryza sativa subsp. japonica GN=Os10g0513300 PE=2 SV=1	46.011
CotAD_13046	Probable microtubule-binding protein TANGLED OS=Arabidopsis thaliana GN=TAN PE=2 SV=1	10.999	1.233	1.053	0.861	0.854
CotAD_13065	HMG-Y-related protein A OS=Arabidopsis thaliana GN=HMGA PE=1 SV=1	19.562	1.29	0.729	0.952	1.029	1.3	1.089	0.839	0.763	1.274	1.139	0.652	0.929
CotAD_13066	HMG-Y-related protein A OS=Arabidopsis thaliana GN=HMGA PE=1 SV=1	19.597	1.308	0.868	0.909	0.912	1.131	1.116	0.83	0.93	1.277	1.132	0.71	0.87
CotAD_13085	Glutamate decarboxylase 4 OS=Arabidopsis thaliana GN=GAD4 PE=1 SV=1	56.567	0.986	0.996	0.841	1.195	0.92	1.22	0.75	1.204	1.024	1.082	0.688	1.244
CotAD_13090	Anthranilate synthase beta subunit 1, chloroplastic OS=Arabidopsis thaliana GN=ASB1 PE=1 SV=1	30.524	1.066	1.026	1.072	0.856
CotAD_13131	Importin beta-like SAD2 homolog OS=Arabidopsis thaliana GN=At3g59020 PE=1 SV=1	114.73
CotAD_13134	Thylakoid lumenal 17.4 kDa protein, chloroplastic OS=Arabidopsis thaliana GN=TL17 PE=1 SV=2	24.834	0.876	1.207	0.938	1.008	0.964	0.994	1.008	1.058	0.893	1.054	1.06	1.034
CotAD_13164	Folate synthesis bifunctional protein, mitochondrial OS=Pisum sativum GN=MitHPPK/DHPS PE=1 SV=1	55.936	1.135	0.885	0.941	1.051
CotAD_13183	Probable lysophospholipase BODYGUARD 1 OS=Arabidopsis thaliana GN=BDG1 PE=2 SV=1	38.743
CotAD_13185	PLASMODESMATA CALLOSE-BINDING PROTEIN 3 OS=Arabidopsis thaliana GN=PDCB3 PE=1 SV=1	23.615					0.828	1.007	1	1.201	0.795	1.191	0.949	1.124
CotAD_13202	26S proteasome non-ATPase regulatory subunit 11 homolog OS=Arabidopsis thaliana GN=RPN6 PE=1 SV=1	47.001	1.132	0.846	0.933	1.1	1.036	1.016	0.94	1.024	1.083	0.978	0.936	1.022
CotAD_13204	Serine/threonine-protein kinase STY8 OS=Arabidopsis thaliana GN=STY8 PE=1 SV=2	47.994	0.997	1.044	0.914	1.065
CotAD_13223	Ras-related protein RABB1b OS=Arabidopsis thaliana GN=RABB1B PE=2 SV=1	23.192	0.877	1.026	0.907	1.193					0.756	1.017	0.869	1.334
CotAD_13232	Uncharacterized protein	19.713	0.973	0.901	1.208	0.949					1.21	0.782	1.151	0.851
CotAD_13234	Heterogeneous nuclear ribonucleoprotein 1 OS=Arabidopsis thaliana GN=RNP1 PE=1 SV=1	38.528					0.975	0.876	1.096	0.999	0.814	0.99	1.161	1.097
CotAD_13237	Nuclear pore complex protein GP210 OS=Arabidopsis thaliana GN=GB210 PE=1 SV=1	218.03					0.934	0.974	1.099	1.017
CotAD_13263	Polyribonucleotide nucleotidyltransferase 2, mitochondrial OS=Arabidopsis thaliana GN=PNP2 PE=2 SV=1	107.31	1.055	0.999	0.923	1.04
CotAD_13268	Glutaredoxin OS=Solanum lycopersicum PE=3 SV=1	11.406	0.751	1.136	0.966	1.14	0.808	1.074	1.029	1.197	0.863	1.019	1.055	1.129
CotAD_13285	Carbonic anhydrase, chloroplastic OS=Pisum sativum PE=1 SV=1	38.893	1.091	0.981	1.066	0.872	1.122	1.041	0.973	0.863	1.183	0.896	1.102	0.769
CotAD_13289	2-methylene-furan-3-one reductase OS=Solanum lycopersicum GN=EO PE=1 SV=1	33.289					1.013	0.938	1.043	1.025	0.877	0.935	1.177	1.054
CotAD_13316	Ferredoxin-thioredoxin reductase catalytic chain, chloroplastic OS=Arabidopsis thaliana GN=FTRC PE=2 SV=1	16.296
CotAD_13359	Mitochondrial outer membrane protein porin of 34 kDa OS=Solanum tuberosum PE=1 SV=2	29.576					0.947	1.025	1.029	1.024	0.799	1.078	1.072	1.099
CotAD_13368	Thioredoxin H2 OS=Arabidopsis thaliana GN=TRX2 PE=2 SV=2	14.814	0.97	1.079	1.061	0.908	1.089	0.961	1.061	0.899	0.961	0.934	1.216	0.938
CotAD_13369	Plasma membrane ATPase 1 OS=Nicotiana plumbaginifolia GN=PMA1 PE=2 SV=1	105.26	0.883	0.992	0.899	1.255	0.904	1.015	0.953	1.221	0.929	1.072	0.897	1.126
CotAD_13388	Probable nucleoredoxin 2 OS=Oryza sativa subsp. japonica GN=Os01g0794400 PE=2 SV=1	61.747	0.922	1.065	0.981	1.049
CotAD_13395	Probable cinnamyl alcohol dehydrogenase 6 OS=Oryza sativa subsp. japonica GN=CAD6 PE=2 SV=2	39.179	1.258	0.784	1.062	0.902	1.212	0.903	1.093	0.792
CotAD_13439	1-acylglycerol-3-phosphate O-acyltransferase OS=Arabidopsis thaliana GN=At4g24160 PE=1 SV=1	44.195					0.839	1.105	0.897	1.195
CotAD_13440	Protein ACCUMULATION AND REPLICATION OF CHLOROPLASTS 6, chloroplastic OS=Arabidopsis thaliana GN=ARC6 PE=1 SV=1	87.175					1.039	1.024	1.035	0.918
CotAD_13442	Uncharacterized TPR repeat-containing protein At1g05150 OS=Arabidopsis thaliana GN=At1g05150 PE=1 SV=1	89.728	1.204	0.731	1.396	0.69	1.103	0.93	1.146	0.831	1.357	0.828	1.112	0.672
CotAD_13452	Purple acid phosphatase 2 OS=Ipomoea batatas GN=PAP2 PE=1 SV=1	54.028	0.88	1.082	0.925	1.126	0.981	0.983	1.011	1.059	0.884	1.004	1.061	1.096
CotAD_13455	Cysteine proteinase RD21A OS=Arabidopsis thaliana GN=RD21A PE=1 SV=1	47.948	0.807	1.083	0.882	1.261	0.89	1.056	0.886	1.254	0.758	1.144	0.761	1.415
CotAD_13480	50S ribosomal protein L31, chloroplastic OS=Arabidopsis thaliana GN=RPL31 PE=2 SV=1	15.031	1.379	0.849	1.258	0.508	1.346	0.783	1.278	0.577	1.279	0.749	1.354	0.608
CotAD_13482	Dihydroflavonol 4-reductase OS=Vitis vinifera GN=DFR PE=1 SV=1	39.028	1.242	0.772	1.152	0.778	1.225	0.839	1.168	0.779	1.334	0.828	1.07	0.727
CotAD_13483	Ornithine carbamoyltransferase, chloroplastic OS=Pisum sativum GN=ARGF PE=2 SV=1	41.165					1.021	1.074	0.94	0.983	1.274	0.972	0.85	0.895
CotAD_13510	Glucan endo-1,3-beta-glucosidase 7 OS=Arabidopsis thaliana GN=At4g34480 PE=1 SV=2	49.999	0.782	1.302	0.803	1.144	0.722	1.189	0.786	1.315
CotAD_13515	Outer envelope pore protein 24A, chloroplastic OS=Arabidopsis thaliana GN=OEP24A PE=1 SV=1	23.714	0.953	0.964	1.013	1.096
CotAD_13516	Uncharacterized membrane protein At1g75140 OS=Arabidopsis thaliana GN=At1g75140 PE=1 SV=3	77.262	1.068	0.998	0.984	0.964	0.986	0.984	1.067	1.053	1.005	1.035	0.946	1.001
CotAD_13522	Probable protein phosphatase 2C 55 OS=Arabidopsis thaliana GN=At4g16580 PE=2 SV=2	52.578									0.789	1.086	1.004	1.043
CotAD_13539	Exocyst complex component SEC3A OS=Arabidopsis thaliana GN=SEC3A PE=1 SV=1	99.47	1.06	1.028	0.834	1.055	0.927	1.049	1.018	1.032	1.033	0.943	0.986	1
CotAD_13549	DNA-directed RNA polymerase V subunit 5A OS=Arabidopsis thaliana GN=NRPE5A PE=1 SV=1	19.355	1.253	0.846	1.053	0.855	1.031	0.976	1.059	0.951	1.264	0.747	1.077	0.902
CotAD_13569	Protein-tyrosine-phosphatase PTP1 OS=Arabidopsis thaliana GN=PTP1 PE=1 SV=1	39.665	1.006	0.984	0.968	1.04	0.886	1.117	0.881	1.148	0.902	1.09	1.054	0.982
CotAD_13587	Serine carboxypeptidase-like 45 OS=Arabidopsis thaliana GN=SCPL45 PE=2 SV=1	52.462	1.207	1.072	0.954	0.773	0.872	0.829	1.205	1.127	1.09	1.063	1.052	0.802
CotAD_13588	Uncharacterized protein	45.777	0.964	1.068	0.989	1.003
CotAD_13597	Arogenate dehydrogenase 1, chloroplastic OS=Arabidopsis thaliana GN=TYRAAT1 PE=1 SV=1	27.732	0.725	1.037	0.727	1.545
CotAD_13598	Xanthine dehydrogenase 1 OS=Arabidopsis thaliana GN=XDH1 PE=1 SV=1	143.4					0.87	1.051	0.925	1.187
CotAD_13601	Dicarboxylate transporter 1, chloroplastic OS=Arabidopsis thaliana GN=DIT1 PE=1 SV=1	52.061	1.451	0.926	0.97	0.641	1.126	0.917	1.1	0.874	1.166	0.949	1.19	0.751
CotAD_13606	Uncharacterized protein	27.591
CotAD_13610	Calcium-dependent protein kinase 7 OS=Arabidopsis thaliana GN=CPK7 PE=2 SV=1	59.847
CotAD_13612	40S ribosomal protein S2-2 OS=Arabidopsis thaliana GN=RPS2B PE=2 SV=1	29.568	1.096	0.883	0.988	1.048	0.991	1.022	0.981	1.019	1.126	1.072	0.799	1.042
CotAD_13626	Caffeic acid 3-O-methyltransferase 1 OS=Populus tremuloides GN=OMT1 PE=1 SV=1	38.962
CotAD_13641	Protein TIC 62, chloroplastic OS=Arabidopsis thaliana GN=TIC62 PE=1 SV=1	35.774	0.948	1.013	1.123	0.846	0.991	0.944	1.167	0.887	1.073	0.899	1.105	0.943
CotAD_13661	Cysteine proteinase inhibitor OS=Vigna unguiculata PE=1 SV=1	11.395	0.615	1.123	0.828	1.489
CotAD_13672	Uncharacterized protein	32.136	0.976	1.146	0.945	0.956
CotAD_13684	COP9 signalosome complex subunit 2 OS=Arabidopsis thaliana GN=CSN2 PE=1 SV=1	51.333	1.396	0.669	1.195	0.741	1.103	0.929	1.097	0.881	1.097	0.943	1.043	0.93
CotAD_13685	Proteasome subunit alpha type-3 OS=Arabidopsis thaliana GN=PAG1 PE=1 SV=2	27.399
CotAD_13702	Tetraspanin-3 OS=Arabidopsis thaliana GN=TET3 PE=1 SV=1	32.002	1.059	1.117	1.021	0.82	1.067	1.078	1.085	0.826	1.08	1.362	0.91	0.65
CotAD_13713	Probable NADH dehydrogenase [ubiquinone] 1 alpha subcomplex subunit 12 OS=Arabidopsis thaliana GN=At3g03100 PE=1 SV=1	19.695	0.99	1.046	0.945	1.029					0.948	1.054	0.859	1.02
CotAD_13715	Tryptophan--tRNA ligase, cytoplasmic OS=Arabidopsis thaliana GN=At3g04600 PE=2 SV=1	45.858	1.057	1.007	0.917	1.031	1.002	1.125	0.911	0.982	1.04	1.083	0.875	1.018
CotAD_13753	Berberine bridge enzyme-like 18 OS=Arabidopsis thaliana GN=At4g20820 PE=3 SV=1	59.519	0.958	0.968	1.002	1.098	0.893	1.009	1.032	1.097	1.143	1.085	0.816	0.965
CotAD_13754	ATP phosphoribosyltransferase 2, chloroplastic OS=Arabidopsis thaliana GN=HISN1B PE=1 SV=1	42.915	0.995	1.053	1.166	0.813					1.237	0.878	1.042	0.834
CotAD_13795	Cytochrome c OS=Abutilon theophrasti PE=1 SV=1	12.254
CotAD_13800	Protein OSB2, chloroplastic OS=Arabidopsis thaliana GN=OSB2 PE=1 SV=2	37.176	0.919	1.082	1.075	0.95	0.977	0.962	1.087	0.997	0.693	1.161	0.713	1.525
CotAD_13814	6,7-dimethyl-8-ribityllumazine synthase, chloroplastic OS=Arabidopsis thaliana GN=At2g44050 PE=2 SV=1	26.319	1.073	0.998	0.978	0.967	1.047	0.861	1.063	1.018	1.031	0.977	1.048	0.929
CotAD_13817	ATP-citrate synthase alpha chain protein 1 OS=Arabidopsis thaliana GN=ACLA-1 PE=1 SV=1	46.865	1.09	0.969	0.929	1.047					1.123	1.006	0.905	0.964
CotAD_13820	Uncharacterized protein	65.472	1.012	0.981	0.974	1.079
CotAD_13829	Uncharacterized protein	64.639	0.85	1.038	0.969	1.178	0.907	1.081	0.902	1.146	0.915	1.096	0.853	1.182
CotAD_13831	Glycine-rich RNA-binding protein GRP1A OS=Sinapis alba PE=2 SV=1	69.146	1.061	1.057	1.26	0.708	0.919	0.879	1.255	0.839	0.797	0.807	1.569	0.869
CotAD_13834	Small heat shock protein, chloroplastic OS=Pisum sativum GN=HSP21 PE=2 SV=1	27.126	0.791	1.177	0.883	1.182					0.6	1.102	0.96	1.435
CotAD_13835	Protein HHL1, chloroplastic OS=Arabidopsis thaliana GN=HHL1 PE=1 SV=1	26.527	1.21	0.882	1.239	0.681	1.188	0.863	1.25	0.664	1.332	0.811	1.286	0.536
CotAD_13840	Translation initiation factor IF-2, chloroplastic OS=Arabidopsis thaliana GN=At1g17220 PE=2 SV=2	148.9	0.983	0.921	0.969	1.15	0.625	1.206	0.971	1.253	0.902	0.947	1.072	1.123
CotAD_13843	Urease OS=Arabidopsis thaliana GN=URE PE=3 SV=1	91.227	0.981	1.024	1.041	0.978	0.979	0.997	0.933	1.053	1.108	1.045	0.84	0.997
CotAD_13849	60S ribosomal protein L17-2 OS=Arabidopsis thaliana GN=RPL17B PE=2 SV=2	20.173	1.195	0.88	0.948	0.984
CotAD_13873	Uroporphyrinogen decarboxylase 1, chloroplastic OS=Arabidopsis thaliana GN=HEME1 PE=2 SV=2	51.519					1.216	0.847	1.145	0.79	1.379	0.778	1.18	0.626
CotAD_13880	Phospholipase D alpha 1 OS=Oryza sativa subsp. japonica GN=PLD1 PE=1 SV=2	91.699	0.982	0.933	0.882	1.167	1.045	0.91	0.991	1.07	1.008	1.05	0.914	1.033
CotAD_13886	Nucleoid-associated protein At2g24020, chloroplastic OS=Arabidopsis thaliana GN=At2g24020 PE=2 SV=2	21.215	0.797	0.983	1.273	0.993	0.837	0.751	1.462	0.984	0.794	0.994	1.36	0.927
CotAD_13887	Serine carboxypeptidase 24 OS=Arabidopsis thaliana GN=SCPL24 PE=1 SV=1	52.513	0.95	1.083	0.934	1.057	0.861	1.033	0.935	1.024
CotAD_13911	Dol-P-Man:Man(6)GlcNAc(2)-PP-Dol alpha-1,2-mannosyltransferase OS=Arabidopsis thaliana GN=ALG9 PE=1 SV=1	65.31	0.945	1.078	0.853	1.145
CotAD_13931	50S ribosomal protein L13, chloroplastic OS=Arabidopsis thaliana GN=RPL13 PE=2 SV=1	27.705	1.314	0.837	1.099	0.753
CotAD_13935	Fatty-acid-binding protein 3, chloroplastic OS=Arabidopsis thaliana GN=FAP3 PE=1 SV=1	32.716	0.987	0.941	1.121	0.874	1.071	0.884	1.119	0.888	0.979	0.952	1.15	0.97
CotAD_13955	Probable glutathione S-transferase OS=Nicotiana tabacum PE=2 SV=1	25.347	0.907	0.899	0.708	1.506
CotAD_13956	Probable glutathione S-transferase OS=Nicotiana tabacum PE=2 SV=1	25.454	1.126	1.014	1.024	0.865	1.14	1.033	0.948	0.898	1.222	0.987	0.984	0.807
CotAD_13961	Elongation factor 2 OS=Beta vulgaris PE=2 SV=1	94.068
CotAD_13966	Protoporphyrinogen oxidase, chloroplastic/mitochondrial OS=Spinacia oleracea GN=POX2 PE=1 SV=1	40.585
CotAD_13967	Delta(3,5)-Delta(2,4)-dienoyl-CoA isomerase, peroxisomal OS=Arabidopsis thaliana GN=DCI1 PE=2 SV=1	29.75	0.84	1.127	0.83	1.232	0.863	1.137	0.846	1.187	0.803	1.095	1.041	1.118
CotAD_13971	Codeine O-demethylase OS=Papaver somniferum GN=CODM PE=1 SV=1	42.051	0.613	0.966	0.646	1.814	0.72	0.917	0.82	1.591	0.744	0.827	0.785	1.737
CotAD_13984	CBS domain-containing protein CBSX6 OS=Arabidopsis thaliana GN=CBSX6 PE=1 SV=1	45.813	1.099	0.877	1.131	0.913	1.03	0.969	1.146	0.872
CotAD_14009	NADH dehydrogenase [ubiquinone] iron-sulfur protein 6, mitochondrial OS=Arabidopsis thaliana GN=At3g03070 PE=3 SV=1	11.516	0.822	1.181	0.966	1.065	0.832	0.795	1.04	1.371
CotAD_14014	Uncharacterized protein	45.877	1.02	1.015	0.953	1.031	1.049	1.001	1.019	0.947	0.89	1.099	0.926	1.133
CotAD_14027	Uncharacterized protein	16.974	0.74	1.215	1.042	1.045	0.883	0.87	1.075	1.205	0.735	1.06	1.115	1.156
CotAD_14031	Probable tocopherol O-methyltransferase, chloroplastic OS=Oryza sativa subsp. japonica GN=VTE4 PE=2 SV=1	37.903	0.626	1.213	0.744	1.438	0.683	1.242	0.772	1.404	0.712	1.274	0.696	1.391
CotAD_14055	Abscisic acid receptor PYL8 OS=Arabidopsis thaliana GN=PYL8 PE=1 SV=1	21.137					1.126	0.903	1.085	0.894	1.014	1.129	0.991	0.887
CotAD_14064	Protein STABILIZED1 OS=Arabidopsis thaliana GN=STA1 PE=1 SV=1	87.803	1.135	0.983	1.036	0.913
CotAD_14069	Calcium-dependent protein kinase 1 OS=Oryza sativa subsp. japonica GN=CPK1 PE=2 SV=1	60.343	1.048	1.042	1.027	0.902
CotAD_14084	Glutathione S-transferase T1 OS=Arabidopsis thaliana GN=GSTT1 PE=2 SV=1	26.257	0.533	1.292	0.543	1.671	0.565	1.327	0.489	1.682	0.445	1.397	0.512	1.781
CotAD_14103	Uncharacterized protein	38.256
CotAD_14105	Uncharacterized protein	45.931
CotAD_14107	Monothiol glutaredoxin-S14, chloroplastic OS=Arabidopsis thaliana GN=GRXS14 PE=1 SV=2	18.909									0.921	0.948	1.302	0.857
CotAD_14110	Elongation factor G-2, chloroplastic OS=Glycine max GN=fusA2 PE=3 SV=1	86.326	1.266	0.808	1.214	0.736	1.23	0.819	1.194	0.745	1.263	0.808	1.169	0.742
CotAD_14117	Luminal-binding protein 5 OS=Nicotiana tabacum GN=BIP5 PE=2 SV=1	73.533
CotAD_14134	50S ribosomal protein L11, chloroplastic OS=Arabidopsis thaliana GN=RPL11 PE=2 SV=1	24.105	1.147	0.907	1.151	0.812	1.198	0.879	1.16	0.75	1.156	0.889	1.118	0.833
CotAD_14138	Uncharacterized protein	28.338	0.488	1.116	0.477	1.961
CotAD_14146	Uncharacterized protein	23.544
CotAD_14155	Outer envelope pore protein 37, chloroplastic OS=Arabidopsis thaliana GN=OEP37 PE=2 SV=2	37.352	1.184	0.776	1.398	0.665	1.141	0.818	1.319	0.728	1.24	0.719	1.323	0.7
CotAD_14158	Protein yippee-like At4g27740 OS=Arabidopsis thaliana GN=At4g27740 PE=3 SV=1	8.8343	0.906	1.113	0.901	1.112
CotAD_14172	Uncharacterized protein	12.833	0.567	1.342	0.79	1.347	0.634	0.882	0.728	1.814	0.43	1.17	0.683	1.856
CotAD_14176	Uncharacterized protein	24.221	0.884	1.08	1.117	1.045	0.981	0.951	1.178	0.911	0.88	0.939	1.075	1.154
CotAD_14194	6,7-dimethyl-8-ribityllumazine synthase, chloroplastic OS=Arabidopsis thaliana GN=At2g44050 PE=2 SV=1	11.831					1.095	0.896	0.971	1.049
CotAD_14200	EH domain-containing protein 2 OS=Arabidopsis thaliana GN=EHD2 PE=1 SV=1	113.25	1.077	0.983	1.191	0.771	1.119	0.874	1.282	0.733	0.898	0.909	1.293	1.031
CotAD_14201	Uncharacterized protein	23.945	0.974	0.988	1.091	0.975	1.052	0.89	1.242	0.831
CotAD_14202	U-box domain-containing protein 43 OS=Arabidopsis thaliana GN=PUB43 PE=2 SV=1	89.276	1.002	0.962	1.079	0.982	1.007	0.954	1.099	0.959	1.013	1.073	1.019	0.918
CotAD_14204	Uncharacterized protein	14.142	0.917	1.019	1.214	0.886	1.002	0.839	1.179	0.965	0.802	0.944	1.257	1.05
CotAD_14215	Serine/threonine-protein kinase EDR1 OS=Arabidopsis thaliana GN=EDR1 PE=1 SV=1	144.56	1.014	0.996	1.14	0.876	1.118	0.996	1.12	0.94	0.965	0.888	1.139	0.968
CotAD_14219	Peroxisomal 2,4-dienoyl-CoA reductase OS=Arabidopsis thaliana GN=At3g12800 PE=2 SV=1	31.596					1.02	0.89	1.196	0.912
CotAD_14225	Sulfiredoxin, chloroplastic/mitochondrial OS=Arabidopsis thaliana GN=SRX PE=1 SV=1	13.858	0.949	1.031	1.118	0.931	0.992	0.954	1.17	0.904	0.919	0.96	1.16	0.997
CotAD_14226	Chaperonin 60 subunit alpha 2, chloroplastic OS=Arabidopsis thaliana GN=CPN60A2 PE=2 SV=1	77.185	0.867	1.038	1.136	0.995	0.948	0.836	1.158	1.083	0.818	0.989	1.075	1.175
CotAD_14236	ABC transporter C family member 2 OS=Arabidopsis thaliana GN=ABCC2 PE=1 SV=2	121.25	1.008	0.892	0.976	1.128	1.016	0.916	1.05	1.015	1.014	0.918	0.979	1.057
CotAD_14247	30-kDa cleavage and polyadenylation specificity factor 30 OS=Arabidopsis thaliana GN=CPSF30 PE=1 SV=1	76.204	1	1.079	1.114	0.832	1.004	0.803	1.311	0.901	1.101	0.91	1.141	0.855
CotAD_14252	Elongation factor 1-gamma OS=Prunus avium PE=2 SV=1	47.625	0.893	1.098	0.949	1.088	0.96	1.029	1.002	1.032	0.929	1.007	1.087	1.013
CotAD_14273	Allene oxide synthase 3 OS=Solanum lycopersicum GN=AOS3 PE=1 SV=1	54.959	1.099	0.931	1.258	0.736	0.965	1.054	0.985	1.02	1.004	0.923	1.302	0.786
CotAD_14294	Uncharacterized protein	53.797	1.004	1.025	1.104	0.892	0.998	0.939	1.173	0.91	0.925	0.994	1.168	0.953
CotAD_14299	Phosphatidylinositol 4-kinase alpha 1 OS=Arabidopsis thaliana GN=PI4KA1 PE=1 SV=2	219.87
CotAD_14305	Dynein assembly factor with WDR repeat domains 1 OS=Chlamydomonas reinhardtii GN=DAW1 PE=1 SV=1	84.205	1.036	0.981	0.97	1.065
CotAD_14317	ATP-dependent Clp protease proteolytic subunit-related protein 1, chloroplastic OS=Arabidopsis thaliana GN=CLPR1 PE=1 SV=1	42.371	1.083	1.06	1.137	0.741	1.044	0.954	1.083	0.929	1.148	1.008	1.101	0.741
CotAD_14331	D-3-phosphoglycerate dehydrogenase 1, chloroplastic OS=Arabidopsis thaliana GN=PGDH1 PE=1 SV=1	63.716
CotAD_14332	DNA-directed RNA polymerases II, IV and V subunit 3 OS=Arabidopsis thaliana GN=NRPB3 PE=1 SV=1	35.689	0.917	1.03	1.059	1.024					0.984	0.988	1.123	0.931
CotAD_14339	Caffeoyl-CoA O-methyltransferase 1 OS=Populus trichocarpa GN=CCOAOMT1 PE=2 SV=1	28.035					0.98	0.949	0.96	1.132
CotAD_14344	Presequence protease 2, chloroplastic/mitochondrial OS=Arabidopsis thaliana GN=PREP2 PE=1 SV=1	117.36	0.995	0.968	1	1.064	0.942	1.075	0.92	1.083	0.98	1.079	0.908	1.048
CotAD_14350	Insulin-degrading enzyme-like 1, peroxisomal OS=Arabidopsis thaliana GN=PXM16 PE=2 SV=1	18.148
CotAD_14357	Histone acetyltransferase GCN5 OS=Arabidopsis thaliana GN=HAG1 PE=1 SV=1	49.44
CotAD_14363	Uridine kinase-like protein 5 OS=Arabidopsis thaliana GN=UKL5 PE=2 SV=1	35.041	0.954	1.026	1.047	0.959	0.937	1.014	1.028	1.047	0.958	1.012	1.082	0.959
CotAD_14364	Glutathione reductase, chloroplastic (Fragment) OS=Nicotiana tabacum GN=GOR PE=1 SV=1	61.056	1.097	0.979	1.005	0.934	1.042	1.011	0.995	0.911
CotAD_14397	Protein KINESIN LIGHT CHAIN-RELATED 1 OS=Arabidopsis thaliana GN=KLCR1 PE=1 SV=1	70.328	1.062	0.938	1.171	0.852	1.078	1.126	0.973	0.835	1.201	1.021	0.956	0.818
CotAD_14411	Uncharacterized protein	41.561	0.901	1.049	1.067	1.015	0.89	0.925	1.188	1.028
CotAD_14422	Dolichyl-diphosphooligosaccharide--protein glycosyltransferase subunit 2 OS=Arabidopsis thaliana GN=RPN2 PE=1 SV=1	76.544	0.975	0.965	1.003	1.018	1.01	0.973	0.997	1.012	1.007	0.999	1.021	1.061
CotAD_14433	Rho GDP-dissociation inhibitor 1 OS=Arabidopsis thaliana GN=GDI1 PE=1 SV=1	15.478					1.151	0.886	1.078	0.891
CotAD_14442	Cleavage stimulation factor subunit 77 OS=Arabidopsis thaliana GN=CSTF77 PE=1 SV=1	92.044	1.015	0.996	0.891	1.116					1.039	1.085	0.872	1.03
CotAD_14448	NADH dehydrogenase [ubiquinone] 1 alpha subcomplex subunit 9, mitochondrial OS=Arabidopsis thaliana GN=At2g20360 PE=1 SV=2	43.869	0.91	1.058	0.924	1.132	0.934	1.041	0.951	1.107	0.949	1.095	0.882	1.127
CotAD_14455	Myosin-6 OS=Arabidopsis thaliana GN=XI-2 PE=1 SV=1	167.62
CotAD_14457	Cytochrome P450 71A1 OS=Persea americana GN=CYP71A1 PE=1 SV=2	58.379	1.402	0.728	1.107	0.761	1.256	0.814	1.202	0.723	1.39	0.746	0.96	0.879
CotAD_14458	Glutaredoxin-C5, chloroplastic OS=Arabidopsis thaliana GN=GRXC5 PE=1 SV=1	19.188	0.903	1.108	1.158	0.888	1.048	0.931	1.069	0.968	0.913	0.906	1.234	0.983
CotAD_14460	Photosystem I reaction center subunit IV A, chloroplastic OS=Nicotiana sylvestris GN=PSAEA PE=1 SV=1	15.039	1.148	1.098	0.97	0.821	1.16	0.986	1.008	0.893	0.987	0.993	1.114	0.952
CotAD_14462	Chaperonin CPN60-2, mitochondrial OS=Cucurbita maxima GN=CPN60-2 PE=1 SV=1	61.014	1.045	0.957	0.897	1.069	1.076	1.115	0.868	1.025	1.056	1.099	0.759	1.071
CotAD_14464	N-alpha-acetyltransferase MAK3 OS=Arabidopsis thaliana GN=MAK3 PE=2 SV=1	23.377	1.201	0.93	0.965	0.911					1.01	0.975	0.825	1.228
CotAD_14469	3-ketoacyl-CoA thiolase 2, peroxisomal OS=Arabidopsis thaliana GN=PED1 PE=1 SV=2	47.544					0.817	1.081	0.835	1.307
CotAD_14475	Uncharacterized protein	26.624	1.114	0.882	0.941	1.075	1.039	1.038	0.99	0.948
CotAD_14478	Putative vesicle-associated membrane protein 726 OS=Arabidopsis thaliana GN=VAMP726 PE=2 SV=2	24.549	0.991	0.98	0.774	1.27	0.926	1.11	0.871	1.12	0.913	1.165	0.889	1.075
CotAD_14495	Cytochrome b5 OS=Nicotiana tabacum PE=2 SV=1	14.892					0.453	0.417	1.65	1.553
CotAD_14516	2,3-bisphosphoglycerate-independent phosphoglycerate mutase OS=Mesembryanthemum crystallinum GN=PGM1 PE=2 SV=1	60.984	0.977	1.025	1.015	1.008	1.047	0.884	0.999	1.087	1.024	1.129	0.895	0.977
CotAD_14537	Mitogen-activated protein kinase homolog MMK1 OS=Medicago sativa GN=MMK1 PE=1 SV=1	45.536									1.031	0.845	1.039	1.115
CotAD_14544	Uncharacterized protein	36.342	0.941	1.045	1.068	0.974	0.984	1.046	1.099	0.893	0.936	0.817	1.366	0.91
CotAD_14561	Stromal 70 kDa heat shock-related protein, chloroplastic OS=Pisum sativum GN=HSP70 PE=2 SV=1	75.44
CotAD_14566	Sm-like protein LSM36B OS=Arabidopsis thaliana GN=LSM6B PE=1 SV=1	9.8821	0.936	1.015	1.042	1.039	0.944	0.845	1.125	1.111	0.876	1.005	1.063	1.103
CotAD_14570	UDP-glycosyltransferase 74F2 OS=Arabidopsis thaliana GN=UGT74F2 PE=1 SV=1	51.84
CotAD_14571	UDP-glycosyltransferase 74F2 OS=Arabidopsis thaliana GN=UGT74F2 PE=1 SV=1	51.818
CotAD_14572	UDP-glycosyltransferase 74F2 OS=Arabidopsis thaliana GN=UGT74F2 PE=1 SV=1	52.004
CotAD_14576	2-alkenal reductase (NADP(+)-dependent) OS=Nicotiana tabacum GN=DBR PE=1 SV=1	38.668	1.106	0.99	0.929	0.948	1.09	1.027	0.963	0.869	1.022	1.006	1	0.996
CotAD_14586	Uncharacterized protein	63.413	0.89	1.165	0.912	1.06	0.987	0.942	1.205	0.886
CotAD_14588	Alanine--glyoxylate aminotransferase 2 homolog 3, mitochondrial OS=Arabidopsis thaliana GN=At3g08860 PE=2 SV=1	52.984	0.507	1.198	0.558	1.78	0.606	1.213	0.593	1.639	0.534	1.21	0.487	1.899
CotAD_14614	Protein FATTY ACID EXPORT 3, chloroplastic OS=Arabidopsis thaliana GN=FAX3 PE=2 SV=2	35.316	1.045	0.962	1.067	0.977
CotAD_14630	Protein RETICULATA-RELATED 3, chloroplastic OS=Arabidopsis thaliana GN=RER3 PE=1 SV=1	24.236	0.648	1.209	0.733	1.448	0.889	0.981	0.997	1.165	0.748	1.115	0.885	1.325
CotAD_14656	Uncharacterized protein	11.939	0.908	1.011	1.077	1.035
CotAD_14671	Diacylglycerol kinase 7 OS=Arabidopsis thaliana GN=DGK7 PE=1 SV=1	53.62	1.064	1.075	0.861	1.032	0.904	0.965	1.007	1.12	1.104	0.909	0.953	1.052
CotAD_14672	Sm-like protein LSM5 OS=Arabidopsis thaliana GN=LSM5 PE=1 SV=1	10.285	0.992	0.931	1.071	1.032	0.925	0.982	0.986	1.093	1.057	1.038	0.948	0.978
CotAD_14678	Multiprotein-bridging factor 1b OS=Arabidopsis thaliana GN=MBF1B PE=2 SV=1	15.529	1.047	0.941	0.876	1.151
CotAD_14687	Probable fructokinase-4 OS=Arabidopsis thaliana GN=At3g59480 PE=2 SV=1	38.852	0.95	1.034	0.992	1.074	0.925	1.025	1.024	1.123	0.889	1.044	0.958	1.154
CotAD_14688	Uncharacterized protein	10.846	1.005	1.056	1.144	0.821	1.061	0.929	1.164	0.86	1.066	0.899	1.209	0.837
CotAD_14693	Peptide methionine sulfoxide reductase B1, chloroplastic OS=Arabidopsis thaliana GN=MSRB1 PE=1 SV=1	22.446					1.018	0.955	1.099	0.946	0.806	0.951	1.242	1.054
CotAD_14707	Peroxisomal 2,4-dienoyl-CoA reductase OS=Arabidopsis thaliana GN=At3g12800 PE=2 SV=1	31.969	0.906	1.16	0.789	1.147
CotAD_14708	SKP1-like protein 1B OS=Arabidopsis thaliana GN=SKP1B PE=1 SV=1	19.228	0.823	1.149	1.018	1.045	0.927	0.929	1.085	1.086	0.864	1.04	1.077	1.072
CotAD_14710	Uncharacterized protein	29.741	1.022	0.993	0.97	1.034	0.954	1.042	1.01	0.972	0.954	1.028	0.981	1.069
CotAD_14712	E3 ubiquitin-protein ligase RGLG4 OS=Arabidopsis thaliana GN=RGLG4 PE=1 SV=1	44.124	0.969	0.94	1.087	0.981	1.145	0.856	1.179	0.834	1.063	1.081	1.023	0.899
CotAD_14719	DNA damage-repair/toleration protein DRT100 OS=Arabidopsis thaliana GN=DRT100 PE=2 SV=2	53.791	0.622	1.358	0.513	1.475	0.614	1.488	0.465	1.498	0.712	1.388	0.437	1.466
CotAD_14722	Uncharacterized protein	66.729	0.986	1	1.004	1.034	0.981	1.08	0.982	0.979	1.044	1.046	0.978	0.952
CotAD_14723	Dynamin-2B OS=Arabidopsis thaliana GN=DRP2B PE=1 SV=2	99.698	1.066	1.054	0.844	1.17	0.825	1.096	0.968	1.147	0.909	1.101	0.818	1.222
CotAD_14728	Bifunctional aspartokinase/homoserine dehydrogenase 2, chloroplastic OS=Arabidopsis thaliana GN=AKHSDH2 PE=1 SV=1	99.215
CotAD_14731	Uncharacterized protein	15.624	0.806	1.14	0.856	1.23	1.045	1.107	0.882	0.982	0.947	0.966	0.981	1.27
CotAD_14743	Uncharacterized protein	15.369	1.038	1.043	0.97	0.968	0.892	0.95	1.062	1.126	0.904	1.11	0.967	1.061
CotAD_14744	CLP protease regulatory subunit CLPX3, mitochondrial OS=Arabidopsis thaliana GN=CLPX3 PE=2 SV=1	71.796	1.124	0.859	0.806	1.218
CotAD_14749	Basic transcription factor 3 OS=Arabidopsis thaliana GN=BTF3 PE=1 SV=1	16.591	0.911	1.035	1.202	0.924	0.947	0.871	1.297	0.945	0.855	0.979	1.203	1.036
CotAD_14757	Omega-hydroxypalmitate O-feruloyl transferase OS=Arabidopsis thaliana GN=HHT1 PE=1 SV=1	50.014	1.322	0.583	1.559	0.555	1.465	0.588	1.403	0.519	1.301	0.61	1.405	0.657
CotAD_14761	Peptide chain release factor PrfB1, chloroplastic OS=Arabidopsis thaliana GN=PRFB1 PE=2 SV=1	51.717	1.157	0.941	1.22	0.794
CotAD_14765	Iron-sulfur cluster assembly protein 1 OS=Arabidopsis thaliana GN=ISU1 PE=2 SV=1	18.709	0.749	1.048	1.059	1.199	0.828	1.003	0.967	1.239	0.821	1.09	1.123	1.015
CotAD_14776	Isopentenyl-diphosphate Delta-isomerase II OS=Clarkia breweri GN=IPI2 PE=3 SV=2	27.046	0.78	1.083	0.885	1.233	0.849	1.055	0.825	1.275	0.775	1.084	0.847	1.337
CotAD_14778	Histidine--tRNA ligase, cytoplasmic OS=Arabidopsis thaliana GN=At3g02760 PE=2 SV=1	66.26	0.953	1.001	1.006	1.066	0.921	1.134	0.934	1.039	1.096	1.024	0.981	0.91
CotAD_14779	26S proteasome non-ATPase regulatory subunit 12 homolog A OS=Arabidopsis thaliana GN=RPN5A PE=1 SV=1	51.055									1.062	1.075	0.842	1.046
CotAD_14780	Alcohol dehydrogenase-like 6 OS=Arabidopsis thaliana GN=At5g24760 PE=2 SV=2	41.074	1.144	0.88	1.096	0.928	1.105	0.908	1.023	0.962	1.17	0.921	0.963	0.917
CotAD_14794	Probable UDP-arabinopyranose mutase 5 OS=Arabidopsis thaliana GN=RGP5 PE=1 SV=1	39.153	0.994	0.985	0.924	1.163	0.913	1.105	0.843	1.215
CotAD_14795	Protein PELOTA 1 OS=Arabidopsis thaliana GN=PEL1 PE=2 SV=1	42.338	0.984	0.906	0.712	1.413					0.87	1.001	1.144	1.029
CotAD_14798	Uncharacterized protein	28.342	1.044	0.956	1.061	0.96
CotAD_14800	26S proteasome non-ATPase regulatory subunit 8 homolog A OS=Arabidopsis thaliana GN=RPN12A PE=1 SV=1	21.286	0.942	1.006	0.998	1.053	1.002	1.012	0.981	1.074	1.011	0.979	1.035	1.001
CotAD_14813	Single-stranded DNA-binding protein, mitochondrial OS=Arabidopsis thaliana GN=At4g11060 PE=2 SV=1	23.73	1.076	0.897	1.078	0.967	1.207	0.91	1.076	0.808	0.963	0.991	1.174	0.923
CotAD_14814	Eukaryotic translation initiation factor 3 subunit A OS=Arabidopsis thaliana GN=TIF3A1 PE=1 SV=1	118.35	1.026	0.948	1.025	1.062	1.039	0.959	1.027	0.956	0.967	0.976	1.138	1.009
CotAD_14816	Topless-related protein 3 OS=Arabidopsis thaliana GN=TPR3 PE=1 SV=1	125.27	1.206	0.929	1.082	0.793	1.115	0.97	1.019	0.833	1.099	0.95	1.078	0.849
CotAD_14827	Uncharacterized protein	32.366	0.941	1.078	0.995	1.012	0.887	1.039	0.916	1.189
CotAD_14839	Lysine-specific demethylase JMJ25 OS=Arabidopsis thaliana GN=JMJ25 PE=1 SV=1	106.13
CotAD_14851	Mitochondrial Rho GTPase 1 OS=Arabidopsis thaliana GN=MIRO1 PE=1 SV=1	72.939									0.984	1.052	0.95	1.03
CotAD_14858	Nuclear transcription factor Y subunit C-9 OS=Arabidopsis thaliana GN=NFYC9 PE=1 SV=1	28.879	0.994	1.009	1.081	0.941	1.264	0.868	1.031	0.832	0.902	1.066	1.286	0.772
CotAD_14881	Probable histone H2AXb OS=Arabidopsis thaliana GN=At1g54690 PE=1 SV=1	14.758	1.045	0.998	0.975	1					1.275	0.96	0.753	1.008
CotAD_14882	Probable glutamate dehydrogenase 3 OS=Arabidopsis thaliana GN=GSH3 PE=3 SV=1	44.502	1.024	0.952	0.84	1.204	1.007	0.974	0.888	1.136	1.046	0.989	0.844	1.065
CotAD_14883	Putative H/ACA ribonucleoprotein complex subunit 1-like protein 1 OS=Arabidopsis thaliana GN=At3g03920 PE=2 SV=1	17.899									1.154	0.985	0.884	0.985
CotAD_14894	Cysteine synthase OS=Citrullus lanatus PE=1 SV=1	34.065
CotAD_14897	Uncharacterized protein	33.491	1.096	1.077	0.945	0.901	1.017	1.064	1.007	0.931
CotAD_14900	Probable ribose-5-phosphate isomerase 3, chloroplastic OS=Arabidopsis thaliana GN=RPI3 PE=1 SV=1	20.698	0.977	1.028	1.074	0.951	1.007	0.917	1.16	0.985	0.995	0.99	1.231	0.802
CotAD_14901	Probable aldo-keto reductase 1 OS=Glycine max GN=AKR1 PE=2 SV=1	37.581	1.08	0.888	1.028	1.022	1.014	0.973	0.994	1.037
CotAD_14903	Probable aldo-keto reductase 1 OS=Glycine max GN=AKR1 PE=2 SV=1	37.414									1.108	0.828	1.283	0.783
CotAD_14906	GDP-mannose 3,5-epimerase 1 OS=Oryza sativa subsp. japonica GN=GME-1 PE=1 SV=1	42.396	0.839	0.945	0.976	1.273	0.894	1.06	1.056	1.02	1.04	0.98	1.05	0.95
CotAD_14909	Mediator of RNA polymerase II transcription subunit 14 OS=Arabidopsis thaliana GN=MED14 PE=1 SV=1	90.122									1.027	1.012	0.984	1.001
CotAD_14915	Flowering locus K homology domain OS=Arabidopsis thaliana GN=FLK PE=1 SV=1	52.271	0.853	1.123	1.062	0.971	1.094	0.891	1.034	0.992	0.855	0.965	1.202	1.023
CotAD_14938	GDSL esterase/lipase At4g28780 OS=Arabidopsis thaliana GN=At4g28780 PE=2 SV=1	14.14									1.165	0.893	0.96	0.99
CotAD_14942	Uncharacterized protein	29.938	0.963	0.942	1.171	0.955					0.989	0.982	1.055	1.003
CotAD_14945	Bifunctional 3-dehydroquinate dehydratase/shikimate dehydrogenase, chloroplastic OS=Arabidopsis thaliana GN=EMB3004 PE=1 SV=1	54.652									1.123	0.954	0.947	0.989
CotAD_15016	Plastid division protein PDV2 OS=Arabidopsis thaliana GN=PDV2 PE=1 SV=1	33.472
CotAD_15018	Aspartate--tRNA ligase, chloroplastic/mitochondrial OS=Arabidopsis thaliana GN=At4g33760 PE=2 SV=1	74.646	1.111	0.997	0.969	0.884	0.81	1.016	0.99	1.045	1.09	0.94	1.057	0.9
CotAD_15037	Malate dehydrogenase, glyoxysomal OS=Cucumis sativus GN=MDHG PE=2 SV=1	37.259	1.089	1.052	0.957	0.839	1.055	1.026	1.026	0.883	1.123	1.084	0.988	0.798
CotAD_15061	Probable plastid-lipid-associated protein 4, chloroplastic OS=Arabidopsis thaliana GN=PAP4 PE=2 SV=1	27.429	0.907	1.093	0.938	1.09	1.071	1.011	0.896	1.034	1.015	1.058	0.989	0.962
CotAD_15100	LysM domain-containing GPI-anchored protein 2 OS=Arabidopsis thaliana GN=LYM2 PE=1 SV=1	38.381	0.83	1.123	0.962	1.119	0.875	0.895	1.092	1.169	0.8	0.921	1.073	1.269
CotAD_15106	Protein LHCP TRANSLOCATION DEFECT OS=Arabidopsis thaliana GN=LTD PE=1 SV=1	19.011
CotAD_15120	3-isopropylmalate dehydratase large subunit, chloroplastic OS=Arabidopsis thaliana GN=IIL1 PE=1 SV=1	55.424	0.992	0.933	0.963	1.098	1.027	1.101	0.868	0.989	0.926	1.043	0.948	1.125
CotAD_15135	Tropinone reductase-like 3 OS=Erythroxylum coca PE=2 SV=1	27.208
CotAD_15147	Uncharacterized protein	29.076	0.949	1.075	0.967	1.062
CotAD_15149	Putative MO25-like protein At5g47540 OS=Arabidopsis thaliana GN=At5g47540 PE=2 SV=1	39.524	1.082	0.931	0.838	1.16	0.995	0.928	1.015	1.084	0.975	1.038	0.908	1.123
CotAD_15150	Inositol monophosphatase 3 OS=Solanum lycopersicum GN=IMP3 PE=1 SV=1	29.207	1.004	0.921	1.159	0.944	1.046	0.879	1.026	1.065	1.001	0.906	1.127	1.01
CotAD_15159	Polyadenylate-binding protein RBP47B' OS=Arabidopsis thaliana GN=RBP47B' PE=2 SV=1	35.534	0.982	1.001	1.116	0.935
CotAD_15165	Berberine bridge enzyme-like 26 OS=Arabidopsis thaliana GN=At5g44400 PE=2 SV=1	61.092	1.139	0.968	1.026	0.88	1.2	1.056	0.993	0.791	1.237	1.169	0.897	0.681
CotAD_15166	Berberine bridge enzyme-like 21 OS=Arabidopsis thaliana GN=At4g20840 PE=2 SV=1	58.425	0.621	1.103	0.607	1.705	0.558	1.216	0.531	1.76	0.587	1.069	0.692	1.782
CotAD_15173	Berberine bridge enzyme-like 7 OS=Arabidopsis thaliana GN=FOX5 PE=3 SV=1	59.757					0.573	0.878	0.676	1.937	1.045	0.949	0.934	1.099
CotAD_15199	Obg-like ATPase 1 OS=Arabidopsis thaliana GN=YchF1 PE=1 SV=1	44.462	1.068	0.98	0.952	1.026	1.003	1.048	0.948	0.992	1.068	1.031	0.915	1.039
CotAD_15210	Uncharacterized protein	34.776	1.294	1.04	0.641	1.014
CotAD_15211	Dynamin-2B OS=Arabidopsis thaliana GN=DRP2B PE=1 SV=2	100.97	1.026	0.941	1.014	1.04	0.978	1.043	1.018	0.983
CotAD_15212	Uncharacterized protein	53.339
CotAD_15224	V-type proton ATPase catalytic subunit A OS=Gossypium hirsutum GN=CVA69.24 PE=2 SV=1	68.522					0.737	1.25	0.598	1.412	0.74	1.225	0.654	1.429
CotAD_15256	Spermine synthase OS=Arabidopsis thaliana GN=SPMS PE=1 SV=1	39.301	0.864	1.128	0.899	1.138	0.801	1.21	0.758	1.251	0.856	1.314	0.728	1.156
CotAD_15267	Probable pectinesterase/pectinesterase inhibitor 61 OS=Arabidopsis thaliana GN=PME61 PE=2 SV=1	65.532	1.149	1.002	0.861	0.975	0.941	1.14	0.948	0.963	1.311	1.071	0.779	0.823
CotAD_15297	Cytochrome b5 isoform E OS=Arabidopsis thaliana GN=CYTB5-E PE=1 SV=2	15.134	0.543	0.997	1.092	1.426	0.625	1.083	0.898	1.45	0.678	0.986	1.04	1.4
CotAD_15298	Probable 6-phosphogluconolactonase 4, chloroplastic OS=Oryza sativa subsp. indica GN=OsI_031067 PE=3 SV=2	38.349	1.004	1.076	1.008	0.985	1.037	0.952	1.077	0.949	0.986	1.074	1.004	0.987
CotAD_15329	Uncharacterized protein	27.22					0.994	0.996	1.031	1
CotAD_15338	Probable cinnamyl alcohol dehydrogenase 1 OS=Arabidopsis thaliana GN=CAD1 PE=2 SV=1	38.383	1.054	1.029	0.961	0.963	1.012	1.059	0.991	0.981	1.086	1.006	0.95	0.897
CotAD_15339	60S ribosomal protein L9-1 OS=Arabidopsis thaliana GN=RPL9B PE=1 SV=3	22.076	1.067	0.979	0.964	0.976	1.024	1.05	0.924	0.977	1.086	1.043	0.915	0.998
CotAD_15346	Protein NTM1-like 9 OS=Arabidopsis thaliana GN=NTL9 PE=1 SV=1	90.917	1.042	0.995	1.329	0.664	0.976	1.006	0.943	1.098	1	0.851	1.376	0.788
CotAD_15350	Mitochondrial import inner membrane translocase subunit Tim13 OS=Oryza sativa subsp. japonica GN=TIM13 PE=3 SV=2	9.4004	0.794	1.079	1.065	1.083	0.972	0.981	1.075	0.995	0.741	1.052	1.15	1.12
CotAD_15351	Caffeic acid 3-O-methyltransferase OS=Prunus dulcis GN=COMT1 PE=2 SV=1	40.737					0.891	0.988	0.838	1.314
CotAD_15352	Caffeic acid 3-O-methyltransferase OS=Medicago sativa PE=1 SV=1	40.063
CotAD_15353	Caffeic acid 3-O-methyltransferase OS=Prunus dulcis GN=COMT1 PE=2 SV=1	40.616	0.413	1.281	0.42	1.931	0.501	1.226	0.482	1.777
CotAD_15369	Berberine bridge enzyme-like 26 OS=Arabidopsis thaliana GN=At5g44400 PE=2 SV=1	61.35	0.624	1.066	0.727	1.623	0.614	1.069	0.534	1.842
CotAD_15381	2-alkenal reductase (NADP(+)-dependent) OS=Nicotiana tabacum GN=DBR PE=1 SV=1	37.922					1.211	0.861	1.153	0.775	1.156	0.827	1.225	0.79
CotAD_15393	Eukaryotic translation initiation factor 3 subunit F OS=Arabidopsis thaliana GN=TIF3F1 PE=1 SV=1	31.313	0.836	1.119	1.022	1.076					0.847	1.016	1.072	1.09
CotAD_15413	KH domain-containing protein At4g26480 OS=Arabidopsis thaliana GN=At4g26480 PE=2 SV=1	36.36	1.027	1.233	0.94	0.819
CotAD_15416	DEAD-box ATP-dependent RNA helicase 3, chloroplastic OS=Arabidopsis thaliana GN=RH3 PE=1 SV=2	83.772	1.106	0.888	1.241	0.787	1.08	0.939	1.094	0.867	0.996	0.884	1.324	0.813
CotAD_15417	Uncharacterized protein	17.489	0.995	1.004	0.988	1.035
CotAD_15425	ATP-citrate synthase alpha chain protein 2 OS=Oryza sativa subsp. japonica GN=ACLA-2 PE=2 SV=2	46.669	0.952	1.031	0.988	1.055	1.181	0.967	1.012	0.842	1.293	0.94	0.936	0.816
CotAD_15429	Chloroplast stem-loop binding protein of 41 kDa b, chloroplastic OS=Arabidopsis thaliana GN=CSP41B PE=1 SV=1	42.452	1.419	0.854	1.125	0.581	1.291	0.997	1.049	0.677	1.225	0.941	1.259	0.567
CotAD_15438	Nuclear pore complex protein NUP160 OS=Arabidopsis thaliana GN=NUP160 PE=1 SV=2	136.71					1.038	1.005	1.038	0.934
CotAD_15448	Lon protease homolog 1, mitochondrial OS=Arabidopsis thaliana GN=LON1 PE=1 SV=2	106.71	0.999	1.01	1.052	0.963
CotAD_15470	Universal stress protein A-like protein OS=Arabidopsis thaliana GN=At3g01520 PE=1 SV=2	18.693	0.632	1.418	0.546	1.436
CotAD_15521	Eukaryotic translation initiation factor 3 subunit A OS=Arabidopsis thaliana GN=TIF3A1 PE=1 SV=1	115.77	0.918	1.047	1.066	1.043	0.952	0.907	1.15	1.015	0.799	1.005	1.139	1.113
CotAD_15524	Translationally-controlled tumor protein homolog OS=Elaeis guineensis var. tenera GN=TCTP PE=2 SV=1	19.091	0.868	1.06	1.064	0.995	0.922	0.914	1.092	1.067	0.85	1.002	1.192	0.989
CotAD_15528	REF/SRPP-like protein At3g05500 OS=Arabidopsis thaliana GN=At3g05500 PE=1 SV=1	27.925	0.929	0.974	1.156	0.973	0.868	1.228	0.95	1.045	0.88	1.033	0.96	1.088
CotAD_15565	Glyceraldehyde-3-phosphate dehydrogenase A, chloroplastic OS=Pisum sativum GN=GAPA PE=2 SV=2	43.36	1.174	0.901	1.127	0.791
CotAD_15569	Nuclear pore complex protein NUP96 OS=Arabidopsis thaliana GN=NUP96 PE=1 SV=1	112.19					1.023	0.698	1.167	1.131
CotAD_15580	Glutathione S-transferase zeta class OS=Euphorbia esula PE=2 SV=1	24.766	0.755	1.194	0.989	1.102					0.884	1.037	1.033	1.098
CotAD_15596	SWI/SNF complex component SNF12 homolog OS=Arabidopsis thaliana GN=At5g14170 PE=1 SV=1	60.049
CotAD_15622	Alpha-soluble NSF attachment protein OS=Vitis vinifera PE=2 SV=1	33.674	1.091	0.939	1.051	0.937	1.123	0.92	1.027	0.939	1.034	1.013	0.993	0.983
CotAD_15623	Protein SIEVE ELEMENT OCCLUSION B OS=Arabidopsis thaliana GN=SEOB PE=1 SV=1	88.645	1.123	0.884	0.872	1.037	1.024	1.067	0.836	1.022	1.217	1.094	0.745	0.944
CotAD_15626	Pentatricopeptide repeat-containing protein At4g35850, mitochondrial OS=Arabidopsis thaliana GN=At4g35850 PE=1 SV=1	49.742	1.059	0.969	0.988	0.983	1.02	1.067	0.939	0.937	1.096	1.006	0.987	0.993
CotAD_15644	Isocitrate dehydrogenase [NADP], chloroplastic/mitochondrial OS=Arabidopsis thaliana GN=At5g14590 PE=1 SV=1	57.98					1.083	1.159	0.929	0.84
CotAD_15645	Peptide deformylase 1B, chloroplastic/mitochondrial OS=Arabidopsis thaliana GN=PDF1B PE=1 SV=2	31.191	0.952	1.004	1.113	0.961
CotAD_15653	Uncharacterized protein	20.332	0.871	1.079	1.019	1.063					0.939	1.063	1.052	0.979
CotAD_15671	Aquaporin PIP2-7 OS=Arabidopsis thaliana GN=PIP2-7 PE=1 SV=2	29.94	1.204	0.881	1.036	0.889	1.148	1.016	0.929	0.913
CotAD_15682	Peptidyl-prolyl cis-trans isomerase Pin1 OS=Malus domestica GN=PIN1 PE=2 SV=1	13.111	0.954	1.118	1.054	0.922	1.072	0.965	1.036	0.939	0.919	0.905	1.249	0.962
CotAD_15703	WPP domain-interacting tail-anchored protein 2 OS=Arabidopsis thaliana GN=WIT2 PE=1 SV=1	77.045	1.19	0.923	0.906	0.986	1.006	0.925	0.978	1.111	0.983	0.766	1.156	1.13
CotAD_15723	Bifunctional purple acid phosphatase 26 OS=Arabidopsis thaliana GN=PAP26 PE=1 SV=1	13.805	0.849	0.881	0.888	1.411	0.691	1.089	0.952	1.317	0.801	1.176	0.773	1.319
CotAD_15769	Protein SPIRAL1-like 1 OS=Arabidopsis thaliana GN=SP1L1 PE=2 SV=1	13.431	0.912	1.093	1.458	0.58	1.257	0.734	1.5	0.504	0.872	0.976	1.587	0.585
CotAD_15803	Alpha-1,4 glucan phosphorylase L-2 isozyme, chloroplastic/amyloplastic OS=Solanum tuberosum GN=STP-1 PE=1 SV=1	104.87	1.626	0.618	1.24	0.501	1.227	0.708	1.219	0.845	1.368	0.791	1.046	0.767
CotAD_15807	Probable inactive purple acid phosphatase 2 OS=Arabidopsis thaliana GN=PAP2 PE=2 SV=1	73.896									0.967	0.93	1.139	0.994
CotAD_15814	UDP-glycosyltransferase 13 OS=Mangifera indica GN=CGT PE=1 SV=1	48.984	1.118	0.854	1.163	0.937	1.001	1.017	1.094	0.867	1.224	0.884	1.136	0.765
CotAD_15816	Uncharacterized protein	58.42	0.958	0.965	0.943	1.158					0.884	1.065	0.83	1.276
CotAD_15817	Clp protease adapter protein ClpF, chloroplastic OS=Arabidopsis thaliana GN=CLPF PE=1 SV=1	38.137	0.993	0.907	1.197	0.933	1.089	0.841	1.259	0.822	1.028	0.878	1.285	0.824
CotAD_15825	Uncharacterized protein	42.207
CotAD_15859	Soluble inorganic pyrophosphatase 6, chloroplastic OS=Arabidopsis thaliana GN=PPA6 PE=1 SV=1	16.099	1.018	0.84	1.016	1.148	1.08	0.928	0.942	1.096	0.888	1.015	1.266	0.715
CotAD_15868	Basic blue protein OS=Cucumis sativus PE=1 SV=1	13.281	1.175	1.081	0.866	0.884
CotAD_15880	Ubiquitin domain-containing protein DSK2b OS=Arabidopsis thaliana GN=DSK2B PE=1 SV=1	58.824	0.785	1.153	1.015	1.086
CotAD_15881	Isocitrate dehydrogenase [NAD] regulatory subunit 1, mitochondrial OS=Arabidopsis thaliana GN=IDH1 PE=1 SV=2	39.763	0.916	1.001	0.795	1.309	0.88	0.958	0.856	1.339	0.78	1.128	0.915	1.243
CotAD_15921	Phenylalanine--tRNA ligase alpha subunit, cytoplasmic OS=Arabidopsis thaliana GN=At4g39280 PE=2 SV=3	57.917	1.048	0.955	0.929	1.011	1.068	1.071	0.927	0.943	1.115	0.972	0.947	0.954
CotAD_15932	Coatomer subunit alpha-1 OS=Arabidopsis thaliana GN=At1g62020 PE=2 SV=2	136.27	1.048	0.967	1.085	0.946
CotAD_15935	Uncharacterized protein	38.436	0.727	1.264	0.776	1.267	0.784	1.044	0.807	1.408
CotAD_15941	NADP-dependent D-sorbitol-6-phosphate dehydrogenase OS=Malus domestica GN=S6PDH PE=2 SV=1	23.278	0.928	0.99	1	1.11
CotAD_15944	Triosephosphate isomerase, chloroplastic OS=Spinacia oleracea GN=TPIP1 PE=1 SV=1	38.301	1.162	0.972	1.189	0.734	1.195	0.956	1.1	0.762	1.096	0.906	1.216	0.803
CotAD_15968	Cytochrome P450 71D10 OS=Glycine max GN=CYP71D10 PE=2 SV=1	57.929
CotAD_15995	ABC transporter F family member 1 OS=Arabidopsis thaliana GN=ABCF1 PE=2 SV=1	66.846	0.794	1.059	0.801	1.32	0.74	1.107	0.786	1.409	0.837	1.079	0.821	1.286
CotAD_16004	Lactoylglutathione lyase OS=Brassica juncea GN=GLY I PE=2 SV=1	20.708	0.741	0.982	0.845	1.447	0.852	0.901	0.864	1.415	0.768	0.921	0.923	1.509
CotAD_16006	Serine carboxypeptidase-like 48 OS=Arabidopsis thaliana GN=SCPL48 PE=2 SV=2	56.308	0.937	1.089	0.927	1.071	0.871	1.089	0.903	1.169
CotAD_16008	Uncharacterized protein	8.3725	0.942	1.021	1.013	1.065	0.935	0.859	1.083	1.15	0.889	1.016	1.06	1.079
CotAD_16022	6-phosphofructo-2-kinase/fructose-2,6-bisphosphatase OS=Arabidopsis thaliana GN=FKFBP PE=1 SV=1	74.937	1.08	0.956	1.113	0.906	1.122	0.873	1.216	0.828	1.072	0.996	1.011	0.936
CotAD_16037	Ubiquitin-activating enzyme E1 2 OS=Arabidopsis thaliana GN=UBA2 PE=1 SV=1	94.206	0.921	1.007	0.927	1.17	0.95	0.949	0.974	1.153	1.123	1.038	0.894	0.957
CotAD_16038	Ubiquitin-activating enzyme E1 1 OS=Arabidopsis thaliana GN=UBA1 PE=1 SV=1	114.96	0.994	0.992	0.885	1.174	0.953	1.087	0.917	1.088
CotAD_16043	Uncharacterized protein	7.7969	0.916	1.015	1.048	1.051					0.964	0.917	0.964	1.197
CotAD_16053	Sorting nexin 2A OS=Arabidopsis thaliana GN=SNX2A PE=1 SV=1	64.314	0.897	0.989	1.016	1.039	1.028	1.132	0.931	1.007	0.855	1.029	1.078	0.992
CotAD_16059	WRKY transcription factor WRKY24 OS=Oryza sativa subsp. indica GN=WRKY24 PE=2 SV=1	62.754	0.728	1.261	0.841	1.206
CotAD_16062	E3 ubiquitin-protein ligase listerin OS=Arabidopsis thaliana GN=At5g58410 PE=3 SV=1	207.19	1.084	0.937	1.074	0.924
CotAD_16067	Protein TIC110, chloroplastic OS=Arabidopsis thaliana GN=TIC110 PE=1 SV=1	111.47	1.31	0.847	1.154	0.694	1.376	0.881	1.077	0.651	1.297	0.835	1.132	0.722
CotAD_16070	Peroxidase 4 OS=Vitis vinifera GN=GSVIVT00023967001 PE=1 SV=1	34.395	1.604	0.697	0.727	0.937					1.588	0.672	0.723	0.997
CotAD_16071	Peroxidase 4 OS=Vitis vinifera GN=GSVIVT00023967001 PE=1 SV=1	34.544	0.669	1.094	0.752	1.522	0.654	1.062	0.754	1.584	0.714	1.037	0.739	1.601
CotAD_16085	Probable inactive receptor kinase At5g58300 OS=Arabidopsis thaliana GN=At5g58300 PE=2 SV=1	28.329	0.987	1.071	1.048	0.918	0.95	0.993	1.148	0.933	1.064	1.015	1.015	0.922
CotAD_16087	Uncharacterized protein	21.294
CotAD_16103	Transcription factor Pur-alpha 1 OS=Arabidopsis thaliana GN=PURA1 PE=1 SV=2	14.948	0.867	1.152	0.96	1.052	0.939	0.936	1.145	1.005	0.843	1.099	1.12	0.984
CotAD_16105	Mitochondrial dicarboxylate/tricarboxylate transporter DTC OS=Arabidopsis thaliana GN=DTC PE=1 SV=1	31.88	0.963	0.983	0.929	1.145	0.941	1.077	0.858	1.146	0.985	1.093	0.815	1.122
CotAD_16170	50S ribosomal protein L6, chloroplastic OS=Arabidopsis thaliana GN=RPL6 PE=2 SV=1	24.783	1.398	0.79	1.193	0.62	1.308	0.849	1.117	0.716	1.361	0.815	1.074	0.72
CotAD_16178	HMG-Y-related protein A OS=Zea mays GN=HMGIY2 PE=1 SV=1	40.769	1.168	0.969	1.135	0.736	1.008	0.95	1.034	1.028	1.132	0.767	1.265	0.802
CotAD_16186	UDP-glucose 6-dehydrogenase 1 OS=Glycine max GN=UGD1 PE=2 SV=1	52.82
CotAD_16199	26S proteasome non-ATPase regulatory subunit 11 homolog OS=Arabidopsis thaliana GN=RPN6 PE=1 SV=1	46.994					0.697	1.209	1.002	1.141	0.945	0.962	1.002	1.132
CotAD_16222	Uncharacterized protein	28.05	1.039	1.062	0.953	0.964	0.99	1.078	0.96	0.992	0.949	1.105	1.043	0.934
CotAD_16234	Alpha-amylase 3, chloroplastic OS=Arabidopsis thaliana GN=AMY3 PE=2 SV=1	102.44									0.86	0.955	1.146	1.086
CotAD_16235	Mitochondrial outer membrane protein porin of 36 kDa OS=Solanum tuberosum PE=1 SV=2	28.781	0.885	1.141	0.923	1.066	0.929	1.036	0.889	1.173	0.779	1.057	0.969	1.263
CotAD_16236	Hypersensitive-induced response protein 1 OS=Arabidopsis thaliana GN=HIR1 PE=1 SV=1	34.8	0.897	0.952	0.968	1.211	0.865	1.032	0.952	1.184	0.883	1.121	0.905	1.14
CotAD_16237	Uncharacterized protein	94.17
CotAD_16275	Probable protein disulfide-isomerase A6 OS=Medicago sativa PE=2 SV=1	39.27	0.976	1.019	0.904	1.147	0.986	1.096	0.819	1.031	1.082	0.994	0.854	1.043
CotAD_16289	60S ribosomal protein L34 OS=Pisum sativum GN=RPL34 PE=2 SV=1	16.129	1.148	0.894	0.941	1.027
CotAD_16313	Exocyst complex component SEC15B OS=Arabidopsis thaliana GN=SEC15B PE=1 SV=1	90.333	1.034	0.943	1.034	1.01	1.042	0.953	1.054	0.968
CotAD_16315	Uncharacterized protein	18.73
CotAD_16316	U1 small nuclear ribonucleoprotein A OS=Arabidopsis thaliana GN=U1A PE=1 SV=1	27.4	1.179	1.097	0.893	0.836	1.182	1.202	0.893	0.724	1.374	0.937	0.964	0.693
CotAD_16317	Mediator of RNA polymerase II transcription subunit 28 OS=Arabidopsis thaliana GN=MED28 PE=1 SV=1	15.079
CotAD_16360	ATP-dependent Clp protease proteolytic subunit 2, mitochondrial OS=Arabidopsis thaliana GN=CLPP2 PE=1 SV=1	26.895	0.993	1.046	1.089	0.898
CotAD_16366	Nucleolin 1 OS=Oryza sativa subsp. japonica GN=Os08g0192900 PE=2 SV=1	51.95									0.964	0.837	1.214	1.017
CotAD_16372	DEAD-box ATP-dependent RNA helicase 2 OS=Oryza sativa subsp. japonica GN=Os01g0639100 PE=2 SV=1	36.117	1.018	0.992	0.945	1.074	1.038	1.017	0.963	0.962	0.995	1.053	1.002	1.023
CotAD_16396	Protein TIC 62, chloroplastic OS=Pisum sativum GN=TIC62 PE=1 SV=2	27.851	1.023	1.047	0.966	1.018	0.991	1.027	0.947	1.044	1.033	1.052	0.962	0.98
CotAD_16427	ABC transporter F family member 4 OS=Arabidopsis thaliana GN=ABCF4 PE=2 SV=1	69.033	1.039	0.837	1.072	1.074
CotAD_16453	Uncharacterized protein	28.59	0.591	1.199	0.589	1.658
CotAD_16455	Hydroxymethylglutaryl-CoA lyase, mitochondrial OS=Arabidopsis thaliana GN=HMGCL PE=1 SV=2	46.114	1.005	0.974	0.978	1.064
CotAD_16458	Uncharacterized protein	34.656	0.98	1.041	1.004	0.999	0.98	1.018	0.921	1.103	1.04	0.99	0.944	1.052
CotAD_16482	Tetraketide alpha-pyrone reductase 1 OS=Arabidopsis thaliana GN=TKPR1 PE=1 SV=1	35.891	1.089	0.881	1.06	0.978	0.928	1.071	0.888	1.141	0.92	1.137	0.914	1.07
CotAD_16483	Sulfite reductase 1 [ferredoxin], chloroplastic OS=Nicotiana tabacum GN=SIR1 PE=1 SV=1	87.057	1.137	0.912	1.008	0.956					1.319	0.919	0.767	0.985
CotAD_16513	Uncharacterized protein	96.242	1.078	0.99	0.864	1.081	1.003	0.99	0.919	1.108	1.04	1.075	0.94	0.966
CotAD_16526	Fumarate hydratase 1, mitochondrial OS=Arabidopsis thaliana GN=FUM1 PE=1 SV=2	45.71									0.817	1.055	0.926	1.265
CotAD_16552	Uncharacterized protein	32.701	0.867	1.112	1.068	0.959	0.935	0.966	1.104	1.026	0.851	1.037	1.143	1.045
CotAD_16564	Syntaxin-22 OS=Arabidopsis thaliana GN=SYP22 PE=1 SV=1	29.871	0.932	0.971	0.974	1.048	1.173	0.93	1.035	0.866	0.975	1.05	1.002	1.003
CotAD_16583	Adenylate kinase 4 OS=Oryza sativa subsp. japonica GN=ADK-B PE=2 SV=1	24.831
CotAD_16615	Tobamovirus multiplication protein 2A OS=Arabidopsis thaliana GN=TOM2A PE=1 SV=1	31.3	0.834	1.139	1.056	1.007	0.954	0.855	1.126	1.095	0.927	0.96	1.11	1.022
CotAD_16634	Lon protease homolog 2, peroxisomal OS=Arabidopsis thaliana GN=LON2 PE=2 SV=1	96.067	1.01	0.871	1.008	1.133
CotAD_16640	Uncharacterized protein	412.25	1.021	0.963	0.988	1.049	0.92	1.063	0.994	1.051
CotAD_16696	Ras-related protein Rab7 OS=Vigna aconitifolia PE=2 SV=1	22.951	1.01	1.004	1.09	0.92	0.948	1.003	1.032	1.042
CotAD_16698	Laccase-15 OS=Arabidopsis thaliana GN=TT10 PE=1 SV=1	32.849	0.695	0.978	0.802	1.563	0.758	1.049	0.683	1.556	0.704	0.741	0.808	1.852
CotAD_16700	Serine/threonine-protein kinase ATM OS=Arabidopsis thaliana GN=ATM PE=2 SV=1	121.94	1.031	0.954	1.107	0.932	0.969	0.93	1.135	0.989
CotAD_16710	Patellin-3 OS=Arabidopsis thaliana GN=PATL3 PE=1 SV=2	54.349	1.144	0.889	1.167	0.825	1.126	1.002	1.052	0.846	1.157	0.938	1.067	0.821
CotAD_16711	Patellin-5 OS=Arabidopsis thaliana GN=PATL5 PE=1 SV=2	66.745	0.975	1.013	1.201	0.883	0.998	0.99	1.08	0.946	0.969	0.976	1.13	0.95
CotAD_16749	CBL-interacting protein kinase 6 OS=Oryza sativa subsp. japonica GN=CIPK6 PE=2 SV=1	98.8	0.881	1.035	0.898	1.214	0.697	1.152	0.974	1.226	0.976	1.084	0.861	1.117
CotAD_16751	Probable adenylate kinase 2, chloroplastic OS=Oryza sativa subsp. japonica GN=Os08g0109300 PE=2 SV=1	19.821	1.125	0.918	1.013	0.957	1.087	0.989	1.066	0.87
CotAD_16756	Cinnamoyl-CoA reductase 1 OS=Oryza sativa subsp. japonica GN=CCR1 PE=1 SV=1	35.047	0.962	1.024	0.963	1.075	0.883	1.178	0.788	1.131
CotAD_16760	SH3 domain-containing protein 2 OS=Arabidopsis thaliana GN=SH3P2 PE=1 SV=1	40.929
CotAD_16773	Uncharacterized protein	86.896	1.122	0.974	0.992	0.969	1.067	0.992	0.978	0.977	1.004	0.93	1.088	1.005
CotAD_16779	Superoxide dismutase [Mn], mitochondrial OS=Hevea brasiliensis GN=SODA PE=2 SV=1	25.679	0.78	1.09	0.983	1.163	0.815	0.928	0.996	1.299	0.779	1.041	0.979	1.257
CotAD_16783	Expansin-A8 OS=Arabidopsis thaliana GN=EXPA8 PE=2 SV=1	26.859	1.094	1.095	0.916	0.908
CotAD_16802	3'-N-debenzoyl-2'-deoxytaxol N-benzoyltransferase OS=Taxus canadensis GN=TAX10 PE=1 SV=1	36.406
CotAD_16823	Protein DJ-1 homolog B OS=Arabidopsis thaliana GN=DJ1B PE=1 SV=1	42.229	0.979	1.067	0.937	1.039	1.046	1.193	0.868	0.909	1.146	1.038	0.929	0.84
CotAD_16835	Malate dehydrogenase 2, mitochondrial OS=Arabidopsis thaliana GN=At3g15020 PE=1 SV=1	34.928	0.878	1.081	0.897	1.164	1.011	1.029	0.925	1.071	1.03	1.032	0.957	1.077
CotAD_16848	Uncharacterized protein	71.805
CotAD_16849	Transcription factor TCP4 OS=Arabidopsis thaliana GN=TCP4 PE=1 SV=1	36.705	1.222	1.032	0.967	0.784	1.269	0.895	0.935	0.896	1.051	1.039	1.023	0.904
CotAD_16852	Uncharacterized protein	63.544	0.98	0.899	1.04	1.096	0.954	0.932	1.038	1.071	0.976	0.944	0.995	1.082
CotAD_16863	Quinone oxidoreductase-like protein At1g23740, chloroplastic OS=Arabidopsis thaliana GN=At1g23740 PE=2 SV=2	35.685					0.93	1.095	0.999	1.002	1.07	0.926	0.953	1.074
CotAD_16865	Carbamoyl-phosphate synthase large chain, chloroplastic OS=Arabidopsis thaliana GN=CARB PE=1 SV=1	129.73									1.059	1.137	0.922	0.899
CotAD_16902	Probable bifunctional methylthioribulose-1-phosphate dehydratase/enolase-phosphatase E1 1 OS=Vitis vinifera GN=VIT_19s0014g02480 PE=3 SV=2	59.458	1.012	1.109	0.788	1.101	1.218	1.235	0.726	0.821
CotAD_16975	Calcium-transporting ATPase, endoplasmic reticulum-type OS=Solanum lycopersicum GN=LCA1 PE=2 SV=1	86.888
CotAD_16978	Uncharacterized protein	19.416
CotAD_16979	Uncharacterized protein	44.26					0.991	0.928	1.074	1.028	0.841	1.049	1.012	1.152
CotAD_16989	AT-hook motif nuclear-localized protein 9 OS=Arabidopsis thaliana GN=AHL9 PE=2 SV=1	35.072	1.024	0.834	1.047	1.118	1.014	1.012	1.099	0.892	1.004	0.988	1.09	0.942
CotAD_17007	Glycerol-3-phosphate 2-O-acyltransferase 4 OS=Arabidopsis thaliana GN=GPAT4 PE=1 SV=1	42.809	1.271	0.747	1.332	0.664	1.248	0.714	1.456	0.578
CotAD_17012	L-3-cyanoalanine synthase 1, mitochondrial OS=Malus domestica GN=CAS1 PE=1 SV=1	40.486	0.734	1.111	0.832	1.359	0.767	1.12	0.794	1.363	0.696	1.116	0.911	1.359
CotAD_17021	Syntaxin-71 OS=Arabidopsis thaliana GN=SYP71 PE=1 SV=1	27.444	0.896	1.043	0.99	1.018	0.911	1.044	1.005	1.101	0.917	1.086	0.958	1.134
CotAD_17031	CAAX prenyl protease 1 homolog OS=Arabidopsis thaliana GN=FACE1 PE=1 SV=1	48.452	0.917	0.969	0.983	1.158	0.886	1.053	0.914	1.177	0.915	0.989	1.006	1.135
CotAD_17032	Uncharacterized protein	118.48					0.929	1.128	1.056	0.913	0.882	1.21	0.983	0.964
CotAD_17042	Uncharacterized protein	51.348	0.986	1.069	1.007	1.002	1.069	1.023	0.94	0.982	1.047	1.08	0.973	0.918
CotAD_17044	Late embryogenesis abundant protein Lea14-A OS=Gossypium hirsutum GN=LEA14-A PE=2 SV=1	16.423	0.628	1.499	0.688	1.231	0.706	1.299	0.75	1.278	0.626	1.394	0.754	1.289
CotAD_17057	Protein CURVATURE THYLAKOID 1A, chloroplastic OS=Arabidopsis thaliana GN=CURT1A PE=1 SV=1	17.876	0.849	1.025	1.172	1	0.948	0.947	1.08	1.017	0.87	1.016	1.091	1.051
CotAD_17083	Abscisic acid receptor PYL9 OS=Arabidopsis thaliana GN=PYL9 PE=1 SV=1	20.941									0.911	1.277	0.989	0.855
CotAD_17097	Aspartic proteinase nepenthesin-2 OS=Nepenthes gracilis GN=nep2 PE=1 SV=1	51.112
CotAD_17118	Syntaxin-121 OS=Arabidopsis thaliana GN=SYP121 PE=1 SV=1	37.604	0.844	1.118	0.841	1.225
CotAD_17132	ABC transporter G family member 22 OS=Arabidopsis thaliana GN=ABCG22 PE=1 SV=1	80.994	0.886	1.04	1.046	1.059
CotAD_17149	Eukaryotic translation initiation factor 3 subunit C OS=Medicago truncatula GN=TIF3C1 PE=2 SV=1	103.54	1.071	0.976	0.943	1.037	0.906	0.98	1.089	1.049	1.016	0.907	1.03	1.076
CotAD_17172	Kinesin-like protein KIN-7K, chloroplastic OS=Arabidopsis thaliana GN=KIN7K PE=2 SV=1	102.91
CotAD_17181	Uncharacterized protein	34.67	1.067	0.961	1.012	1.025	0.972	0.981	0.979	1.071	0.921	0.987	1.041	1.054
CotAD_17184	Probable plastid-lipid-associated protein 13, chloroplastic OS=Arabidopsis thaliana GN=PAP13 PE=1 SV=2	36.457	0.928	1.065	1.036	0.972	0.977	0.982	1.026	1.028	0.876	1.059	1.167	0.953
CotAD_17200	FT-interacting protein 1 OS=Arabidopsis thaliana GN=FTIP1 PE=1 SV=1	88.894	1.32	0.854	0.919	0.904	1.121	1.024	1.06	0.804	1.268	1.016	0.909	0.794
CotAD_17205	Polygalacturonase inhibitor OS=Pyrus communis GN=PGIP PE=1 SV=1	36.965	0.969	1.075	0.94	1.01	0.949	1.039	0.878	1.129	0.943	0.982	0.886	1.136
CotAD_17236	KH domain-containing protein At1g09660/At1g09670 OS=Arabidopsis thaliana GN=At1g09660/At1g09670 PE=2 SV=1	85.237	0.89	1.041	1.146	0.958	0.991	0.976	1.134	0.919	0.993	1.005	1.024	1.006
CotAD_17242	Chaperone protein ClpD, chloroplastic OS=Arabidopsis thaliana GN=CLPD PE=1 SV=1	104.3	0.884	1.01	0.837	1.294
CotAD_17243	Calnexin homolog OS=Glycine max PE=2 SV=1	60.657	1.007	1.049	0.97	0.996	1.094	0.944	0.948	1.025	1.111	0.88	0.975	1.052
CotAD_17265	Adenylate kinase 4 OS=Oryza sativa subsp. japonica GN=ADK-B PE=2 SV=1	26.72									0.907	1.059	0.947	1.132
CotAD_17274	Nucleoside diphosphate kinase 2, chloroplastic OS=Spinacia oleracea GN=NDPK2 PE=1 SV=1	26.229	1.089	0.978	1.052	0.907	1.032	1.029	1.039	0.891	1.082	1.039	1.087	0.812
CotAD_17277	26S proteasome non-ATPase regulatory subunit 6 homolog OS=Arabidopsis thaliana GN=RPN7 PE=1 SV=1	44.701	1.017	0.964	0.961	1.051	0.916	0.983	1.022	1.067	1.049	1.063	0.967	1.022
CotAD_17281	Haloacid dehalogenase-like hydrolase domain-containing protein At3g48420 OS=Arabidopsis thaliana GN=At3g48420 PE=1 SV=1	33.995	1.281	0.858	1.196	0.654	1.303	0.924	1.146	0.614	1.281	0.897	1.152	0.668
CotAD_17288	Serine protease SPPA, chloroplastic OS=Arabidopsis thaliana GN=SPPA PE=2 SV=1	71.571	0.931	0.967	1.066	1.066					1.063	0.916	0.878	1.172
CotAD_17305	Plant intracellular Ras-group-related LRR protein 7 OS=Oryza sativa subsp. japonica GN=IRL7 PE=2 SV=1	32.111
CotAD_17325	Galactokinase OS=Arabidopsis thaliana GN=GAL1 PE=1 SV=2	52.381	0.886	1.102	0.744	1.271	0.907	1.256	0.707	1.134	0.886	1.197	0.726	1.271
CotAD_17327	ATP synthase subunit d, mitochondrial OS=Arabidopsis thaliana GN=At3g52300 PE=1 SV=3	30.607
CotAD_17340	Protein SRC2 OS=Glycine max GN=SRC2 PE=2 SV=1	16.056	1.093	0.994	0.985	0.943
CotAD_17365	Lipoamide acyltransferase component of branched-chain alpha-keto acid dehydrogenase complex, mitochondrial OS=Arabidopsis thaliana GN=BCE2 PE=1 SV=1	54.745	0.653	1.224	0.726	1.435	0.74	1.059	0.942	1.304	0.742	1.181	0.756	1.401
CotAD_17377	Protein EARLY RESPONSIVE TO DEHYDRATION 15 OS=Arabidopsis thaliana GN=ERD15 PE=1 SV=1	16.242	1.002	0.947	1.263	0.819	1.141	0.847	1.246	0.772
CotAD_17381	Ferritin-3, chloroplastic OS=Glycine max PE=2 SV=1	29.238	0.971	1.089	1.03	0.935	1.038	1.022	1.034	0.978	0.939	1.037	1.203	0.849
CotAD_17416	Probable zinc metalloprotease EGY2, chloroplastic OS=Arabidopsis thaliana GN=EGY2 PE=2 SV=1	53.801	1.31	0.883	1.135	0.677
CotAD_17421	60S acidic ribosomal protein P0-1 OS=Arabidopsis thaliana GN=RPP0A PE=1 SV=1	33.958	1.09	0.866	1.27	0.799	1.186	0.946	1.066	0.804	1.029	1.007	1.171	0.807
CotAD_17428	Uncharacterized protein	57.818	1.067	0.932	0.976	1.014	1.045	1.017	0.96	0.993	1.126	0.946	1.03	0.978
CotAD_17449	Uncharacterized protein	29.153	0.9	1.102	1.13	0.877	0.986	0.903	1.104	1.026	0.892	0.976	1.191	0.997
CotAD_17457	Tropinone reductase homolog At5g06060 OS=Arabidopsis thaliana GN=At5g06060 PE=2 SV=1	29.142									1.019	1.164	0.853	0.99
CotAD_17473	23.6 kDa heat shock protein, mitochondrial OS=Arabidopsis thaliana GN=HSP23.6 PE=2 SV=1	23.402
CotAD_17499	Peptide methionine sulfoxide reductase OS=Brassica napus GN=PMSR PE=2 SV=1	23.019	1.016	0.948	1.072	0.988	0.946	0.908	1.13	1.042	1.081	1.006	1.323	0.838
CotAD_17510	Uncharacterized protein	18.238	0.889	1.159	1.021	0.961	0.717	0.653	1.077	1.602
CotAD_17516	Glutamate dehydrogenase 2 OS=Arabidopsis thaliana GN=GDH2 PE=1 SV=1	45.021									1.161	0.977	0.881	0.99
CotAD_17518	(S)-ureidoglycine aminohydrolase OS=Arabidopsis thaliana GN=UGLYAH PE=1 SV=1	31.67	0.951	1.064	1.086	0.928	1.016	0.984	1.12	0.898	0.867	0.908	1.238	1.031
CotAD_17521	Uncharacterized protein	11.708
CotAD_17527	Uncharacterized protein	49.843	1.084	0.947	1.07	0.918	1.143	0.972	1.1	0.866	1.106	0.934	1.066	0.951
CotAD_17530	ATP synthase subunit delta', mitochondrial OS=Ipomoea batatas PE=1 SV=1	21.336	0.676	1.038	1.12	1.166	0.778	0.958	1.093	1.212	0.609	0.941	1.152	1.389
CotAD_17535	Haloacid dehalogenase-like hydrolase domain-containing protein Sgpp OS=Arabidopsis thaliana GN=SGPP PE=1 SV=2	27.471	0.384	1.25	0.447	1.889	0.415	1.193	0.516	1.874	0.411	1.131	0.483	2.025
CotAD_17543	Type I inositol polyphosphate 5-phosphatase 2 OS=Arabidopsis thaliana GN=IP5P2 PE=1 SV=2	73.494	1.217	0.918	1.112	0.744	1.116	1.024	1.034	0.836	1.263	0.826	1.031	0.86
CotAD_17557	Ferredoxin-A OS=Alocasia macrorrhizos PE=1 SV=1	20.979	1.299	0.983	1.146	0.577	1.113	0.882	1.149	0.865	1.169	1.07	1.066	0.688
CotAD_17561	Histone-lysine N-methyltransferase ATXR5 OS=Arabidopsis thaliana GN=ATXR5 PE=1 SV=2	123.57	0.925	0.936	1.293	0.883
CotAD_17598	Phosphomevalonate kinase, peroxisomal OS=Arabidopsis thaliana GN=PMK PE=1 SV=1	53.387					1.144	0.938	0.903	1.023	0.991	0.981	0.951	1.1
CotAD_17608	Phosphoribulokinase, chloroplastic OS=Mesembryanthemum crystallinum PE=2 SV=1	45.193	1.152	1.038	1.198	0.629	1.129	1.018	1.076	0.771	1.171	0.926	1.089	0.886
CotAD_17617	Disease resistance RPP13-like protein 4 OS=Arabidopsis thaliana GN=RPP13L4 PE=1 SV=2	91.263					1.101	0.857	1.154	0.899
CotAD_17618	Probable disease resistance protein At5g45440 OS=Arabidopsis thaliana GN=At5g45440 PE=2 SV=1	27.267
CotAD_17632	Probable carotenoid cleavage dioxygenase 4, chloroplastic OS=Arabidopsis thaliana GN=CCD4 PE=1 SV=1	66.316	1.193	1.29	0.903	0.618	1.039	1.213	0.894	0.869	1.093	1.198	1.067	0.641
CotAD_17658	Uncharacterized protein	43.489					0.891	1.016	0.97	1.153	0.968	1.029	0.926	1.114
CotAD_17662	DnaJ homolog subfamily C GRV2 OS=Arabidopsis thaliana GN=GRV2 PE=1 SV=1	281.24	1.119	0.908	1.038	0.95	1.002	0.894	1.073	1.042	1.021	0.966	0.963	1.079
CotAD_17685	26S protease regulatory subunit 8 homolog A OS=Arabidopsis thaliana GN=RPT6A PE=1 SV=1	47.121
CotAD_17690	GTP-binding nuclear protein Ran-3 OS=Arabidopsis thaliana GN=RAN3 PE=1 SV=2	25.042	1.072	1.056	0.935	0.93	1.064	1.063	0.943	0.934	1.241	1.042	0.887	0.85
CotAD_17699	NADH-cytochrome b5 reductase-like protein OS=Arabidopsis thaliana GN=CBR2 PE=1 SV=2	35.698	0.984	1.033	0.993	1.013	1.067	0.961	0.991	0.996	0.962	1.088	0.952	1.051
CotAD_17719	CBL-interacting serine/threonine-protein kinase 24 OS=Arabidopsis thaliana GN=CIPK24 PE=1 SV=1	50.509
CotAD_17723	Nuclear pore complex protein NUP1 OS=Arabidopsis thaliana GN=NUP1 PE=1 SV=1	83.041	0.953	1.113	1.021	0.939					0.957	0.881	1.179	1.015
CotAD_17725	Methyl-CpG-binding domain-containing protein 11 OS=Arabidopsis thaliana GN=MBD11 PE=1 SV=1	32.166	1.056	0.984	1.225	0.761	0.95	0.951	1.099	1.025
CotAD_17732	Topless-related protein 4 OS=Arabidopsis thaliana GN=TPR4 PE=1 SV=2	124.51	1.005	1.003	0.987	1.034	0.959	1.123	0.91	1.021	1.054	1.055	0.926	0.988
CotAD_17735	Uncharacterized protein	71.735
CotAD_17739	Uncharacterized protein	85.67	1.085	0.832	1.231	0.877	0.951	1.183	1.001	0.888
CotAD_17769	Basic endochitinase OS=Vitis vinifera GN=CHIT1B PE=2 SV=1	28.741	0.346	1.218	0.427	2.097	0.374	0.976	0.369	2.365	0.235	1.011	0.29	2.683
CotAD_17783	(-)-isopiperitenol/(-)-carveol dehydrogenase, mitochondrial OS=Mentha piperita PE=1 SV=1	27.671					1.072	1.036	1.001	0.904
CotAD_17788	Hypersensitive-induced response protein 1 OS=Arabidopsis thaliana GN=HIR1 PE=1 SV=1	31.366	1.014	0.966	0.896	1.162	0.92	1.01	1.001	1.023	1.041	0.954	1.02	1.008
CotAD_17791	Zinc finger CCCH domain-containing protein 14 OS=Oryza sativa subsp. japonica GN=Os02g0194200 PE=2 SV=1	30.608
CotAD_17792	Ribulose-phosphate 3-epimerase, chloroplastic OS=Spinacia oleracea GN=RPE PE=1 SV=1	29.908	1.192	0.809	1.334	0.714	1.238	0.825	1.239	0.702	1.188	0.838	1.292	0.662
CotAD_17808	FKBP12-interacting protein of 37 kDa OS=Arabidopsis thaliana GN=FIP37 PE=1 SV=1	39.105									0.883	0.923	1.367	0.859
CotAD_17809	Betaine aldehyde dehydrogenase 1, chloroplastic OS=Arabidopsis thaliana GN=ALDH10A8 PE=2 SV=1	54.727	1.063	0.951	0.954	1.048	0.897	1.158	0.868	1.106	1.126	0.999	0.946	0.939
CotAD_17812	UPF0426 protein At1g28150, chloroplastic OS=Arabidopsis thaliana GN=At1g28150 PE=2 SV=1	12.227	0.766	0.996	1.221	1.065	0.832	0.905	1.245	1.054	0.651	0.916	1.412	1.093
CotAD_17837	Uncharacterized protein	97.546
CotAD_17850	ABC transporter G family member 11 OS=Arabidopsis thaliana GN=ABCG11 PE=1 SV=1	68.701									1.157	0.768	1.351	0.717
CotAD_17879	Agmatine deiminase OS=Arabidopsis thaliana GN=AIH PE=1 SV=2	41.891	0.961	0.947	0.962	1.153	0.984	0.986	0.976	1.083	0.922	1.046	0.993	1.012
CotAD_17899	Quinolinate synthase, chloroplastic OS=Arabidopsis thaliana GN=QS PE=1 SV=1	79.731	0.797	1.207	0.883	1.145	0.9	1.181	0.738	1.211
CotAD_17903	Cytochrome P450 71A9 OS=Glycine max GN=CYP71A9 PE=2 SV=1	48.481	0.855	1.197	1.004	0.977	0.793	1.22	0.949	1.077
CotAD_17915	Patellin-5 OS=Arabidopsis thaliana GN=PATL5 PE=1 SV=2	64.13	0.774	1.087	0.947	1.183	0.764	0.937	0.957	1.315	0.806	1.151	0.904	1.174
CotAD_17919	Endo-1,3;1,4-beta-D-glucanase OS=Zea mays PE=1 SV=1	33.916					1.038	0.957	1.029	0.992
CotAD_17957	Putative methyltransferase At1g22800 OS=Arabidopsis thaliana GN=At1g22800 PE=2 SV=2	38.793	0.774	1.314	1.051	0.901	0.914	1.119	0.888	1.108	1.064	0.901	0.933	1.117
CotAD_17958	Uncharacterized protein	71.508
CotAD_17972	Uncharacterized protein	104.5	0.853	0.991	0.847	1.338	0.85	1.027	0.863	1.346	0.939	1.028	0.903	1.174
CotAD_17994	Biotin carboxyl carrier protein of acetyl-CoA carboxylase 1, chloroplastic OS=Arabidopsis thaliana GN=BCCP1 PE=1 SV=2	29.294									1.15	0.917	0.853	1.095
CotAD_18047	Serine hydroxymethyltransferase, mitochondrial OS=Solanum tuberosum PE=2 SV=1	56.155	1.281	0.774	1.153	0.814	1.168	0.827	1.153	0.822	1.215	0.87	1.081	0.78
CotAD_18048	Probable cytosolic oligopeptidase A OS=Arabidopsis thaliana GN=CYOP PE=1 SV=1	79.389	0.937	0.944	0.899	1.244	0.779	1.089	1.008	1.165	1.021	1.188	0.787	1.032
CotAD_18054	Heat shock 70 kDa protein, mitochondrial OS=Phaseolus vulgaris PE=2 SV=1	73.292	0.973	1.063	0.988	1.047	0.944	1.038	0.799	1.246	0.892	1.055	0.908	1.192
CotAD_18076	Topless-related protein 2 OS=Arabidopsis thaliana GN=TPR2 PE=1 SV=2	126.4
CotAD_18083	Peroxisomal fatty acid beta-oxidation multifunctional protein MFP2 OS=Arabidopsis thaliana GN=MFP2 PE=1 SV=1	85.323	0.829	1.089	0.715	1.363	0.73	1.339	0.634	1.304	0.871	1.206	0.699	1.29
CotAD_18084	Elongation factor Tu, plastid OS=Prototheca wickerhamii GN=tufA PE=3 SV=1	50.825	0.985	1.032	0.932	1.082	0.929	1.05	0.966	1.058
CotAD_18092	Cullin-1 OS=Arabidopsis thaliana GN=CUL1 PE=1 SV=1	84.011
CotAD_18101	Bifunctional 3-dehydroquinate dehydratase/shikimate dehydrogenase, chloroplastic OS=Arabidopsis thaliana GN=EMB3004 PE=1 SV=1	58.198	1.102	0.92	1.037	0.97	1.038	0.926	1.023	1.019	1.112	0.884	1.054	0.999
CotAD_18119	3-isopropylmalate dehydratase large subunit, chloroplastic OS=Arabidopsis thaliana GN=IIL1 PE=1 SV=1	57.143	1.161	0.867	1.111	0.876	1.104	0.988	1.046	0.85	1.198	0.978	1.048	0.768
CotAD_18120	3-isopropylmalate dehydratase large subunit, chloroplastic OS=Arabidopsis thaliana GN=IIL1 PE=1 SV=1	51.35	0.484	1.255	0.603	1.704	0.492	1.365	0.53	1.682
CotAD_18152	Ureidoglycolate hydrolase OS=Arabidopsis thaliana GN=UAH PE=1 SV=1	52.228	0.757	1.14	0.901	1.232	0.742	1.171	0.844	1.288	0.715	1.133	0.898	1.317
CotAD_18158	Putative ion channel POLLUX-like 2 OS=Arabidopsis thaliana GN=At5g43745 PE=2 SV=1	74.711	1.212	0.851	1.022	0.923	1.228	0.921	1.085	0.764	1.153	0.85	0.964	1.044
CotAD_18164	Stem-specific protein TSJT1 OS=Nicotiana tabacum GN=TSJT1 PE=2 SV=1	23.924	0.779	1.245	0.773	1.233	0.726	1.055	0.798	1.468	0.663	1.245	0.73	1.435
CotAD_18166	40S ribosomal protein S3a OS=Cicer arietinum PE=2 SV=1	29.753
CotAD_18202	Remorin OS=Solanum tuberosum PE=1 SV=1	13.456					0.492	1.125	0.809	1.643	0.412	1.325	0.624	1.776
CotAD_18259	Thylakoid lumenal 17.4 kDa protein, chloroplastic OS=Arabidopsis thaliana GN=TL17 PE=1 SV=2	26.032	0.9	1.172	1.051	0.913	1.014	0.916	1.082	0.95	0.891	1.053	1.129	1.02
CotAD_18264	Uncharacterized protein	50.353	1.148	0.906	1.084	0.876	1.204	0.798	1.148	0.851
CotAD_18322	Glutathione S-transferase L3 OS=Arabidopsis thaliana GN=GSTL3 PE=2 SV=1	27.504	0.74	1.004	0.752	1.58	0.734	0.868	0.816	1.657	0.645	0.859	0.74	1.939
CotAD_18328	60S ribosomal protein L4-1 OS=Arabidopsis thaliana GN=RPL4A PE=1 SV=1	44.801	1.175	0.955	1.041	0.933	1.048	0.991	1.07	0.907	1.13	0.924	0.964	0.924
CotAD_18346	Elongation factor 1-alpha OS=Manihot esculenta GN=EF1 PE=3 SV=1	49.367	0.986	0.916	0.88	1.203	1.004	0.939	1.021	1.075	0.977	0.911	0.954	1.18
CotAD_18354	Syntaxin-71 OS=Arabidopsis thaliana GN=SYP71 PE=1 SV=1	29.729	1.051	0.884	1.069	1.017	0.82	0.978	0.881	1.36	0.973	0.978	1.071	1.008
CotAD_18365	Phenylalanine ammonia-lyase OS=Populus trichocarpa GN=PAL PE=2 SV=1	78.168	1.287	0.718	1.329	0.657	1.216	0.785	1.292	0.679	1.249	0.708	1.332	0.713
CotAD_18383	ABC transporter B family member 1 OS=Arabidopsis thaliana GN=ABCB1 PE=1 SV=1	145.6					1.213	0.724	1.41	0.653	1.161	0.808	1.187	0.843
CotAD_18387	Uncharacterized protein	28.067
CotAD_18393	Aquaporin TIP1-1 OS=Arabidopsis thaliana GN=TIP1-1 PE=1 SV=1	25.509	0.824	0.859	1.181	1.178	0.793	0.969	1.031	1.247	0.809	0.912	1.095	1.205
CotAD_18394	Potassium channel AKT6 OS=Arabidopsis thaliana GN=AKT6 PE=1 SV=2	22.146
CotAD_18399	Peptidyl-prolyl cis-trans isomerase FKBP16-4, chloroplastic OS=Arabidopsis thaliana GN=FKBP16-4 PE=1 SV=1	25.442	1.142	1.04	0.887	0.939					1.068	1.107	0.96	0.909
CotAD_18402	Adenylosuccinate synthetase 2, chloroplastic OS=Ricinus communis GN=PURA2 PE=3 SV=1	53.492	1.057	0.944	1.077	0.954	1.06	0.97	1.044	0.951	1.041	1.019	1.037	0.918
CotAD_18417	Peroxiredoxin-2E, chloroplastic OS=Arabidopsis thaliana GN=PRXIIE PE=1 SV=2	24.112	0.997	1.01	1.099	0.925	1.116	0.952	1.092	0.835	0.952	0.994	1.145	0.932
CotAD_18436	Uncharacterized protein	6.7378	0.844	1.154	0.873	1.159	0.763	0.92	0.968	1.393	0.736	1.091	0.95	1.297
CotAD_18440	Osmotin-like protein OS=Solanum lycopersicum PE=1 SV=1	26.586	1.174	1.082	0.95	0.842	1.155	0.756	1.183	0.821	1.26	0.881	0.979	0.876
CotAD_18452	Methyl-CpG-binding domain-containing protein 5 OS=Arabidopsis thaliana GN=MBD5 PE=1 SV=1	23.683	0.958	1.029	1.09	0.952	1.029	0.89	1.189	0.909	0.931	1.082	1.142	0.901
CotAD_18460	Oxysterol-binding protein-related protein 3C OS=Arabidopsis thaliana GN=ORP3C PE=2 SV=1	52.197	1.042	0.994	1.014	0.944	0.942	0.963	1.113	1.007	0.952	1.028	1.109	0.975
CotAD_18470	Zinc transporter 1 OS=Oryza sativa subsp. japonica GN=ZIP1 PE=1 SV=1	38.184	1.387	0.643	1.02	0.946	1.191	0.715	1.198	0.899
CotAD_18471	Pumilio homolog 2 OS=Arabidopsis thaliana GN=APUM2 PE=1 SV=1	115.09	0.867	1.287	1.012	0.866					0.93	0.876	1.221	1.007
CotAD_18477	Tropinone reductase homolog At2g29260, chloroplastic OS=Arabidopsis thaliana GN=At2g29260 PE=2 SV=1	28.842
CotAD_18492	Tubulin beta-1 chain OS=Zea mays GN=TUBB1 PE=2 SV=1	38.932	1.168	0.83	1.373	0.709	1.112	0.839	1.354	0.605	1.091	0.803	1.361	0.755
CotAD_18510	Uncharacterized protein	10.398	0.996	1.128	1.268	0.739	1.057	0.683	1.517	0.739	0.867	0.93	1.426	0.778
CotAD_18515	Zinc finger CCCH domain-containing protein 42 OS=Arabidopsis thaliana GN=At3g47120 PE=2 SV=1	41.671	1.112	1.076	1.039	0.788	1.046	1.008	1.038	0.923
CotAD_18522	Phosphoinositide phospholipase C 4 OS=Arabidopsis thaliana GN=PLC4 PE=2 SV=2	72.612	1.049	1.326	0.854	0.784					0.867	1.324	0.86	0.993
CotAD_18534	Chlorophyll a-b binding protein 6A, chloroplastic OS=Solanum lycopersicum GN=CAB6A PE=2 SV=1	26.796	0.867	0.949	1.305	0.921	0.949	1.115	1.026	0.941	1.01	1.036	1.119	0.854
CotAD_18538	Superoxide dismutase [Cu-Zn], chloroplastic OS=Vitis vinifera GN=SODCP PE=2 SV=1	18.87					0.935	1.023	1.054	1.014	0.866	0.929	1.072	1.185
CotAD_18540	50S ribosomal protein L9, chloroplastic OS=Arabidopsis thaliana GN=RPL9 PE=2 SV=1	20.907	1.382	0.743	1.265	0.631	1.407	0.85	1.145	0.573	1.45	0.863	1.188	0.569
CotAD_18567	Uncharacterized protein	115.67					0.976	1.073	0.801	1.193	0.97	1.13	0.71	1.234
CotAD_18568	Uncharacterized protein	115.85
CotAD_18584	Prohibitin-2, mitochondrial OS=Arabidopsis thaliana GN=PHB2 PE=1 SV=1	32.045	0.868	1.06	0.984	1.119	0.88	0.952	1.046	1.154	0.926	1.006	0.925	1.189
CotAD_18608	Protein SIEVE ELEMENT OCCLUSION B OS=Arabidopsis thaliana GN=SEOB PE=1 SV=1	94.454					0.925	1.093	1.055	0.954	0.981	1.109	1.006	0.931
CotAD_18612	Uncharacterized protein	34.081	1.093	0.991	0.97	0.961	0.991	1.05	0.989	0.992	1.122	1.039	0.89	0.96
CotAD_18630	Uncharacterized protein	12.538	0.825	1.13	0.864	1.211	0.772	1.132	0.809	1.329	0.551	1.359	0.657	1.544
CotAD_18637	Uncharacterized protein	169.58	0.924	0.91	1.193	0.98	0.929	0.757	1.298	1.054	0.901	0.813	1.315	0.993
CotAD_18640	Zinc finger CCCH domain-containing protein 41 OS=Arabidopsis thaliana GN=At3g27700 PE=1 SV=1	106.24					0.925	0.823	1.484	0.794	0.97	0.82	1.132	1.113
CotAD_18644	Uncharacterized protein	58.001	0.91	1.073	1.017	1.03
CotAD_18645	Galactinol--sucrose galactosyltransferase OS=Oryza sativa subsp. japonica GN=RFS PE=1 SV=1	80.408	0.557	1.294	0.565	1.603	0.555	1.415	0.533	1.56	0.682	1.363	0.555	1.492
CotAD_18651	DEAD-box ATP-dependent RNA helicase 46 OS=Arabidopsis thaliana GN=RH46 PE=2 SV=2	78.268	1.231	0.868	1.125	0.786
CotAD_18658	Serine/threonine-protein kinase ATM OS=Arabidopsis thaliana GN=ATM PE=2 SV=1	102.62	1.005	0.952	1.23	0.843	0.956	0.988	1.198	0.882	0.725	0.816	1.332	1.195
CotAD_18659	Universal stress protein A-like protein OS=Arabidopsis thaliana GN=At3g01520 PE=1 SV=2	19.943	1.025	0.956	0.993	1.047	0.972	1.013	1.008	1.029	0.968	1.142	0.968	0.951
CotAD_18669	2-methylene-furan-3-one reductase OS=Solanum lycopersicum GN=EO PE=1 SV=1	34.345	1.142	0.89	1.169	0.817	1.187	1.028	0.991	0.795	1.183	1.008	1.002	0.803
CotAD_18694	NADP-dependent malic enzyme OS=Vitis vinifera PE=2 SV=1	64.833
CotAD_18713	Vacuolar-processing enzyme OS=Citrus sinensis PE=2 SV=1	53.692	0.884	1.014	0.913	1.217	0.896	1.051	0.959	1.124	0.925	1.078	0.929	1.111
CotAD_18715	NADH dehydrogenase [ubiquinone] iron-sulfur protein 7, mitochondrial OS=Brassica oleracea PE=2 SV=1	23.558	0.987	1.009	0.879	1.096	0.947	1.111	0.878	1.089	1.095	1.031	0.857	1.046
CotAD_18731	Aminopeptidase M1 OS=Arabidopsis thaliana GN=APM1 PE=1 SV=1	98.76	0.991	0.981	0.874	1.165	0.943	1.135	0.834	1.119	0.993	1.117	0.804	1.092
CotAD_18739	Omega-amidase, chloroplastic OS=Arabidopsis thaliana GN=NLP3 PE=1 SV=1	33.644
CotAD_18762	Protein FATTY ACID EXPORT 2, chloroplastic OS=Arabidopsis thaliana GN=FAX2 PE=2 SV=1	33.544	0.952	1.092	0.947	1.033	1.047	0.894	1.034	1.041	0.954	1.204	0.825	1.054
CotAD_18764	Brefeldin A-inhibited guanine nucleotide-exchange protein 5 OS=Arabidopsis thaliana GN=BIG5 PE=1 SV=2	195.51	1.172	0.897	0.937	1.002	1.003	0.982	0.994	1.042	1.024	0.987	0.965	0.992
CotAD_18782	21 kDa protein OS=Daucus carota PE=2 SV=1	20.767	0.993	1.04	1.084	0.908
CotAD_18784	20 kDa chaperonin, chloroplastic OS=Arabidopsis thaliana GN=CPN20 PE=1 SV=2	24.734	0.985	1.11	1.078	0.781	1.163	0.918	1.023	0.89	0.964	0.845	1.329	0.851
CotAD_18804	Stress-response A/B barrel domain-containing protein UP3 OS=Arabidopsis thaliana GN=UP3 PE=2 SV=1	24.084	0.937	1.13	0.98	0.979	1.024	0.941	0.997	1.056	0.996	1.045	1.071	0.912
CotAD_18808	40S ribosomal protein S3-3 OS=Arabidopsis thaliana GN=RPS3C PE=1 SV=1	26.303
CotAD_18816	WD repeat-containing protein VIP3 OS=Arabidopsis thaliana GN=VIP3 PE=1 SV=1	34.555	0.979	0.952	1.228	0.872					0.906	0.996	1.133	1.004
CotAD_18848	COMPASS-like H3K4 histone methylase component WDR5A OS=Arabidopsis thaliana GN=WDR5A PE=1 SV=1	47.494
CotAD_18855	Heat shock cognate 70 kDa protein OS=Petunia hybrida GN=HSP70 PE=2 SV=1	70.869	1.022	0.945	0.951	1.069	0.992	1.007	0.937	1.077	1.062	0.966	0.899	1.077
CotAD_18864	Arginine biosynthesis bifunctional protein ArgJ, chloroplastic OS=Ricinus communis GN=RCOM_1202350 PE=3 SV=1	48.947	0.983	0.96	0.99	1.09
CotAD_18866	Soluble inorganic pyrophosphatase 4 OS=Arabidopsis thaliana GN=PPA4 PE=1 SV=1	24.544	0.894	1.013	1.045	1.075
CotAD_18867	Ras-related protein RABE1a OS=Arabidopsis thaliana GN=RABE1A PE=1 SV=1	21.98	0.882	0.901	1.027	1.223					1.011	1.011	0.931	1.078
CotAD_18877	Probable pectate lyase 4 OS=Arabidopsis thaliana GN=At1g30350 PE=2 SV=1	41.529					0.884	1.186	0.862	1.099	0.976	1.277	0.815	0.962
CotAD_18887	Protein MODIFIER OF SNC1 11 OS=Arabidopsis thaliana GN=MOS11 PE=1 SV=1	26.479	0.718	1.263	0.896	1.161					0.801	1.138	0.918	1.205
CotAD_18888	Glutathione S-transferase L3 OS=Arabidopsis thaliana GN=GSTL3 PE=2 SV=1	26.87	0.572	1.08	0.544	1.842	0.72	1.069	0.515	1.691	0.5	0.95	0.579	2.165
CotAD_18890	Thioredoxin-like protein AAED1, chloroplastic OS=Arabidopsis thaliana GN=At2g37240 PE=1 SV=2	24.228	1.014	1.046	1.122	0.86	1.09	0.977	1.091	0.874
CotAD_18897	Glutathione S-transferase U8 OS=Arabidopsis thaliana GN=GSTU8 PE=2 SV=1	25.868	0.891	0.953	0.698	1.479
CotAD_18898	Glutathione S-transferase U8 OS=Arabidopsis thaliana GN=GSTU8 PE=2 SV=1	24.612	1.092	0.866	1.018	1.04	0.918	0.998	0.918	1.194	0.972	0.986	0.931	1.15
CotAD_18931	Phosphoglucan, water dikinase, chloroplastic OS=Arabidopsis thaliana GN=GWD3 PE=1 SV=1	44.138	1.039	0.928	1.15	0.908	1.028	0.911	1.148	0.93	0.91	0.892	1.27	0.963
CotAD_18950	Universal stress protein PHOS32 OS=Arabidopsis thaliana GN=PHOS32 PE=1 SV=1	18.248	0.734	1.24	0.97	1.101	0.862	1.038	0.971	1.161	0.797	1.039	1.103	1.142
CotAD_18967	Aldo-keto reductase family 4 member C9 OS=Arabidopsis thaliana GN=AKR4C9 PE=1 SV=1	68.716	0.7	1.218	0.705	1.411	0.603	1.431	0.596	1.428	0.72	1.204	0.869	1.283
CotAD_18969	Protein PLASTID MOVEMENT IMPAIRED 1 OS=Arabidopsis thaliana GN=PMI1 PE=1 SV=1	93.76	1.197	0.846	1.205	0.694	1.157	0.828	1.303	0.728	1.114	0.814	1.18	0.741
CotAD_18970	Aldo-keto reductase family 4 member C9 OS=Arabidopsis thaliana GN=AKR4C9 PE=1 SV=1	28.748	1.053	1.022	1.001	0.944	1.05	0.955	1.061	0.956	1.037	0.989	1.059	0.922
CotAD_18971	Aldo-keto reductase family 4 member C9 OS=Arabidopsis thaliana GN=AKR4C9 PE=1 SV=1	35.371	0.669	1.298	0.613	1.452	0.644	1.342	0.642	1.471	0.694	1.287	0.701	1.411
CotAD_18987	Ribulose bisphosphate carboxylase/oxygenase activase 1, chloroplastic OS=Larrea tridentata GN=RCA1 PE=1 SV=1	52.883	1.111	0.979	1.129	0.8	1.142	0.85	1.126	0.89	1.045	0.815	1.279	0.885
CotAD_19029	ADP-ribosylation factor GTPase-activating protein AGD7 OS=Arabidopsis thaliana GN=AGD7 PE=1 SV=1	50.097	0.915	1.039	0.824	1.254	0.762	1.011	0.986	1.284	0.745	1.114	0.913	1.301
CotAD_19049	Diaminopimelate epimerase, chloroplastic OS=Arabidopsis thaliana GN=DAPF PE=1 SV=1	39.15	1.058	0.912	1.13	0.923	1.046	1.004	1.09	0.875
CotAD_19057	UDP-glucuronic acid decarboxylase 1 OS=Arabidopsis thaliana GN=UXS1 PE=1 SV=1	51.449	0.974	0.952	1.015	1.084	0.916	0.958	1.002	1.152	1.078	0.841	1.141	0.956
CotAD_19086	Monodehydroascorbate reductase 5, mitochondrial OS=Arabidopsis thaliana GN=MDAR5 PE=1 SV=3	52.845	0.888	1.114	0.836	1.18	0.853	1.124	0.87	1.23	0.864	1.188	0.855	1.162
CotAD_19092	Homeobox protein BEL1 homolog OS=Arabidopsis thaliana GN=BEL1 PE=1 SV=2	71.076					1.24	0.901	1.143	0.714	1.311	0.827	1.249	0.582
CotAD_19100	Ferredoxin-3, chloroplastic OS=Arabidopsis thaliana GN=FD3 PE=1 SV=1	16.018	1.014	1.083	1.076	0.851	1.1	0.989	1.002	0.919
CotAD_19106	Uncharacterized protein	12.834	0.738	1.103	0.991	1.208	0.875	0.96	0.95	1.248	0.783	1.264	0.9	1.112
CotAD_19117	mRNA-decapping enzyme-like protein OS=Arabidopsis thaliana GN=At1g08370 PE=1 SV=2	40.46	0.963	1.087	0.996	0.979	0.926	1.013	1.07	1.018	0.845	0.995	1.077	1.135
CotAD_19123	Serine/threonine-protein phosphatase BSL2 OS=Arabidopsis thaliana GN=BSL2 PE=1 SV=2	33.484
CotAD_19126	Succinate dehydrogenase subunit 6, mitochondrial OS=Arabidopsis thaliana GN=SDH6 PE=1 SV=1	16.54	0.867	1.075	0.912	1.16	0.859	1.048	0.92	1.191	0.878	1.108	1.016	1.134
CotAD_19138	10 kDa chaperonin, mitochondrial OS=Arabidopsis thaliana GN=CPN10 PE=1 SV=1	10.659	0.988	0.978	1.074	0.986	0.92	0.912	1.082	1.113	0.894	1.023	1.075	1.051
CotAD_19140	60S ribosomal protein L7-4 OS=Arabidopsis thaliana GN=RPL7D PE=2 SV=1	28.361	1.046	0.989	0.896	1.085	1.005	1.092	0.878	1.045	0.926	1.073	0.918	1.126
CotAD_19141	Molybdopterin synthase catalytic subunit OS=Arabidopsis thaliana GN=MOCS2 PE=2 SV=1	24.794					0.895	0.987	1.087	1.062
CotAD_19142	Probable mannose-1-phosphate guanylyltransferase 2 OS=Arabidopsis thaliana GN=At3g55590 PE=2 SV=1	49.088	1.151	0.981	0.941	0.936	1.06	1.025	1.085	0.844	0.986	1.031	0.972	1.043
CotAD_19146	50S ribosomal protein L12-1, chloroplastic OS=Arabidopsis thaliana GN=RPL12A PE=2 SV=1	19.399	0.957	0.985	1.379	0.659	1.203	0.73	1.502	0.586	0.82	0.877	1.567	0.771
CotAD_19158	Peptidyl-prolyl cis-trans isomerase OS=Catharanthus roseus GN=PCKR1 PE=1 SV=1	18.286	0.998	1.014	1.029	0.943	1.055	0.927	1.066	0.947	0.998	0.973	1.117	0.914
CotAD_19161	Triosephosphate isomerase, chloroplastic OS=Spinacia oleracea GN=TPIP1 PE=1 SV=1	38.327					1.414	0.846	1.072	0.648
CotAD_19185	26S proteasome non-ATPase regulatory subunit 4 homolog OS=Arabidopsis thaliana GN=RPN10 PE=1 SV=1	42.173	0.914	1.017	1.044	1.031	0.982	0.844	1.145	1.051	0.85	1.048	1.111	1.014
CotAD_19189	Zeaxanthin epoxidase, chloroplastic OS=Arabidopsis thaliana GN=ZEP PE=1 SV=1	47.791	1.019	0.992	0.979	1.013
CotAD_19226	Probable dolichyl-diphosphooligosaccharide--protein glycosyltransferase subunit 3B OS=Arabidopsis thaliana GN=OST3B PE=2 SV=1	38.875	0.918	0.996	1.022	1.054	0.939	1.112	0.926	1.093	0.951	0.971	0.933	1.191
CotAD_19233	Tryptophan synthase beta chain 2, chloroplastic OS=Camptotheca acuminata GN=TSB PE=2 SV=1	49.443
CotAD_19237	Polyadenylation and cleavage factor homolog 4 OS=Arabidopsis thaliana GN=PCFS4 PE=1 SV=1	110.3	0.902	1.355	0.692	1.069
CotAD_19257	ATP synthase gamma chain, chloroplastic OS=Nicotiana tabacum GN=ATPC PE=1 SV=1	41.313	1.298	0.855	1.116	0.701	1.304	0.877	1.178	0.619	1.297	0.941	1.037	0.601
CotAD_19262	Putative lactoylglutathione lyase OS=Brassica oleracea var. gemmifera PE=2 SV=1	32.501	1.008	0.965	1.109	0.936	0.957	1.019	1.076	0.972	1.013	0.908	1.145	0.93
CotAD_19269	Aminomethyltransferase, mitochondrial OS=Solanum tuberosum GN=GDCST PE=2 SV=1	44.268	1.107	0.928	1.049	0.896	1.061	1.057	0.964	0.93	1.058	0.985	0.977	0.947
CotAD_19310	Ribulose bisphosphate carboxylase/oxygenase activase 1, chloroplastic OS=Larrea tridentata GN=RCA1 PE=1 SV=1	51.7	1.007	0.903	1.278	0.814	1.138	0.87	1.296	0.772	1.086	0.851	1.389	0.668
CotAD_19336	Alanine--glyoxylate aminotransferase 2 homolog 1, mitochondrial OS=Arabidopsis thaliana GN=AGT2 PE=1 SV=1	53.165	0.975	1.055	0.938	1.114	0.833	1.122	0.939	1.102	0.978	1.089	0.848	1.122
CotAD_19359	Protein CURVATURE THYLAKOID 1D, chloroplastic OS=Arabidopsis thaliana GN=CURT1D PE=1 SV=1	22.41	1.003	1.087	1.069	0.862	1.023	1.027	1.081	0.906	0.959	0.996	1.188	0.826
CotAD_19383	Thioredoxin-like protein AAED1, chloroplastic OS=Arabidopsis thaliana GN=At2g37240 PE=1 SV=2	22.59	1.058	0.986	1.078	0.897	1.032	1.097	1.023	0.861	1.123	1.018	1.018	0.812
CotAD_19391	60S ribosomal protein L26-1 OS=Arabidopsis thaliana GN=RPL26A PE=2 SV=2	16.657	1.068	1.016	0.889	1.041	0.976	1.069	0.931	1.046
CotAD_19400	Casein kinase II subunit alpha-2 OS=Arabidopsis thaliana GN=CKA2 PE=1 SV=3	39.347
CotAD_19449	Uncharacterized protein	66.52
CotAD_19476	S-adenosylmethionine carrier 1, chloroplastic/mitochondrial OS=Arabidopsis thaliana GN=SAMC1 PE=1 SV=1	92.521
CotAD_19492	Chaperone protein dnaJ A6, chloroplastic OS=Arabidopsis thaliana GN=DJA6 PE=2 SV=2	36.93	1.08	0.986	0.978	0.972					1.043	0.965	1.02	0.994
CotAD_19556	Phosphoglycerate mutase-like protein 1 OS=Arabidopsis thaliana GN=At5g64460 PE=2 SV=1	36.585	0.771	1.107	0.906	1.197	0.705	1.247	0.899	1.196	0.881	1.049	0.944	1.16
CotAD_19578	Uncharacterized protein	65.788					1.023	0.994	1.06	0.942
CotAD_19589	UDP-glycosyltransferase TURAN OS=Arabidopsis thaliana GN=TUN PE=2 SV=1	64.742
CotAD_19592	Probable cadmium/zinc-transporting ATPase HMA1, chloroplastic OS=Arabidopsis thaliana GN=HMA1 PE=2 SV=2	74.265
CotAD_19646	Ricin OS=Ricinus communis PE=1 SV=1	66.134	0.95	1.127	0.877	1.068
CotAD_19662	Ras-related protein Rab11A OS=Lotus japonicus GN=RAB11A PE=2 SV=1	24.674	0.966	1.07	0.902	1.116	0.902	0.962	1.042	1.132
CotAD_19668	Probable LRR receptor-like serine/threonine-protein kinase At5g10290 OS=Arabidopsis thaliana GN=At5g10290 PE=2 SV=1	67.643	1.021	0.959	1.085	0.958					1.019	0.911	1.12	0.974
CotAD_19673	Annexin D2 OS=Arabidopsis thaliana GN=ANN2 PE=1 SV=1	35.822	0.849	1.097	0.692	1.271
CotAD_19674	DNA oxidative demethylase ALKBH2 OS=Arabidopsis thaliana GN=ALKBH2 PE=2 SV=2	32.651									1.072	0.817	1.258	0.865
CotAD_19681	Uncharacterized protein	41.796	0.986	1.04	0.893	1.1	0.881	1.104	0.924	1.122
CotAD_19687	Developmentally-regulated G-protein 3 OS=Arabidopsis thaliana GN=DRG3 PE=1 SV=1	41.292	1.102	0.942	0.943	1.026	1.002	1.107	0.926	0.985	1.156	0.932	0.877	1.047
CotAD_19689	Uncharacterized protein	13.962	0.962	1.005	1.092	0.968	0.973	0.902	1.154	0.993	0.9	0.911	1.223	1.006
CotAD_19691	Probable ATP synthase 24 kDa subunit, mitochondrial OS=Arabidopsis thaliana GN=At2g21870 PE=1 SV=1	30.038					0.967	1.044	0.892	1.121
CotAD_19701	Carbamoyl-phosphate synthase small chain, chloroplastic OS=Arabidopsis thaliana GN=CARA PE=1 SV=1	47.42	1.027	1.033	1.066	0.897	1.086	0.974	1.147	0.805	1.091	1.14	1.065	0.707
CotAD_19738	Phospho-2-dehydro-3-deoxyheptonate aldolase 2, chloroplastic OS=Solanum lycopersicum PE=2 SV=1	56.966	1.216	0.866	1.083	0.868	1.159	0.923	1.035	0.844	1.212	0.882	1.022	0.906
CotAD_19741	RGG repeats nuclear RNA binding protein B OS=Arabidopsis thaliana GN=RGGB PE=1 SV=1	37.518	0.886	1.254	1.18	0.715	0.985	0.886	1.209	0.963	0.797	1.04	1.226	0.988
CotAD_19744	Peroxisomal acyl-coenzyme A oxidase 1 OS=Arabidopsis thaliana GN=ACX1 PE=1 SV=1	76.858	0.949	0.963	0.964	1.148	1.006	1.032	0.933	1.049	1.057	0.934	0.958	1.077
CotAD_19747	Asparagine--tRNA ligase, chloroplastic/mitochondrial OS=Arabidopsis thaliana GN=SYNO PE=2 SV=3	53.632	1.195	0.872	1.022	0.921
CotAD_19748	Vesicle-associated protein 1-2 OS=Arabidopsis thaliana GN=PVA12 PE=1 SV=1	26.087					1.032	1.097	0.873	1.014
CotAD_19753	3-oxoacyl-[acyl-carrier-protein] synthase III, chloroplastic OS=Arabidopsis thaliana GN=At1g62640 PE=2 SV=2	42.398	1.078	1.056	1.005	0.878	1.054	0.972	0.996	0.992
CotAD_19754	Uncharacterized protein	46.406	1.184	0.926	1.154	0.746	1.265	0.911	1.158	0.691	1.12	1.006	1.082	0.796
CotAD_19756	Monocopper oxidase-like protein SKU5 OS=Arabidopsis thaliana GN=SKU5 PE=1 SV=1	66.675	0.903	1.18	0.916	1.026	0.788	1.132	1.163	0.957	0.893	0.979	1.062	1.112
CotAD_19758	Hsp70-Hsp90 organizing protein 3 OS=Arabidopsis thaliana GN=HOP3 PE=2 SV=1	65.174					0.901	0.856	1.211	1.061
CotAD_19782	Nudix hydrolase 14, chloroplastic OS=Arabidopsis thaliana GN=NUDT14 PE=1 SV=2	33.923	1.03	0.962	1.121	0.913	1.04	0.949	0.999	1.028	1.006	0.954	1.11	0.954
CotAD_19793	Plant UBX domain-containing protein 8 OS=Arabidopsis thaliana GN=PUX8 PE=1 SV=1	63.527
CotAD_19799	Glutamate--cysteine ligase, chloroplastic OS=Solanum lycopersicum GN=GSH1 PE=2 SV=1	59.192									1.002	1.143	0.887	0.995
CotAD_19808	40S ribosomal protein S10-1 OS=Arabidopsis thaliana GN=RPS10A PE=2 SV=1	19.615	0.903	1.018	0.951	1.086	1.035	0.951	1.027	1.038	1.009	1.008	0.951	1.047
CotAD_19817	Protein NETWORKED 1B OS=Arabidopsis thaliana GN=NET1B PE=2 SV=1	122.96
CotAD_19822	Nucleoside diphosphate kinase III, chloroplastic/mitochondrial OS=Arabidopsis thaliana GN=NDPK3 PE=1 SV=1	32.514	1.105	0.937	1.016	0.957
CotAD_19823	UDP-glucose 4-epimerase GEPI48 OS=Cyamopsis tetragonoloba PE=2 SV=1	38.213	0.712	1.199	0.661	1.459	0.66	1.229	0.685	1.479	0.696	1.25	0.626	1.519
CotAD_19824	Dynamin-related protein 12A OS=Glycine max PE=1 SV=1	68.425	1.082	1.022	0.948	0.962
CotAD_19835	Protein KINESIN LIGHT CHAIN-RELATED 1 OS=Arabidopsis thaliana GN=KLCR1 PE=1 SV=1	63.739	1.036	0.888	0.993	1.037	1.031	0.994	0.94	1.036	1.091	1.026	0.9	0.999
CotAD_19846	Uncharacterized protein	21.32
CotAD_19884	Glucose-6-phosphate 1-dehydrogenase, cytoplasmic isoform OS=Solanum tuberosum GN=G6PDH PE=2 SV=1	53.254	1.044	0.848	1.09	1.04
CotAD_19888	Glyceraldehyde-3-phosphate dehydrogenase 2, cytosolic OS=Oryza sativa subsp. japonica GN=GAPC2 PE=1 SV=1	79.384	1.003	1.045	0.95	1.052	0.983	1.051	0.919	1.067	0.998	1.094	0.885	1.018
CotAD_19908	COP9 signalosome complex subunit 3 OS=Arabidopsis thaliana GN=CSN3 PE=1 SV=2	48.055	1.083	0.96	0.851	1.117
CotAD_19932	Uncharacterized protein	34.567
CotAD_19934	Uncharacterized protein	21.182	1.003	1.173	1.155	0.696	1.038	0.882	1.195	0.901
CotAD_19991	Uncharacterized protein	11.003					1.147	0.847	0.998	1.015	0.981	1.025	1.067	0.955
CotAD_19992	Uncharacterized protein	56.048	1.061	1.043	1.066	0.85	1.18	0.863	1.155	0.806
CotAD_19999	Histidinol-phosphate aminotransferase 1, chloroplastic OS=Arabidopsis thaliana GN=HISN6A PE=1 SV=1	46.81	1.007	1.021	1.008	0.968	1.065	0.977	0.964	0.946	1.071	0.968	0.978	0.986
CotAD_20017	Protein disulfide-isomerase 5-2 OS=Arabidopsis thaliana GN=PDIL5-2 PE=1 SV=1	48.415	0.943	1.03	0.978	1.075					1.121	0.937	1.065	0.884
CotAD_20019	Alkaline/neutral invertase CINV2 OS=Arabidopsis thaliana GN=CINV2 PE=1 SV=1	63.9	0.969	0.98	1.026	1.051	1.004	1.036	0.926	1.02	1.028	1.035	0.922	1.034
CotAD_20021	Serine carboxypeptidase-like 45 OS=Arabidopsis thaliana GN=SCPL45 PE=2 SV=1	52.333	1.022	1.029	0.983	0.986	0.959	1.208	0.847	1.009	1.147	1.045	0.843	0.974
CotAD_20028	Uncharacterized protein	52.775	0.756	1.237	0.814	1.226	0.856	1.124	0.799	1.255
CotAD_20038	Chaperonin-like RbcX protein 2, chloroplastic OS=Arabidopsis thaliana GN=RBCX2 PE=1 SV=1	23.968	0.976	1.121	0.998	0.928
CotAD_20042	Calcium-dependent protein kinase 7 OS=Arabidopsis thaliana GN=CPK7 PE=2 SV=1	59.856									1.026	0.97	0.963	1.068
CotAD_20043	Photosystem II 5 kDa protein, chloroplastic OS=Gossypium hirsutum GN=PSBT PE=4 SV=1	11.218					0.933	0.94	0.974	1.179	0.701	1.026	0.97	1.421
CotAD_20044	40S ribosomal protein S2-2 OS=Arabidopsis thaliana GN=RPS2B PE=2 SV=1	29.552
CotAD_20064	Exosome complex component RRP45B OS=Arabidopsis thaliana GN=RRP45B PE=2 SV=1	28.83					1.161	0.94	0.996	0.908	1.026	1.118	0.96	0.916
CotAD_20083	Serine/arginine-rich splicing factor SC35 OS=Arabidopsis thaliana GN=SC35 PE=1 SV=1	21.88	0.782	1.219	1.139	0.902	1.01	0.968	1.23	0.81	0.901	0.938	1.264	0.932
CotAD_20112	Flap endonuclease 1 OS=Arabidopsis thaliana GN=FEN1 PE=2 SV=2	43.091
CotAD_20121	Uncharacterized protein	18.537	0.196	1.537	0.293	2.03	0.295	1.379	0.399	2.017	0.42	1.217	0.565	1.942
CotAD_20123	Trans-cinnamate 4-monooxygenase OS=Glycine max GN=CYP73A11 PE=2 SV=1	58.282					0.898	1.139	0.902	1.09
CotAD_20130	Alpha-galactosidase 3 OS=Arabidopsis thaliana GN=AGAL3 PE=1 SV=1	47.9	0.615	1.255	0.741	1.43	0.703	1.22	0.75	1.296	0.766	1.292	0.758	1.273
CotAD_20165	Probable methionine--tRNA ligase OS=Oryza sativa subsp. japonica GN=Os06g0508700 PE=2 SV=2	42.494	1.079	1.047	1.004	0.937	0.966	1.008	1.074	0.974	1.008	1.02	1.01	0.971
CotAD_20168	5-formyltetrahydrofolate cyclo-ligase, mitochondrial OS=Arabidopsis thaliana GN=5FCL PE=1 SV=1	27.295	0.891	1.072	0.908	1.156
CotAD_20212	Peroxisomal (S)-2-hydroxy-acid oxidase OS=Spinacia oleracea PE=1 SV=1	40.456					0.816	1.046	0.941	1.235
CotAD_20216	CBL-interacting serine/threonine-protein kinase 23 OS=Arabidopsis thaliana GN=CIPK23 PE=1 SV=1	60.806					0.9	1.181	0.808	1.14	0.838	0.999	1.014	1.206
CotAD_20258	Triose phosphate/phosphate translocator TPT, chloroplastic OS=Arabidopsis thaliana GN=TPT PE=1 SV=1	44.094	1.071	0.904	1.08	0.965
CotAD_20275	Uncharacterized protein	35.389	0.97	1.013	0.978	1.027	0.937	1.01	0.966	1.084	1.044	1.044	0.934	1.001
CotAD_20322	Plastid-lipid-associated protein, chloroplastic OS=Citrus unshiu GN=PAP PE=2 SV=1	38.366					1.01	1.059	0.984	0.966
CotAD_20327	Uncharacterized protein	94.15	1.076	0.916	1.182	0.848	1.007	1.061	1.054	0.896	0.927	0.964	1.036	1.115
CotAD_20334	Remorin OS=Solanum tuberosum PE=1 SV=1	21.538	0.956	1.086	1.046	0.94	0.875	1.026	1.097	1.034	0.823	1.191	1.113	0.917
CotAD_20335	Acetyl-coenzyme A carboxylase carboxyl transferase subunit alpha, chloroplastic OS=Arabidopsis thaliana GN=CAC3 PE=1 SV=1	82.647	1.304	0.892	1.014	0.791	1.111	0.85	1.151	0.898	1.07	0.909	1.045	0.949
CotAD_20337	K(+) efflux antiporter 2, chloroplastic OS=Arabidopsis thaliana GN=KEA2 PE=1 SV=2	131.53	1.003	0.886	1.163	0.966					0.963	0.941	1.118	0.996
CotAD_20338	Phosphomannomutase OS=Triticum aestivum PE=2 SV=1	28.183	0.898	1.105	0.842	1.219	0.942	0.987	0.767	1.331	0.884	1.094	0.884	1.189
CotAD_20358	Beta-adaptin-like protein C OS=Arabidopsis thaliana GN=BETAC-AD PE=1 SV=2	96.167	0.967	1.009	0.97	1.092	1.036	0.979	0.998	1.026	0.905	1.029	0.928	1.186
CotAD_20362	Puromycin-sensitive aminopeptidase OS=Arabidopsis thaliana GN=MPA1 PE=2 SV=1	108.12	1.107	0.925	1.144	0.887	0.949	0.987	0.994	1.011	1.122	1.013	0.932	0.939
CotAD_20364	BTB/POZ domain-containing protein At5g41330 OS=Arabidopsis thaliana GN=At5g41330 PE=2 SV=1	50.403	0.886	1.073	0.973	1.097	0.849	1.069	1.099	1.018
CotAD_20369	Probable aquaporin PIP1-2 OS=Oryza sativa subsp. japonica GN=PIP1-2 PE=2 SV=3	30.853									0.93	1.052	1.166	0.881
CotAD_20389	Thaumatin-like protein OS=Actinidia deliciosa GN=tlp PE=1 SV=2	24.341	0.281	1.262	0.328	2.013	0.315	1.083	0.321	2.142	0.243	1.218	0.243	2.282
CotAD_20397	RHOMBOID-like protein 2 OS=Arabidopsis thaliana GN=RBL2 PE=1 SV=1	32.015	0.646	1.036	0.507	1.843	0.529	1.198	0.57	1.77	0.675	1.208	0.496	1.725
CotAD_20418	Uncharacterized protein	47.913	0.864	1.058	1.071	1.003
CotAD_20440	Glyoxylate/hydroxypyruvate reductase HPR3 OS=Arabidopsis thaliana GN=HPR3 PE=2 SV=1	35.471	1.053	0.97	0.97	1.025	0.898	1.085	0.998	1.049	0.991	0.933	0.882	1.234
CotAD_20452	Clathrin light chain 2 OS=Arabidopsis thaliana GN=CLC2 PE=1 SV=1	28.965
CotAD_20454	Uncharacterized protein	8.0127					0.848	0.952	1.057	1.178
CotAD_20460	Carbon catabolite repressor protein 4 homolog 1 OS=Arabidopsis thaliana GN=CCR4-1 PE=2 SV=1	66.968	1.062	0.928	1.039	1.117	1.063	1.035	1.041	0.876	1.079	1.017	0.963	0.958
CotAD_20475	Uncharacterized protein	21.373	1.072	0.981	0.95	1.011	0.984	1.073	0.95	1.015	1.05	1.085	0.917	0.969
CotAD_20480	Peroxidase 15 OS=Ipomoea batatas GN=pod PE=1 SV=1	31.351	1.077	1.002	1.087	0.853
CotAD_20486	Uncharacterized protein	34.475
CotAD_20487	Nudix hydrolase 23, chloroplastic OS=Arabidopsis thaliana GN=NUDT23 PE=1 SV=2	24.826					0.918	0.96	0.937	1.215	1.067	1.171	0.809	0.973
CotAD_20502	CDK5RAP3-like protein OS=Arabidopsis thaliana GN=At5g06830 PE=2 SV=2	63.373	1.006	1.014	1.003	1.015	1	0.994	1.089	0.937	0.907	0.99	1.022	1.086
CotAD_20507	FT-interacting protein 1 OS=Arabidopsis thaliana GN=FTIP1 PE=1 SV=1	88.884	1.215	0.939	0.941	0.91	1.107	0.971	1.007	0.925	1.11	1.069	0.836	1
CotAD_20520	Probable polygalacturonase OS=Vitis vinifera GN=GSVIVT00026920001 PE=1 SV=1	50.798	0.792	1.049	0.906	1.287	0.754	0.996	1.036	1.258	0.766	1.129	0.89	1.286
CotAD_20532	1-acyl-sn-glycerol-3-phosphate acyltransferase 2 OS=Brassica napus GN=LPAT2 PE=2 SV=1	43.545					0.974	1.108	0.944	0.996	1.136	0.867	1.026	0.982
CotAD_20534	Regulator of nonsense transcripts 1 homolog OS=Arabidopsis thaliana GN=UPF1 PE=1 SV=2	71.844					1.06	1.075	0.955	0.924
CotAD_20536	Zinc finger CCCH domain-containing protein 30 OS=Arabidopsis thaliana GN=At2g41900 PE=1 SV=2	75.204	0.922	1.075	1.003	1.027
CotAD_20544	Uncharacterized protein	8.6487	0.565	1.147	1.032	1.311					0.806	0.944	1.07	1.242
CotAD_20560	Protein N-terminal glutamine amidohydrolase OS=Arabidopsis thaliana GN=At2g41760 PE=1 SV=1	29.294
CotAD_20564	Putative calcium-transporting ATPase 11, plasma membrane-type OS=Arabidopsis thaliana GN=ACA11 PE=1 SV=1	113.56	0.947	1.036	1.01	1.051	1.032	0.974	1.04	0.97	0.941	1.059	0.936	1.062
CotAD_20566	Uncharacterized protein	13.43	0.713	1.196	1.009	1.125	0.842	0.865	1.142	1.187
CotAD_20574	Uncharacterized protein	15.568	0.907	0.967	1.21	0.952	1.184	0.671	1.298	0.849
CotAD_20583	Uncharacterized protein	19.644	0.988	0.994	0.942	1.098	0.974	1.012	1.02	1.029	1.009	1.062	0.957	0.999
CotAD_20588	Leucine--tRNA ligase, cytoplasmic OS=Arabidopsis thaliana GN=At1g09620 PE=1 SV=1	123.24	1.178	0.952	0.943	0.935	0.991	1.085	0.936	1.009	1.161	1.116	0.816	0.913
CotAD_20596	Acyl carrier protein 1, chloroplastic OS=Casuarina glauca GN=ACP1 PE=2 SV=1	9.7509	0.985	1.041	1.202	0.828					0.941	0.928	1.187	0.91
CotAD_20599	Vesicle-associated protein 2-2 OS=Arabidopsis thaliana GN=PVA22 PE=1 SV=1	46.23
CotAD_20650	Uncharacterized protein	44.669	1.086	0.884	1.075	0.997	1.134	0.942	1.016	0.918	1.144	0.866	1.071	0.925
CotAD_20698	Peptidyl-prolyl cis-trans isomerase CYP38, chloroplastic OS=Arabidopsis thaliana GN=CYP38 PE=1 SV=1	48.647	0.997	1.088	0.952	0.973	1.008	1	0.926	1.085	0.997	1.018	0.967	1.049
CotAD_20699	Aldehyde dehydrogenase family 2 member B4, mitochondrial OS=Arabidopsis thaliana GN=ALDH2B4 PE=2 SV=1	57.616	0.528	1.015	0.423	2.072	0.483	1.302	0.553	1.738	0.522	1.249	0.431	1.93
CotAD_20713	Gibberellin-regulated protein 14 OS=Arabidopsis thaliana GN=GASA14 PE=1 SV=1	29.658	1.514	0.853	0.873	0.742	1.307	0.824	1.098	0.762	1.307	1.001	0.777	0.904
CotAD_20782	Structural maintenance of chromosomes protein 1 OS=Arabidopsis thaliana GN=SMC1 PE=2 SV=2	144.95	1.257	0.929	0.84	0.972	1.147	0.914	1.064	0.914	1.117	0.839	1.024	1.051
CotAD_20792	Uncharacterized protein	30.678
CotAD_20800	Uncharacterized protein	38.442	1.431	0.734	1.277	0.559	1.249	0.799	1.1	0.85
CotAD_20820	ATP synthase subunit beta, mitochondrial OS=Nicotiana plumbaginifolia GN=ATPB PE=1 SV=1	59.257	0.895	1.062	0.963	1.109	0.936	1.008	0.94	1.118	0.884	1.047	0.972	1.125
CotAD_20835	Light-regulated protein OS=Oryza sativa subsp. japonica GN=LIR1 PE=2 SV=1	14.447	1.332	0.756	1.529	0.388	1.375	0.61	1.46	0.455	1.072	0.778	1.601	0.477
CotAD_20847	Glycine--tRNA ligase, mitochondrial 1 OS=Arabidopsis thaliana GN=At1g29880 PE=1 SV=1	79.721	1.066	0.946	0.978	1.032	0.982	1.083	0.921	1.014	1.11	1.024	0.904	0.987
CotAD_20848	Transaldolase (Fragments) OS=Capsicum annuum var. annuum PE=1 SV=1	47.876	1	1.003	0.927	1.099	1.018	1.04	0.941	1.026	0.989	1.112	0.837	1.094
CotAD_20849	Peptidyl-prolyl cis-trans isomerase FKBP19, chloroplastic OS=Arabidopsis thaliana GN=FKBP19 PE=1 SV=1	27.06	0.844	1.181	1.078	0.955	0.946	0.967	1.061	1.017	0.731	1.078	1.123	1.136
CotAD_20879	MLP-like protein 423 OS=Arabidopsis thaliana GN=MLP423 PE=2 SV=1	17.074	0.641	1.166	0.611	1.616					0.536	1.111	0.599	1.866
CotAD_20888	Thioredoxin M-type, chloroplastic OS=Brassica napus PE=1 SV=1	20.787	1.036	1.058	1.055	0.872	1.047	0.862	1.276	0.83
CotAD_20899	Protochlorophyllide reductase, chloroplastic OS=Cucumis sativus GN=PORA PE=2 SV=1	40.074	1.192	0.942	1.191	0.789	1.157	0.953	1.081	0.804	1.175	0.9	1.089	0.783
CotAD_20904	Uncharacterized protein	11.386					0.947	1.028	1.025	1.024
CotAD_20906	Probable galacturonosyltransferase 10 OS=Arabidopsis thaliana GN=GAUT10 PE=2 SV=2	54.579									1.002	1.081	0.963	0.981
CotAD_20944	Protein SRC2 homolog OS=Arabidopsis thaliana GN=SRC2 PE=1 SV=1	33.208	0.879	1.132	0.86	1.155
CotAD_20947	Nematode resistance protein-like HSPRO2 OS=Arabidopsis thaliana GN=HSPRO2 PE=1 SV=1	52.87	0.909	1.052	0.686	1.372	0.716	1.17	0.727	1.434
CotAD_20948	NAD(P)H-quinone oxidoreductase subunit N, chloroplastic OS=Arabidopsis thaliana GN=ndhN PE=2 SV=1	21.836	1.266	0.887	1.189	0.668	1.203	0.908	1.212	0.717	1.26	0.81	1.203	0.709
CotAD_20949	60S acidic ribosomal protein P0-1 OS=Arabidopsis thaliana GN=RPP0A PE=1 SV=1	34.162	1.008	0.883	1.144	0.992	1.088	0.938	1.124	0.862	0.994	1.047	1.124	0.856
CotAD_20961	Clathrin heavy chain 1 OS=Arabidopsis thaliana GN=CHC1 PE=1 SV=1	77.874
CotAD_20971	Biotin carboxyl carrier protein of acetyl-CoA carboxylase 1, chloroplastic OS=Arabidopsis thaliana GN=BCCP1 PE=1 SV=2	30.826	1.097	0.905	1.253	0.769	1.13	0.838	1.235	0.804	1.089	0.909	1.101	0.913
CotAD_20981	Xanthoxin dehydrogenase OS=Arabidopsis thaliana GN=ABA2 PE=1 SV=1	30.03	1.005	0.989	1.179	0.854	1.117	0.937	1.023	0.933
CotAD_20993	Dynamin-related protein 1E OS=Arabidopsis thaliana GN=DRP1E PE=1 SV=1	68.742	0.911	1.004	0.855	1.281	0.899	1.151	0.748	1.279	0.928	1.146	0.802	1.198
CotAD_20994	UMP-CMP kinase 3 OS=Arabidopsis thaliana GN=UMK3 PE=1 SV=1	23.213	0.848	1.152	0.92	1.11	0.867	1.078	0.859	1.229	0.857	1.186	0.812	1.2
CotAD_20999	Uncharacterized protein	8.8957	0.38	1.269	0.702	1.704	0.501	0.86	0.8	1.908	0.279	1.355	0.637	1.887
CotAD_21012	Probable aspartyl aminopeptidase OS=Ricinus communis GN=RCOM_1506700 PE=2 SV=2	57.22	1.019	0.838	1.077	1.089
CotAD_21013	Diphosphomevalonate decarboxylase MVD2, peroxisomal OS=Arabidopsis thaliana GN=MVD2 PE=1 SV=1	46.701									0.924	0.962	0.859	1.307
CotAD_21024	Translocase of chloroplast 159, chloroplastic OS=Arabidopsis thaliana GN=TOC159 PE=1 SV=1	137.24	1.036	0.928	1.057	1.001					1.173	0.79	1.222	0.812
CotAD_21032	Uncharacterized protein	24.107	0.578	1.221	0.603	1.609	0.647	1.204	0.747	1.457	0.541	1.471	0.46	1.645
CotAD_21039	Uncharacterized protein	51.437	0.973	0.987	1.13	0.926	1.011	1.036	0.969	1.003	0.943	0.997	1.053	1.044
CotAD_21042	Uncharacterized protein	20.545	1.199	0.976	1.054	0.781	1.277	0.836	1.146	0.731	1.22	0.959	1.067	0.73
CotAD_21203	Peptidyl-prolyl cis-trans isomerase Pin1 OS=Malus domestica GN=PIN1 PE=2 SV=1	13.127	1.063	0.878	1.24	0.846	1.139	0.772	1.209	0.887	0.859	0.968	1.296	0.916
CotAD_21206	RanBP2-type zinc finger protein At1g67325 OS=Arabidopsis thaliana GN=At1g67325 PE=1 SV=1	34.555
CotAD_21214	Protein GRIP OS=Arabidopsis thaliana GN=GRIP PE=1 SV=2	91.026	1.054	0.897	1.055	1.014
CotAD_21232	Serine/threonine-protein phosphatase 5 OS=Solanum lycopersicum GN=PP5 PE=1 SV=1	56.489	1.036	0.941	0.954	1.088	1.025	1.048	0.961	0.988	1.11	0.998	0.948	0.957
CotAD_21234	Hypersensitive-induced response protein 1 OS=Arabidopsis thaliana GN=HIR1 PE=1 SV=1	31.668					1.145	0.697	1.342	0.823
CotAD_21245	Monodehydroascorbate reductase 4, peroxisomal OS=Arabidopsis thaliana GN=MDAR4 PE=1 SV=1	49.519	0.877	1.052	0.848	1.271	0.883	1.162	0.778	1.195	1.002	1.018	0.914	1.087
CotAD_21246	Peptide deformylase 1B, chloroplastic/mitochondrial OS=Arabidopsis thaliana GN=PDF1B PE=1 SV=2	31.046					1.144	0.936	1.21	0.773
CotAD_21262	Ras-related protein RABB1b OS=Arabidopsis thaliana GN=RABB1B PE=2 SV=1	23.218	1.089	0.956	1.159	0.818	1.061	0.912	1.048	0.994
CotAD_21270	Divinyl chlorophyllide a 8-vinyl-reductase, chloroplastic OS=Cucumis sativus GN=DVR PE=1 SV=1	30.344					1.287	0.887	1.106	0.712	1.178	0.91	1.083	0.827
CotAD_21271	Uncharacterized protein	34.487	1.02	0.993	1.099	0.93	1.119	0.939	1.105	0.905	1.046	0.947	1.099	0.894
CotAD_21283	Chromatin structure-remodeling complex protein SYD OS=Arabidopsis thaliana GN=SYD PE=1 SV=1	83.995
CotAD_21292	Nascent polypeptide-associated complex subunit alpha-like protein OS=Pinus taeda PE=2 SV=1	14.171	0.984	0.906	1.27	0.835					0.897	0.968	1.122	1.055
CotAD_21304	Chaperonin 60 subunit beta 2, chloroplastic OS=Arabidopsis thaliana GN=CPN60B2 PE=1 SV=1	65.242	1.191	0.93	0.989	0.853	1.148	1.201	1.034	0.622	1.271	1.043	1.004	0.728
CotAD_21314	Cytochrome P450 83B1 OS=Arabidopsis thaliana GN=CYP83B1 PE=1 SV=1	43.835
CotAD_21322	Gamma-tubulin complex component 3 OS=Arabidopsis thaliana GN=GCP3 PE=1 SV=1	114.31					1.242	0.816	1.214	0.724	1.27	0.905	1.085	0.721
CotAD_21326	Deoxyhypusine synthase OS=Arabidopsis thaliana GN=DHS PE=2 SV=1	32.119
CotAD_21333	Ubiquitin carboxyl-terminal hydrolase 12 OS=Arabidopsis thaliana GN=UBP12 PE=2 SV=2	128.55	0.982	1.034	0.878	1.125					0.864	1.14	0.933	1.113
CotAD_21368	(+)-neomenthol dehydrogenase OS=Arabidopsis thaliana GN=SDR1 PE=1 SV=1	32.222	1.155	0.929	1.118	0.813	1.127	0.958	1.097	0.858	1.166	0.914	1.133	0.757
CotAD_21369	Bifunctional protein FolD 4, chloroplastic OS=Arabidopsis thaliana GN=FOLD4 PE=1 SV=1	38.98					1.074	0.92	0.994	1.007
CotAD_21373	Exocyst complex component EXO70A1 OS=Arabidopsis thaliana GN=EXO70A1 PE=1 SV=1	73.356	0.969	0.98	0.972	1.103					1.127	0.926	0.938	1.023
CotAD_21378	Uncharacterized protein	57.104	0.955	1.021	1.028	1.023
CotAD_21396	Uncharacterized protein	17.803	1.004	1.045	1.151	0.827
CotAD_21407	Desiccation-related protein PCC13-62 OS=Craterostigma plantagineum PE=2 SV=1	34.813	0.759	1.11	0.709	1.407	0.757	1.093	0.82	1.364	0.688	1.025	0.769	1.606
CotAD_21415	NADH dehydrogenase [ubiquinone] iron-sulfur protein 5-B OS=Arabidopsis thaliana GN=At3g62790 PE=3 SV=1	9.829	0.96	1.193	0.882	0.987					0.667	1.113	0.883	1.425
CotAD_21452	ADP-ribosylation factor OS=Vigna unguiculata GN=ARF PE=2 SV=3	18.428	0.949	0.991	1.009	1.058	0.967	0.981	0.98	1.069	0.935	1.012	1.014	1.041
CotAD_21461	Peroxidase 5 OS=Vitis vinifera GN=GSVIVT00037159001 PE=1 SV=2	33.875	0.956	1.035	1.182	0.858					1.049	0.708	1.235	1.03
CotAD_21464	Aspartic proteinase PCS1 OS=Arabidopsis thaliana GN=PCS1 PE=2 SV=1	49.492	0.708	1.261	0.685	1.378	0.593	1.337	0.749	1.379
CotAD_21478	Uncharacterized oxidoreductase At4g09670 OS=Arabidopsis thaliana GN=At4g09670 PE=1 SV=1	40.302	0.875	1.209	0.928	1.016	0.943	0.982	1.021	1.079	0.982	1.057	0.914	1.08
CotAD_21479	Uncharacterized protein	38.885	1.136	1.035	0.743	1.09	1.09	1.072	0.793	1.058	1.023	1.154	0.779	1.073
CotAD_21480	Pto-interacting protein 1 OS=Solanum lycopersicum GN=PTI1 PE=1 SV=2	39.156									0.929	0.983	0.999	1.11
CotAD_21491	Uncharacterized protein	23.081					1.021	0.804	1.416	0.776	0.964	0.887	1.283	0.855
CotAD_21492	Protein decapping 5 OS=Arabidopsis thaliana GN=DCP5 PE=1 SV=1	66.075	0.823	1.125	1.058	1.019	0.939	0.923	1.152	1.012	0.675	0.999	1.193	1.208
CotAD_21495	Allene oxide cyclase, chloroplastic OS=Oryza sativa subsp. japonica GN=AOC PE=1 SV=1	19.746	0.865	1.111	1.033	1.077	0.844	1.052	0.981	1.159	0.909	1.078	1.034	1.018
CotAD_21497	Allene oxide cyclase, chloroplastic OS=Oryza sativa subsp. japonica GN=AOC PE=1 SV=1	27.103	0.748	1.129	0.866	1.293	0.824	0.981	0.941	1.223	0.746	1.177	1.044	1.095
CotAD_21502	COMPASS-like H3K4 histone methylase component WDR5A OS=Arabidopsis thaliana GN=WDR5A PE=1 SV=1	33.185					1.055	1.032	0.925	1.003
CotAD_21509	Uncharacterized protein	140.96	1.197	0.884	1.103	0.829	1.146	0.847	1.121	0.892
CotAD_21511	60S acidic ribosomal protein P1-1 OS=Arabidopsis thaliana GN=RPP1A PE=2 SV=2	11.536	0.989	0.902	1.476	0.672	1.129	0.833	1.266	0.779
CotAD_21534	Probable glutathione S-transferase OS=Nicotiana tabacum PE=2 SV=1	25.704	0.891	1.109	0.758	1.237	0.897	1.251	0.713	1.146	0.813	1.155	0.755	1.345
CotAD_21545	Cytochrome P450 71D10 OS=Glycine max GN=CYP71D10 PE=2 SV=1	56.993	1.127	0.853	1.051	0.974	1.084	0.923	1.057	0.941	1.12	0.903	1.024	0.98
CotAD_21580	Protein FLX-like 1 OS=Arabidopsis thaliana GN=FLXL1 PE=1 SV=1	34.578	0.847	1.021	1.196	0.975
CotAD_21581	Peroxidase 4 OS=Vitis vinifera GN=GSVIVT00023967001 PE=1 SV=1	33.724	0.909	1.033	1.1	0.99	0.954	0.975	1.088	1.008
CotAD_21591	Trifunctional UDP-glucose 4,6-dehydratase/UDP-4-keto-6-deoxy-D-glucose 3,5-epimerase/UDP-4-keto-L-rhamnose-reductase RHM1 OS=Arabidopsis thaliana GN=RHM1 PE=1 SV=1	75.162	0.815	1.107	0.822	1.285
CotAD_21604	Mechanosensitive ion channel protein 6 OS=Arabidopsis thaliana GN=MSL6 PE=1 SV=1	98.393
CotAD_21627	Senescence-specific cysteine protease SAG39 OS=Oryza sativa subsp. indica GN=OsI_14861 PE=3 SV=1	35.646	0.989	1.328	0.757	0.94	1.104	1.075	0.997	0.834	1.006	1.062	0.999	0.957
CotAD_21638	Uncharacterized protein	11.494	0.843	1.08	0.973	1.119	1.059	1.008	0.935	1.013	0.878	1.038	1.013	1.118
CotAD_21639	REF/SRPP-like protein At1g67360 OS=Arabidopsis thaliana GN=At1g67360 PE=2 SV=1	24.999	1.019	0.929	1.171	0.891	0.985	0.822	1.221	0.891	1.221	0.989	1.071	0.705
CotAD_21644	Mitochondrial import receptor subunit TOM20 OS=Solanum tuberosum GN=TOM20 PE=1 SV=1	20.529	0.942	0.992	0.957	1.134	0.818	1.005	0.975	1.24
CotAD_21651	Nuclear pore complex protein NUP54 OS=Arabidopsis thaliana GN=NUP54 PE=1 SV=1	45.546	0.89	1.1	0.921	1.117	0.939	0.931	0.97	1.185	0.984	1.048	0.874	1.13
CotAD_21666	Thioredoxin O1, mitochondrial OS=Arabidopsis thaliana GN=At2g35010 PE=2 SV=1	16.152	0.875	1.101	0.867	1.185	0.874	0.981	1.027	1.15	0.824	1.019	1.031	1.168
CotAD_21684	Glyceraldehyde-3-phosphate dehydrogenase 2, cytosolic OS=Oryza sativa subsp. japonica GN=GAPC2 PE=1 SV=1	17.532	0.867	1.189	0.941	1.034	0.771	1.163	0.762	1.313	0.982	1.009	0.903	1.116
CotAD_21693	Transcription factor bHLH13 OS=Arabidopsis thaliana GN=BHLH13 PE=2 SV=1	59.679	1.07	0.988	1.113	0.85	1.011	1.039	1.129	0.839	1.079	1.197	0.945	0.788
CotAD_21705	DEAD-box ATP-dependent RNA helicase 26 OS=Arabidopsis thaliana GN=RH26 PE=1 SV=2	89.219
CotAD_21708	Abscisic acid receptor PYL9 OS=Arabidopsis thaliana GN=PYL9 PE=1 SV=1	20.924	0.894	1.249	0.86	1.021	0.902	1.142	0.955	1.054
CotAD_21720	Mitochondrial adenine nucleotide transporter ADNT1 OS=Arabidopsis thaliana GN=ADNT1 PE=1 SV=1	38.349	1.11	0.894	0.99	1.021
CotAD_21725	Tubulin gamma-1 chain OS=Arabidopsis thaliana GN=TUBG1 PE=1 SV=1	53.129					1.186	0.885	1.032	0.899	1.109	0.949	1.117	0.831
CotAD_21732	Exosome complex component RRP41 homolog OS=Arabidopsis thaliana GN=RRP41 PE=1 SV=1	26.536	0.921	1.045	1.007	1.056	1.003	1.021	0.968	1.028
CotAD_21749	Alpha-L-fucosidase 1 OS=Arabidopsis thaliana GN=FUC1 PE=1 SV=2	49.09	1.058	1.066	0.872	1.018	0.931	1.189	0.844	1.062
CotAD_21769	Protein EXORDIUM-like 3 OS=Arabidopsis thaliana GN=EXL3 PE=2 SV=1	37.416									1.179	0.983	0.921	0.92
CotAD_21777	Leucoanthocyanidin reductase OS=Desmodium uncinatum GN=LAR PE=1 SV=1	39.174	0.971	1.065	1.028	0.956	0.962	1.055	0.964	1.083	1.015	1.069	0.961	1.004
CotAD_21782	Protein ASPARTIC PROTEASE IN GUARD CELL 1 OS=Arabidopsis thaliana GN=ASPG1 PE=1 SV=1	52.473	0.928	1.164	0.933	0.945	1.036	1.03	0.981	0.969	0.889	1.141	1.073	0.934
CotAD_21784	Serine/threonine-protein phosphatase 2A 65 kDa regulatory subunit A beta isoform OS=Arabidopsis thaliana GN=PP2AA2 PE=1 SV=2	65.727
CotAD_21790	Synaptotagmin-5 OS=Arabidopsis thaliana GN=SYT5 PE=2 SV=1	94.301	0.922	0.932	0.847	1.322	0.857	0.985	0.788	1.406	0.829	0.991	0.746	1.508
CotAD_21810	Guanine nucleotide-binding protein subunit beta-like protein OS=Medicago sativa GN=GB1 PE=2 SV=1	36.049	1	1.027	0.956	1.013	0.943	0.967	1.056	1.066
CotAD_21814	Serine/threonine-protein kinase EDR1 OS=Arabidopsis thaliana GN=EDR1 PE=1 SV=1	109.79									1.026	0.601	1.688	0.69
CotAD_21817	Probable calcium-binding protein CML27 OS=Arabidopsis thaliana GN=CML27 PE=1 SV=1	17.162	0.579	1.008	1.023	1.443	0.729	1.008	0.918	1.392	0.645	0.876	0.901	1.681
CotAD_21820	Phosphoethanolamine N-methyltransferase 1 OS=Arabidopsis thaliana GN=NMT1 PE=1 SV=1	55.62	1.211	0.861	0.997	0.917	1.127	1.026	1.004	0.928	1.22	0.964	0.936	0.879
CotAD_21833	Phenylalanine--tRNA ligase beta subunit, cytoplasmic OS=Arabidopsis thaliana GN=At1g72550 PE=2 SV=1	66.52	1.075	0.921	0.914	1.138	1.033	1.048	0.909	1.035	1.086	1.087	0.822	1.072
CotAD_21853	Glutamate decarboxylase OS=Solanum lycopersicum PE=2 SV=1	56.377	1.121	0.908	1.061	0.93	1.105	1.011	1.03	0.902	1.135	0.94	0.999	0.909
CotAD_21881	60S ribosomal protein L28-1 OS=Arabidopsis thaliana GN=RPL28A PE=1 SV=1	16.817	1.156	1.046	0.856	0.948	1.119	0.976	1.02	0.894	1.123	1.083	0.993	0.805
CotAD_21883	NADP-specific glutamate dehydrogenase (Fragment) OS=Chlorella sorokiniana PE=2 SV=1	70.829
CotAD_21887	Dof zinc finger protein DOF1.7 OS=Arabidopsis thaliana GN=DOF1.7 PE=2 SV=1	27.513	0.774	1.535	0.825	0.897	0.818	1.163	1.206	0.848	0.668	1.334	1.029	1.038
CotAD_21905	Protein FLX-like 3 OS=Arabidopsis thaliana GN=FLXL3 PE=1 SV=1	31.499	0.99	0.979	1.07	0.986
CotAD_21907	DEAD-box ATP-dependent RNA helicase 20 OS=Arabidopsis thaliana GN=RH20 PE=2 SV=1	55.667	1.017	1.063	1.042	0.93					1.056	1.049	0.964	0.95
CotAD_21909	Cysteine-rich repeat secretory protein 38 OS=Arabidopsis thaliana GN=CRRSP38 PE=2 SV=1	26.261	0.992	0.751	0.792	1.481	0.994	0.657	0.885	1.487
CotAD_21911	Cysteine-rich repeat secretory protein 38 OS=Arabidopsis thaliana GN=CRRSP38 PE=2 SV=1	26.39					1.019	0.901	1.33	0.767	1.04	0.701	1.457	0.624
CotAD_21914	Beta-galactosidase 1 OS=Arabidopsis thaliana GN=BGAL1 PE=2 SV=1	94.002	0.356	1.48	0.219	1.987
CotAD_21927	Uncharacterized protein	40.558
CotAD_21929	Uncharacterized protein	10.296	0.537	1.365	0.776	1.37	0.661	0.963	0.942	1.383	0.39	1.02	1.24	1.471
CotAD_21934	Eukaryotic initiation factor 4A-14 OS=Nicotiana tabacum PE=2 SV=1	40.187	1.017	1.081	0.942	1.037	0.866	0.969	0.903	1.295
CotAD_21937	Mitochondrial import inner membrane translocase subunit TIM23-2 OS=Arabidopsis thaliana GN=TIM23-2 PE=1 SV=1	19.754	0.762	1.137	0.714	1.417	0.797	1.045	0.8	1.399	0.82	1.179	0.814	1.249
CotAD_21941	Threonine synthase, chloroplastic OS=Solanum tuberosum PE=2 SV=1	56.801					1.091	0.991	1.077	0.851	1.138	0.912	1.11	0.843
CotAD_21945	Myosin-17 OS=Arabidopsis thaliana GN=XI-K PE=1 SV=2	176.74									0.867	1.054	0.808	1.332
CotAD_21949	Peroxisomal (S)-2-hydroxy-acid oxidase GLO4 OS=Arabidopsis thaliana GN=GLO4 PE=2 SV=1	62.99
CotAD_21968	Mitochondrial outer membrane protein porin of 34 kDa OS=Solanum tuberosum PE=1 SV=2	22.624					0.958	1.014	0.911	1.141	0.873	1.016	1.087	1.07
CotAD_21993	Guanine nucleotide exchange factor SPIKE 1 OS=Arabidopsis thaliana GN=SPK1 PE=1 SV=1	206.59									1.113	0.863	1.082	0.954
CotAD_22012	Protein CROWDED NUCLEI 2 OS=Arabidopsis thaliana GN=CRWN2 PE=1 SV=1	124.06
CotAD_22018	Uncharacterized protein	67.118	0.968	1.003	1.052	0.928	0.967	0.96	1.064	1.032	0.986	0.933	1.076	0.985
CotAD_22026	Leucoanthocyanidin reductase OS=Desmodium uncinatum GN=LAR PE=1 SV=1	39.076	1.149	1.017	0.982	0.863	1.119	0.956	1.048	0.886	1.165	0.991	1.026	0.818
CotAD_22029	Serine/threonine-protein kinase STN7, chloroplastic OS=Arabidopsis thaliana GN=STN7 PE=1 SV=1	20.722	1.625	0.767	1.034	0.552					1.43	0.89	1.045	0.591
CotAD_22030	Uncharacterized protein	37.059	0.967	1.072	1.056	0.912	1.016	1.145	0.923	0.935	0.954	1.113	0.965	1.001
CotAD_22032	Hydroquinone glucosyltransferase OS=Rauvolfia serpentina GN=AS PE=1 SV=1	53.048	0.977	1.101	0.916	1.07	0.918	1.183	0.885	1.042	1.006	1.272	0.615	1.144
CotAD_22033	Methionine aminopeptidase 1B, chloroplastic OS=Arabidopsis thaliana GN=MAP1B PE=2 SV=2	40.698	1.346	0.76	1.141	0.756	1.172	0.933	1.143	0.711	1.183	0.876	1.17	0.765
CotAD_22059	Serine/threonine-protein kinase STN7, chloroplastic OS=Arabidopsis thaliana GN=STN7 PE=1 SV=1	64.33	1.407	0.841	1.112	0.693	1.329	0.893	1.11	0.66	1.523	0.794	1.095	0.591
CotAD_22063	Hypersensitive-induced response protein 1 OS=Arabidopsis thaliana GN=HIR1 PE=1 SV=1	34.022	0.798	1.023	0.793	1.417	0.652	1.122	0.722	1.558	0.656	1.238	0.642	1.562
CotAD_22082	Adenosine kinase 2 OS=Arabidopsis thaliana GN=ADK2 PE=1 SV=1	37.616	1.075	0.974	0.997	0.976	1.061	0.961	0.971	1.02	1.024	1.089	0.944	1.012
CotAD_22089	Chorismate synthase, chloroplastic OS=Arabidopsis thaliana GN=EMB1144 PE=2 SV=2	47.181	1.149	0.877	1.141	0.834	1.223	0.785	1.135	0.856
CotAD_22111	50S ribosomal protein L10, chloroplastic OS=Nicotiana tabacum GN=RPL10 PE=2 SV=1	25.418					1.226	0.851	1.221	0.7
CotAD_22147	Enoyl-CoA delta isomerase 1, peroxisomal OS=Arabidopsis thaliana GN=ECI1 PE=1 SV=1	26.718	0.894	1.026	0.907	1.2	0.757	1.037	0.962	1.288	0.934	1.045	0.989	1.071
CotAD_22192	Endonuclease 4 OS=Arabidopsis thaliana GN=ENDO4 PE=3 SV=1	33.608
CotAD_22231	30S ribosomal protein S5, chloroplastic OS=Arabidopsis thaliana GN=rps5 PE=2 SV=1	77.365	1.282	0.906	1.215	0.607	1.321	0.813	1.271	0.585	1.349	0.776	1.334	0.501
CotAD_22235	Probable leucine-rich repeat receptor-like protein kinase At5g49770 OS=Arabidopsis thaliana GN=At5g49770 PE=2 SV=1	105.72	1.069	0.972	1.063	0.857
CotAD_22236	Citrate synthase, mitochondrial OS=Citrus maxima GN=CIT PE=2 SV=1	51.849	0.934	1.057	0.824	1.215	0.855	1.113	0.767	1.306	0.952	1.151	0.729	1.213
[truncated: 7,054 more rows]

## Sheet: Table S2
Identified Pho protein information					Phosphorylation												Quantification
Protein accession	Position	Amino acid	Protein description	Localization probability	CRV::00-1	CRV::00-1 Infection	CRV::GhMORG1-1	CRV::GhMORG1-1 Infection	CRV::00-2	CRV::00-2 Infection	CRV::GhMORG1-2	CRV::GhMORG1-2 Infection	CRV::00-3	CRV::00-3 Infection	CRV::GhMORG1-3	CRV::GhMORG1-3 Infection	CRV::00 Infection/CRV::00 Ratio	CRV::00 Infection/CRV::00 P value	CRV::GhMORG1 Infection/CRV::GhMORG1 Ratio	CRV::GhMORG1 Infection/CRV::GhMORG1 P value
CotAD_00038	99	S	Protein TIC 214 OS=Cuscuta reflexa GN=TIC214 PE=3 SV=1	1	0.708	1.589	1.001	0.745	0.564	2.089	0.615	0.79
CotAD_00049	72	S	Serine/arginine-rich splicing factor RSZ21A OS=Oryza sativa subsp. japonica GN=RSZ21A PE=2 SV=1	0.99694	0.78	1.177	0.767	1.307	0.76	1.103	0.838	1.343	0.635	0.987	0.846	1.636
CotAD_00049	122	S	Serine/arginine-rich splicing factor RSZ21A OS=Oryza sativa subsp. japonica GN=RSZ21A PE=2 SV=1	0.758725	1.122	1.059	1.134	0.703	1.166	0.793	1.429	0.615	0.889	1.093	1.194	0.857
CotAD_00053	124	S	Transcription initiation factor TFIID subunit 10 OS=Arabidopsis thaliana GN=TAF10 PE=1 SV=1	0.904477	0.952	1.052	0.991	1.03	0.872	1.065	1.074	1.019
CotAD_00086	204	S	Uncharacterized protein	1	0.99	1.064	1.138	0.835	0.915	0.89	1.24	0.983	0.94	0.957	1.12	1.018
CotAD_00102	408	S	DNA mismatch repair protein MSH6 OS=Arabidopsis thaliana GN=MSH6 PE=1 SV=2	0.999957	1.269	0.793	1.276	0.674	1.323	0.6	1.293	0.774	0.882	0.712	1.511	0.931	0.522	0.21	0.771	0.149
CotAD_00102	433	S	DNA mismatch repair protein MSH6 OS=Arabidopsis thaliana GN=MSH6 PE=1 SV=2	0.808298	1.05	0.953	1.232	0.791	0.947	0.872	1.31	0.896	0.723	0.7	1.365	1.283	0.804	0.369	1.022	0.695
CotAD_00132	216	S	Putative clathrin assembly protein At2g25430 OS=Arabidopsis thaliana GN=At2g25430 PE=1 SV=2	0.998771	0.981	1.032	1.105	0.909	1.12	1.022	1.06	0.806	0.971	0.923	1.047	1.095
CotAD_00191	988	S	Uncharacterized protein	1	0.871	1.002	0.991	1.167	0.87	0.962	1.011	1.191	0.844	0.956	0.991	1.269
CotAD_00223	109	T	Uncharacterized protein	0.962733	1.088	1.012	1.033	0.884	1.277	0.997	1.044	0.675	1.109	1.026	0.956	0.919
CotAD_00223	13	S	Uncharacterized protein	0.997311	1.29	0.817	1.218	0.685	1.252	0.764	1.213	0.767
CotAD_00223	9	S	Uncharacterized protein	0.99989	1.109	1.015	0.976	0.914	1.058	0.972	1.097	0.888	1.023	1.201	0.855	0.945
CotAD_00321	116	S	Protein TIFY 3B OS=Arabidopsis thaliana GN=TIFY3B PE=1 SV=1	0.781649	0.982	1.058	1.087	0.9
CotAD_00321	185	T	Protein TIFY 3B OS=Arabidopsis thaliana GN=TIFY3B PE=1 SV=1	0.84329	0.911	1.13	1.066	0.925	0.936	1.139	0.994	0.957
CotAD_00334	468	S	Suppressor of mec-8 and unc-52 protein homolog 2 OS=Arabidopsis thaliana GN=SMU2 PE=1 SV=1	1	1.017	0.958	1.268	0.788	1.056	0.87	1.282	0.806	0.878	0.849	1.41	0.898	0.903		0.672
CotAD_00334	264	T	Suppressor of mec-8 and unc-52 protein homolog 2 OS=Arabidopsis thaliana GN=SMU2 PE=1 SV=1	1	0.887	1.062	1.051	1.031	0.94	1.026	1.085	0.974	0.979	0.857	1.188	1.005	0.818		0.892
CotAD_00337	11	S	Sucrose synthase OS=Glycine max GN=SS PE=1 SV=2	1	0.625	0.974	0.707	1.733									2.295		2.912
CotAD_00351	239	S	Protein TIFY 10B OS=Arabidopsis thaliana GN=TIFY10B PE=1 SV=1	1	1.064	0.966	1.067	0.923	1.167	0.792	1.377	0.668	1.077	0.873	1.2	0.861
CotAD_00366	412	T	DENN domain and WD repeat-containing protein SCD1 OS=Arabidopsis thaliana GN=SCD1 PE=1 SV=1	0.997727	0.92	1.033	0.99	1.086
CotAD_00376	1061	S	Myosin-17 OS=Arabidopsis thaliana GN=XI-K PE=1 SV=2	0.990212	0.991	1.152	0.816	1.057	0.819	1.135	0.929	1.154	0.868	1.139	0.869	1.177
CotAD_00376	1525	S	Myosin-17 OS=Arabidopsis thaliana GN=XI-K PE=1 SV=2	1	0.58	0.955	0.359	2.138	0.724	0.922	0.668	1.735
CotAD_00396	89	S	IQ domain-containing protein IQM5 OS=Arabidopsis thaliana GN=IQM5 PE=2 SV=1	0.8331	0.298	1.567	0.272	1.911
CotAD_00418	452	S	Uncharacterized protein	0.993132	0.605	1.3	0.687	1.448	0.638	1.147	0.719	1.551	0.621	1.041	0.782	1.662	1.308	0.0902	1.734	0.0234
CotAD_00418	1011	S	Uncharacterized protein	0.98458	0.556	1.261	0.456	1.763	0.407	1.087	0.696	1.89	0.411	0.988	0.349	2.422	1.564	0.161	4.231	0.0395
CotAD_00418	459	S	Uncharacterized protein	0.964651	0.712	1.199	0.823	1.304					0.965	0.986	1.043	1.041	0.908	0.148	1.032	0.849
CotAD_00418	410	S	Uncharacterized protein	1	0.539	1.229	0.726	1.552	0.615	1.223	0.636	1.585					1.27		1.706
CotAD_00541	58	S	Uncharacterized protein	0.994629	0.685	1.356	0.61	1.38	0.67	1.226	0.848	1.307	0.62	1.335	0.676	1.468
CotAD_00649	126	S	Syntaxin-61 OS=Arabidopsis thaliana GN=SYP61 PE=1 SV=1	1	0.714	1.093	0.791	1.437
CotAD_00654	1002	S	Uncharacterized protein	0.99177	0.929	1.003	1.218	0.885	1.096	0.839	1.284	0.792	0.895	0.877	1.47	0.786	1.008	0.934	0.734	0.0308
CotAD_00654	375	S	Uncharacterized protein	0.80918	0.979	0.982	0.876	1.183									1.102		1.628
CotAD_00654	995	S	Uncharacterized protein	0.952269	1.192	0.997	1.325	0.505									0.919		0.46
CotAD_00700	617	S	RNA polymerase II C-terminal domain phosphatase-like 1 OS=Arabidopsis thaliana GN=CPL1 PE=1 SV=1	1	1.001	1.012	1.103	0.909	0.882	1.032	1.049	1.067	0.732	0.988	1.321	1.018	1.253		1.313
CotAD_00736	241	T	Uncharacterized protein	0.9176	0.574	1.216	0.611	1.639
CotAD_00736	290	S	Uncharacterized protein	0.992903	0.742	1.196	0.684	1.408
CotAD_00780	553	S	Uncharacterized protein	1	0.697	1.261	1.024	1.062					0.558	0.954	1.266	1.316	1.512		0.932
CotAD_00780	538	S	Uncharacterized protein	0.988906	0.846	1.12	1.117	0.954					0.636	0.836	1.373	1.236	1.106		0.768
CotAD_00856	50	S	Calcium permeable stress-gated cation channel 1 OS=Arabidopsis thaliana GN=CSC1 PE=2 SV=1	0.809749	1.439	0.808	1.264	0.488					1.223	0.797	1.351	0.611
CotAD_00856	745	T	Calcium permeable stress-gated cation channel 1 OS=Arabidopsis thaliana GN=CSC1 PE=2 SV=1	0.849049	1.361	0.679	1.392	0.577
CotAD_00894	841	S	Receptor-like protein kinase OS=Ipomoea nil GN=INRPK1 PE=2 SV=2	0.889699	1.53	0.743	1.205	0.513
CotAD_00902	421	S	Probable pre-mRNA-splicing factor ATP-dependent RNA helicase DEAH5 OS=Arabidopsis thaliana GN=At3g26560 PE=1 SV=2	0.999998	1.198	0.824	1.23	0.764	1.134	0.771	1.327	0.775	1.005	0.486	1.596	0.934
CotAD_00941	109	S	DNA-damage-repair/toleration protein DRT111, chloroplastic OS=Arabidopsis thaliana GN=DRT111 PE=1 SV=2	0.999681	0.79	1.186	1.07	0.993	0.849	1.043	1.14	1.001	0.847	1	1.09	1.114	1.237	0.0614	1.276	0.0777
CotAD_00941	111	S	DNA-damage-repair/toleration protein DRT111, chloroplastic OS=Arabidopsis thaliana GN=DRT111 PE=1 SV=2	0.999986	0.798	1.183	1.059	1	0.849	1.043	1.14	1.001	0.847	1	1.09	1.114	1.237	0.0614	1.276	0.0777
CotAD_01100	114	S	Uncharacterized protein	0.989312	0.962	0.988	1.081	0.997
CotAD_01100	570	S	Uncharacterized protein	0.922316	0.872	1.082	1.097	0.984
CotAD_01226	1318	S	Brefeldin A-inhibited guanine nucleotide-exchange protein 2 OS=Arabidopsis thaliana GN=BIG2 PE=2 SV=1	0.949192	0.849	1.131	0.857	1.192
CotAD_01307	21	S	UDP-D-xylose:L-fucose alpha-1,3-D-xylosyltransferase MGP4 OS=Arabidopsis thaliana GN=MGP4 PE=2 SV=1	0.999763	0.908	1.091	0.967	1.062	1.097	0.918	1.108	0.888	0.995	0.937	1.098	0.999
CotAD_01340	1117	S	Protein TSS OS=Arabidopsis thaliana GN=TSS PE=1 SV=1	0.996263	1.07	0.911	1.001	1.035
CotAD_01391	704	S	MAR-binding filament-like protein 1-1 OS=Nicotiana tabacum GN=MFP1-1 PE=2 SV=1	1	1.01	1.012	1.142	0.862	1.112	0.919	1.202	0.775	1.117	0.856	1.21	0.822	1.117	0.222	1.023	0.644
CotAD_01434	26	S	Pleiotropic drug resistance protein 1 OS=Nicotiana tabacum GN=PDR1 PE=2 SV=1	0.931422	0.637	0.972	0.655	1.774	0.67	0.994	0.733	1.657					1.442	0.0122	1.999	0.0144
CotAD_01438	831	S	Pleiotropic drug resistance protein 1 OS=Nicotiana tabacum GN=PDR1 PE=2 SV=1	0.91484	0.416	1.108	0.575	1.952	0.435	1.087	0.556	1.999	0.509	1.069	0.258	2.318
CotAD_01438	829	S	Pleiotropic drug resistance protein 1 OS=Nicotiana tabacum GN=PDR1 PE=2 SV=1	0.998364	0.492	1.054	0.579	1.92
CotAD_01452	4	T	Uncharacterized protein	1
CotAD_01460	214	S	Protein TOPLESS OS=Arabidopsis thaliana GN=TPL PE=1 SV=1	1	1.327	0.924	0.975	0.772	1.208	1.095	0.955	0.742
CotAD_01460	732	S	Protein TOPLESS OS=Arabidopsis thaliana GN=TPL PE=1 SV=1	1	1.111	1.021	0.932	0.947	1.043	1.091	1.005	0.876	1.053	1.119	0.86	0.99
CotAD_01548	74	T	Uncharacterized membrane protein At1g16860 OS=Arabidopsis thaliana GN=At1g16860 PE=1 SV=1	0.764598	0.926	0.956	1.137	1.014					1.06	0.842	1.222	0.89	1.003		1.523
CotAD_01548	84	S	Uncharacterized membrane protein At1g16860 OS=Arabidopsis thaliana GN=At1g16860 PE=1 SV=1	0.969685	0.911	0.951	1.17	1.002	0.908	0.902	1.095	1.125					1.093	0.299	1.494	0.00998
CotAD_01548	64	S	Uncharacterized membrane protein At1g16860 OS=Arabidopsis thaliana GN=At1g16860 PE=1 SV=1	0.998138	1.261	0.729	1.491	0.541					0.976	0.722	1.621	0.694	0.562		0.62
CotAD_01548	76	S	Uncharacterized membrane protein At1g16860 OS=Arabidopsis thaliana GN=At1g16860 PE=1 SV=1	0.791974	0.879	1.054	1.121	0.98					0.866	0.973	1.257	0.945	1.165		1.493
CotAD_01548	188	S	Uncharacterized membrane protein At1g16860 OS=Arabidopsis thaliana GN=At1g16860 PE=1 SV=1	0.980519	0.842	1.117	0.977	1.097									1.29		1.919
CotAD_01587	157	T	ADP-ribosylation factor GTPase-activating protein AGD12 OS=Arabidopsis thaliana GN=AGD12 PE=1 SV=1	0.99807
CotAD_01692	52	S	SNF1-related protein kinase regulatory subunit beta-1 OS=Arabidopsis thaliana GN=KINB1 PE=1 SV=1	0.999999	0.887	1.113	1.038	0.993	0.894	0.974	1.064	1.097	0.811	0.98	1.145	1.121	1.091	0.159	1.098	0.178
CotAD_01692	58	S	SNF1-related protein kinase regulatory subunit beta-1 OS=Arabidopsis thaliana GN=KINB1 PE=1 SV=1	1	1.074	0.992	1.038	0.913
CotAD_01692	48	T	SNF1-related protein kinase regulatory subunit beta-1 OS=Arabidopsis thaliana GN=KINB1 PE=1 SV=1	0.99994	0.899	1.092	1.037	1.001	0.906	0.962	1.074	1.087	0.818	0.991	1.134	1.111	1.079	0.27	1.088	0.266
CotAD_01714	178	T	Mitogen-activated protein kinase homolog NTF6 OS=Nicotiana tabacum GN=NTF6 PE=2 SV=1	0.976497	0.756	0.955	1.031	1.3
CotAD_01732	456	S	E3 UFM1-protein ligase 1 homolog OS=Arabidopsis thaliana GN=At3g46220 PE=1 SV=1	0.999749	1.136	1.022	1.108	0.749	1.08	0.925	1.268	0.74	1.068	0.683	1.352	0.912	0.897	0.147	0.778	0.216
CotAD_01732	461	Y	E3 UFM1-protein ligase 1 homolog OS=Arabidopsis thaliana GN=At3g46220 PE=1 SV=1	0.811747	1.543	0.773	1.085	0.584									0.508		0.746
CotAD_01732	818	S	E3 UFM1-protein ligase 1 homolog OS=Arabidopsis thaliana GN=At3g46220 PE=1 SV=1	0.989724	0.813	1.189	0.87	1.159	0.752	1.178	0.918	1.194					1.544	0.0047	1.635	0.0264
CotAD_01761	118	S	Protein FRIGIDA OS=Arabidopsis thaliana GN=FRI PE=1 SV=1	0.976484	0.998	0.988	1.095	0.944
CotAD_01818	370	S	BAG family molecular chaperone regulator 7 OS=Arabidopsis thaliana GN=BAG7 PE=1 SV=1	0.999463	1.272	0.796	1.11	0.827									0.799		1.099
CotAD_01818	220	S	BAG family molecular chaperone regulator 7 OS=Arabidopsis thaliana GN=BAG7 PE=1 SV=1	1	0.936	0.961	1.006	1.125	0.996	0.993	0.941	1.091	1.014	0.858	0.98	1.184	1.234	0.00362	1.47	0.00218
CotAD_01881	38	S	Eukaryotic translation initiation factor isoform 4G-1 OS=Arabidopsis thaliana GN=EIF(ISO)4G1 PE=1 SV=1	0.9216	0.812	1.193	0.863	1.162	0.861	1.108	0.807	1.257					1.718		1.345
CotAD_01910	549	S	Putative phospholipid-transporting ATPase 9 OS=Arabidopsis thaliana GN=ALA9 PE=3 SV=1	0.975732	0.828	1.192	0.963	1.05					0.857	1.089	0.879	1.232
CotAD_01964	1255	S	Zinc finger CCCH domain-containing protein 55 OS=Oryza sativa subsp. japonica GN=Os08g0135800 PE=2 SV=1	0.757449	1.12	0.989	1.067	0.84
CotAD_01967	164	S	Polyadenylate-binding protein 1 OS=Arabidopsis thaliana GN=PABN1 PE=1 SV=1	1	0.47	1.441	0.371	1.757
CotAD_02004	92	S	Probable serine/threonine-protein kinase At1g09600 OS=Arabidopsis thaliana GN=At1g09600 PE=3 SV=1	0.838385	1.242	0.664	1.231	0.876	1.131	0.801	1.228	0.847	1.149	0.795	1.286	0.767
CotAD_02056	925	T	ATPase 11, plasma membrane-type OS=Arabidopsis thaliana GN=AHA11 PE=1 SV=1	0.999999	1.138	0.78	1.347	0.759	1.189	0.772	1.275	0.767	1.218	0.802	1.25	0.718
CotAD_02056	859	T	ATPase 11, plasma membrane-type OS=Arabidopsis thaliana GN=AHA11 PE=1 SV=1	1	1.012	0.804	1.176	1.036	0.983	0.813	1.131	1.097	1.063	0.821	1.093	1.046
CotAD_02069	77	S	Serine/threonine-protein kinase AtPK2/AtPK19 OS=Arabidopsis thaliana GN=ATPK2 PE=1 SV=2	0.98943	0.657	1.045	0.783	1.556	0.522	1.147	0.778	1.617	0.817	1.038	0.922	1.288
CotAD_02094	726	S	Nuclear pore complex protein NUP98A OS=Arabidopsis thaliana GN=NUP98A PE=1 SV=1	1	0.711	1.199	0.912	1.217	0.823	1.135	0.941	1.138	0.8	1.05	0.837	1.386	1.265	0.0699	1.592	0.00624
CotAD_02096	80	S	Uncharacterized protein	0.761417	0.663	1.054	1.133	1.202
CotAD_02131	194	S	Uncharacterized protein	0.763529	0.458	1.259	0.472	1.855	0.625	1.093	0.8	1.54					1.506	0.0916	1.624	0.225
CotAD_02131	202	S	Uncharacterized protein	0.797601	0.674	1.091	0.773	1.499	0.709	1.012	0.841	1.487	0.732	1.067	0.937	1.342	1.054	0.172	1.132	0.292
CotAD_02174	469	S	Receptor protein kinase-like protein ZAR1 OS=Arabidopsis thaliana GN=ZAR1 PE=1 SV=1	0.994724	0.996	0.946	1.138	0.947	0.957	0.959	0.97	1.138	1.024	1.002	1.056	0.941	1.052	0.221	0.907	0.625
CotAD_02224	18	S	Protein NRT1/ PTR FAMILY 6.1 OS=Arabidopsis thaliana GN=NPF6.1 PE=2 SV=1	0.993094	0.87	1.093	1.253	0.823
CotAD_02224	46	S	Protein NRT1/ PTR FAMILY 6.1 OS=Arabidopsis thaliana GN=NPF6.1 PE=2 SV=1	1	1.1	1.089	1.087	0.741	1.151	0.961	1.048	0.844
CotAD_02224	62	T	Protein NRT1/ PTR FAMILY 6.1 OS=Arabidopsis thaliana GN=NPF6.1 PE=2 SV=1	0.752717	0.966	1.031	1.183	0.852
CotAD_02410	588	S	BTB/POZ domain-containing protein At5g66560 OS=Arabidopsis thaliana GN=At5g66560 PE=2 SV=2	0.855411	0.993	1.081	1.033	0.917
CotAD_02425	697	S	Molybdenum cofactor sulfurase OS=Solanum lycopersicum GN=FLACCA PE=2 SV=1	1	0.849	1.166	1.006	1.012	1.087	0.935	1.079	0.91	1.071	0.799	1.048	1.107
CotAD_02425	554	S	Molybdenum cofactor sulfurase OS=Solanum lycopersicum GN=FLACCA PE=2 SV=1	0.999261	0.971	0.909	1.309	0.845	0.984	0.724	1.387	0.928	0.789	0.79	1.432	1.042
CotAD_02425	57	S	Molybdenum cofactor sulfurase OS=Solanum lycopersicum GN=FLACCA PE=2 SV=1	0.998858	0.911	1.041	1.219	0.864	0.901	0.748	1.26	1.123
CotAD_02425	703	S	Molybdenum cofactor sulfurase OS=Solanum lycopersicum GN=FLACCA PE=2 SV=1	0.977617	1.087	0.962	1.127	0.844	1.195	0.705	1.255	0.845	0.989	0.907	1.257	0.87
CotAD_02472	289	S	Uncharacterized protein	0.998346	0.96	1.043	1.035	0.989	0.946	0.974	1.181	0.925	1.072	0.7	1.379	0.859
CotAD_02604	228	S	Uncharacterized protein	0.996298	1.035	1.09	1.011	0.884
CotAD_02609	109	S	Uncharacterized protein	0.975365	0.673	1.109	1.074	1.192
CotAD_02609	203	S	Uncharacterized protein	0.964665	0.662	1.249	0.763	1.364
CotAD_02612	63	S	FAM10 family protein At4g22670 OS=Arabidopsis thaliana GN=At4g22670 PE=1 SV=1	0.99997	1.052	0.939	1.233	0.802	1.055	0.948	1.213	0.799	1.146	0.846	1.323	0.677	0.987	0.779	0.958	0.75
CotAD_02617	212	S	Hsp70-Hsp90 organizing protein 3 OS=Arabidopsis thaliana GN=HOP3 PE=2 SV=1	0.980235	0.829	1.056	0.973	1.177	0.872	1.002	0.976	1.183	0.855	1.052	0.915	1.234	1.274	0.00342	1.409	0.000379
CotAD_02625	523	S	Serine/threonine-protein kinase BLUS1 OS=Arabidopsis thaliana GN=BLUS1 PE=1 SV=1	0.949868	0.762	1.082	0.973	1.22
CotAD_02625	540	S	Serine/threonine-protein kinase BLUS1 OS=Arabidopsis thaliana GN=BLUS1 PE=1 SV=1	0.983317	0.735	1.082	0.935	1.286	0.767	1.067	0.951	1.257	0.778	0.961	0.933	1.402	1.554		1.386
CotAD_02625	341	S	Serine/threonine-protein kinase BLUS1 OS=Arabidopsis thaliana GN=BLUS1 PE=1 SV=1	0.999738	0.893	1.071	0.878	1.184	0.988	1.093	0.943	0.997	0.917	0.993	0.976	1.159	1.236		1.11
CotAD_02625	601	S	Serine/threonine-protein kinase BLUS1 OS=Arabidopsis thaliana GN=BLUS1 PE=1 SV=1	0.977062	0.749	1.248	0.842	1.194	0.845	1.052	0.861	1.276	0.67	1.257	0.758	1.402	1.392		1.557
CotAD_02625	481	S	Serine/threonine-protein kinase BLUS1 OS=Arabidopsis thaliana GN=BLUS1 PE=1 SV=1	0.910075	0.839	1.127	1.082	0.989
CotAD_02625	414	S	Serine/threonine-protein kinase BLUS1 OS=Arabidopsis thaliana GN=BLUS1 PE=1 SV=1	1	0.659	1.28	0.551	1.542	0.904	1.102	0.801	1.221	0.692	1.126	0.579	1.704	1.362		1.599
CotAD_02625	423	S	Serine/threonine-protein kinase BLUS1 OS=Arabidopsis thaliana GN=BLUS1 PE=1 SV=1	0.936231	0.844	0.969	1.139	1.086
CotAD_02634	61	S	Polyadenylate-binding protein-interacting protein 11 OS=Arabidopsis thaliana GN=CID11 PE=2 SV=1	1	0.633	1.239	0.608	1.555	0.572	1.01	0.675	1.806
CotAD_02672	1217	S	SART-1 family protein DOT2 OS=Arabidopsis thaliana GN=DOT2 PE=1 SV=1	0.999999	0.981	0.898	1.308	0.847	0.84	0.836	1.502	0.857	0.672	0.778	1.499	1.121
CotAD_02672	886	S	SART-1 family protein DOT2 OS=Arabidopsis thaliana GN=DOT2 PE=1 SV=1	0.969247	1.038	0.869	1.205	0.914
CotAD_02672	497	S	SART-1 family protein DOT2 OS=Arabidopsis thaliana GN=DOT2 PE=1 SV=1	0.965603	0.72	0.97	1.254	1.105	0.772	0.731	1.55	0.988	0.507	0.609	1.647	1.336
CotAD_02672	895	S	SART-1 family protein DOT2 OS=Arabidopsis thaliana GN=DOT2 PE=1 SV=1	1	0.885	1.051	0.931	1.161
CotAD_02673	683	S	SART-1 family protein DOT2 OS=Arabidopsis thaliana GN=DOT2 PE=1 SV=1	1	0.929	0.961	1.258	0.889	0.924	1.005	1.041	1.057	0.811	1.049	1.034	1.166
CotAD_02673	288	S	SART-1 family protein DOT2 OS=Arabidopsis thaliana GN=DOT2 PE=1 SV=1	0.895649	0.78	1.067	1.283	0.917
CotAD_02712	272	S	Uncharacterized protein	1
CotAD_02756	70	S	Uncharacterized protein	0.999542	0.768	1.381	0.655	1.223	0.729	1.339	0.629	1.348	0.833	1.455	0.54	1.235
CotAD_02756	134	S	Uncharacterized protein	1	0.688	1.631	0.609	1.101	0.705	1.347	0.614	1.382	0.623	1.309	0.787	1.374
CotAD_02801	738	S	Probable serine/threonine protein kinase IREH1 OS=Arabidopsis thaliana GN=IREH1 PE=1 SV=1	0.999414									0.978	0.912	0.918	1.234
CotAD_02801	291	S	Probable serine/threonine protein kinase IREH1 OS=Arabidopsis thaliana GN=IREH1 PE=1 SV=1	0.977748	1.004	0.871	1.265	0.89	0.947	0.774	1.438	0.865	1.074	0.728	1.317	0.893
CotAD_02801	241	S	Probable serine/threonine protein kinase IREH1 OS=Arabidopsis thaliana GN=IREH1 PE=1 SV=1	1	1.054	0.852	1.272	0.849
CotAD_02801	676	S	Probable serine/threonine protein kinase IREH1 OS=Arabidopsis thaliana GN=IREH1 PE=1 SV=1	0.999207	0.828	0.97	1.28	0.966	0.909	0.919	1.271	0.929	0.822	0.868	1.288	1.072
CotAD_02801	213	S	Probable serine/threonine protein kinase IREH1 OS=Arabidopsis thaliana GN=IREH1 PE=1 SV=1	1	0.814	0.99	1.106	1.128					0.773	0.954	1.128	1.209
CotAD_02801	657	S	Probable serine/threonine protein kinase IREH1 OS=Arabidopsis thaliana GN=IREH1 PE=1 SV=1	1	0.871	0.985	1.047	1.13	0.774	0.859	1.293	1.115	0.831	0.789	1.188	1.251
CotAD_03037	46	T	NDR1/HIN1-like protein 13 OS=Arabidopsis thaliana GN=NHL13 PE=2 SV=1	0.996416
CotAD_03103	181	S	Ras-related protein RABA2a OS=Arabidopsis thaliana GN=RABA2A PE=2 SV=1	0.802481	0.793	1.014	0.955	1.274
CotAD_03142	304	S	LEAF RUST 10 DISEASE-RESISTANCE LOCUS RECEPTOR-LIKE PROTEIN KINASE-like 1.2 OS=Arabidopsis thaliana GN=LRK10L-1.2 PE=2 SV=3	0.998354
CotAD_03142	641	S	LEAF RUST 10 DISEASE-RESISTANCE LOCUS RECEPTOR-LIKE PROTEIN KINASE-like 1.2 OS=Arabidopsis thaliana GN=LRK10L-1.2 PE=2 SV=3	0.999477	0.951	1.051	1.136	0.893	1.006	0.956	1.189	0.868	0.876	0.974	1.338	0.846
CotAD_03211	818	S	Uncharacterized protein	0.999993	0.857	1.111	1.015	1.051	0.805	1.078	0.992	1.165
CotAD_03211	454	S	Uncharacterized protein	0.942214	1.007	0.782	1.172	1.066
CotAD_03213	1091	S	Uncharacterized protein	0.830707	0.882	1.115	1.076	0.96	0.881	1.051	1.082	1.018
CotAD_03213	473	S	Uncharacterized protein	0.999942	0.954	0.975	1.223	0.881	1.007	0.94	1.149	0.924
CotAD_03298	188	S	Uncharacterized protein	0.99747	0.84	1.143	1.082	0.97	0.875	0.938	1.097	1.121	0.828	1.051	1.053	1.124	1.33	0.00702	1.255	0.0523
CotAD_03351	100	S	Uncharacterized protein	0.847787	1.33	0.89	1.543	0.253	1.361	0.705	1.519	0.399
CotAD_03414	464	S	Uncharacterized protein	0.764755	0.708	1.104	0.958	1.272
CotAD_03426	143	S	Uncharacterized protein	1	1.269	0.839	1.321	0.585	1.405	0.772	1.336	0.468	1.315	0.912	1.09	0.657
CotAD_03449	8	S	UDP-glucuronic acid decarboxylase 1 OS=Arabidopsis thaliana GN=UXS1 PE=1 SV=1	0.814701	0.674	1.183	0.893	1.292					0.713	1.133	0.919	1.313
CotAD_03449	27	S	UDP-glucuronic acid decarboxylase 1 OS=Arabidopsis thaliana GN=UXS1 PE=1 SV=1	0.99965	0.858	1.104	0.946	1.123	0.845	1.077	0.94	1.175	0.75	1.054	0.99	1.279
CotAD_03449	23	T	UDP-glucuronic acid decarboxylase 1 OS=Arabidopsis thaliana GN=UXS1 PE=1 SV=1	0.999496	0.889	1.083	0.976	1.081	0.815	1.027	0.904	1.292	0.75	1.054	0.99	1.279
CotAD_03449	9	S	UDP-glucuronic acid decarboxylase 1 OS=Arabidopsis thaliana GN=UXS1 PE=1 SV=1	0.907124	0.439	1.319	0.978	1.325
CotAD_03468	182	S	ADP-ribosylation factor GTPase-activating protein AGD7 OS=Arabidopsis thaliana GN=AGD7 PE=1 SV=1	0.993358	0.806	1.189	0.874	1.161	0.894	1.098	0.821	1.218	0.855	1.026	0.909	1.268	1.046	0.563	1.232	0.0603
CotAD_03468	206	S	ADP-ribosylation factor GTPase-activating protein AGD7 OS=Arabidopsis thaliana GN=AGD7 PE=1 SV=1	0.892805	0.84	1.15	0.84	1.197	0.694	1.042	0.982	1.333	0.661	1.181	0.844	1.403	1.242	0.0481	1.305	0.0307
CotAD_03553	2	S	ERBB-3 BINDING PROTEIN 1 OS=Solanum tuberosum GN=EBP1 PE=2 SV=1	1	0.921	1.203	1.048	0.857	0.913	0.958	1.161	0.996
CotAD_03560	663	S	Uncharacterized protein	0.999841	1.256	0.633	1.741	0.398	1.334	0.539	1.458	0.657	1.05	0.676	1.657	0.617
CotAD_03560	396	S	Uncharacterized protein	0.995466	1.104	0.901	1.218	0.8	1.024	0.869	1.279	0.845	0.972	0.777	1.309	0.97
CotAD_03566	108	T	Chlorophyll a-b binding protein CP29.2, chloroplastic OS=Arabidopsis thaliana GN=LHCB4.2 PE=1 SV=1	1	0.322	1.511	0.306	1.908	0.367	1.521	0.327	1.868	0.303	1.436	0.291	2.14	6.075	1.51e-05	9.304	0.0124
CotAD_03566	23	T	Chlorophyll a-b binding protein CP29.2, chloroplastic OS=Arabidopsis thaliana GN=LHCB4.2 PE=1 SV=1	0.941736	1.115	1.059	1.064	0.778	1.278	0.721	1.192	0.803	1.537	0.686	1.176	0.543	0.847	0.252	0.887	0.261
CotAD_03566	110	T	Chlorophyll a-b binding protein CP29.2, chloroplastic OS=Arabidopsis thaliana GN=LHCB4.2 PE=1 SV=1	1	0.402	1.441	0.395	1.808	0.344	1.529	0.302	1.908	0.335	1.394	0.385	2.047	5.441	2.15e-05	7.812	0.0112
CotAD_03599	39	S	Uncharacterized protein	0.999064	0.872	1.224	0.998	0.937	1.135	0.913	0.875	1.086
CotAD_03599	146	S	Uncharacterized protein	0.781523	0.719	1.157	0.907	1.256
CotAD_03613	18	S	Patatin-like protein 2 OS=Arabidopsis thaliana GN=PLP2 PE=1 SV=1	0.996574	0.281	0.968	0.206	2.594									2.95		10.833
CotAD_03631	39	S	Thioredoxin-like 4, chloroplastic OS=Arabidopsis thaliana GN=At1g07700 PE=2 SV=1	1	0.879	1.046	1.097	1.013	0.911	0.946	1.174	0.997					0.972	0.827	1.152	0.358
CotAD_03662	419	S	Uncharacterized protein	1	0.631	1.111	0.918	1.386	0.695	1.143	0.748	1.465
CotAD_03711	538	S	Uncharacterized protein	0.832593	0.969	1.011	1.075	0.97					1.005	0.869	1.176	0.976
CotAD_03785	1073	S	Filament-like plant protein 4 OS=Arabidopsis thaliana GN=FPP4 PE=1 SV=1	1	1.149	0.962	1.196	0.711	1.233	0.685	1.381	0.699
CotAD_03798	12	T	Sucrose synthase 6 OS=Arabidopsis thaliana GN=SUS6 PE=1 SV=1	0.990383	0.905	0.964	0.961	1.199	0.814	1.034	1.004	1.185	0.909	1.002	1.01	1.124
CotAD_03822	112	S	Coiled-coil domain-containing protein SCD2 OS=Arabidopsis thaliana GN=SCD2 PE=1 SV=1	0.979555	0.933	1.323	0.97	0.798	0.977	0.966	1.044	1.035
CotAD_03822	547	S	Coiled-coil domain-containing protein SCD2 OS=Arabidopsis thaliana GN=SCD2 PE=1 SV=1	0.999966	0.676	1.178	0.721	1.462
CotAD_03876	445	S	Uncharacterized protein	1	0.814	1.189	0.996	1.035	0.842	1.064	1.032	1.096	0.822	1.095	1.078	1.056
CotAD_03876	453	S	Uncharacterized protein	0.998323	0.803	1.188	1.144	0.905	0.895	0.924	1.298	0.912	0.789	1.01	1.293	0.959
CotAD_03876	753	S	Uncharacterized protein	0.99881	0.85	1.045	1.062	1.077	0.849	0.86	1.146	1.18	0.624	1.058	1.142	1.261
CotAD_03891	112	S	Uncharacterized protein	0.999552	0.93	1.048	1.018	1.03	0.885	0.925	1.254	0.967	0.876	0.894	1.035	1.25
CotAD_03891	85	S	Uncharacterized protein	1	0.866	1.034	1.195	0.944	0.96	0.856	1.182	1.025	0.826	0.881	1.333	1.006
CotAD_03908	84	S	Transcription factor TCP14 OS=Arabidopsis thaliana GN=TCP14 PE=1 SV=1	0.989768	1.011	1.092	1.093	0.828
CotAD_03925	528	S	Calcium-dependent protein kinase 10 OS=Arabidopsis thaliana GN=CPK10 PE=1 SV=1	0.999604	0.657	0.909	1.041	1.442	0.697	0.982	1.115	1.254					0.997		1.716
CotAD_03936	49	S	Transcription factor MYB1R1 OS=Solanum tuberosum PE=2 SV=1	0.910278	0.849	1.005	1.211	0.974	0.832	0.963	1.159	1.081
CotAD_03958	314	S	Probable ADP-ribosylation factor GTPase-activating protein AGD8 OS=Arabidopsis thaliana GN=AGD8 PE=1 SV=1	0.947184	0.996	1.113	0.776	1.131	0.504	1.049	0.641	1.876	0.696	0.939	0.937	1.517	1.289	0.238	1.91	0.0301
CotAD_03958	316	S	Probable ADP-ribosylation factor GTPase-activating protein AGD8 OS=Arabidopsis thaliana GN=AGD8 PE=1 SV=1	0.847605	0.598	1.363	0.651	1.426	0.719	1.227	0.87	1.229	0.766	1.23	0.915	1.152	1.652	0.00884	1.568	0.0117
CotAD_03967	137	S	Glycine cleavage system H protein, mitochondrial OS=Flaveria anomala GN=GDCSH PE=2 SV=1	0.895131	0.833	1.13	1.082	0.993	0.935	1	1.114	0.977					1.153	0.0146	1.078	0.0594
CotAD_03967	135	S	Glycine cleavage system H protein, mitochondrial OS=Flaveria anomala GN=GDCSH PE=2 SV=1	0.796821	0.82	1.15	1.128	0.941	1.036	1.013	0.979	0.989	0.732	1.015	1.317	0.995	1.153	0.0259	1.046	0.473
CotAD_03973	49	S	Probable serine/threonine-protein kinase PBL19 OS=Arabidopsis thaliana GN=PBL19 PE=1 SV=1	0.999995	0.579	1.286	0.437	1.731	0.465	1.41	0.375	1.824	0.43	1.365	0.364	1.988
CotAD_03992	1690	S	Uncharacterized protein	0.9971	0.915	1.094	1.059	0.961	0.86	0.996	1.196	0.981	0.749	1.065	1.095	1.155	1.44	0.0557	1.738	0.0145
CotAD_03992	704	S	Uncharacterized protein	0.999777	0.861	0.979	1.135	1.062	0.974	1.008	1.04	1	0.794	0.946	1.184	1.134	1.286	0.108	1.679	0.00338
CotAD_03992	839	S	Uncharacterized protein	0.752866	1.047	1.053	1.051	0.87	1.106	0.965	1.042	0.897					1.262		1.558
CotAD_03992	543	S	Uncharacterized protein	1	0.948	0.976	1.172	0.936	1.007	0.948	1.19	0.874	0.925	0.984	1.112	1.016	1.152	0.22	1.517	0.000601
CotAD_04050	192	S	ADP-ribosylation factor 1 OS=Oryza sativa subsp. japonica GN=Os01g0813400 PE=2 SV=3	0.799254	0.726	1.072	0.829	1.409					0.535	1.067	0.663	1.862
CotAD_04050	187	S	ADP-ribosylation factor 1 OS=Oryza sativa subsp. japonica GN=Os01g0813400 PE=2 SV=3	0.813525	0.829	1.159	0.811	1.228					0.8	1.01	1.065	1.185
CotAD_04053	971	S	Protein TPR2 OS=Oryza sativa subsp. japonica GN=TPR2 PE=1 SV=1	0.999665					1.026	0.984	1.094	0.913	0.938	1.11	0.952	1.038	1.211	0.224	1.151	0.147
CotAD_04073	271	S	Zinc finger CCCH domain-containing protein ZFN-like OS=Pisum sativum PE=2 SV=1	0.970062	0.879	1.009	1.116	1.03
CotAD_04073	200	S	Zinc finger CCCH domain-containing protein ZFN-like OS=Pisum sativum PE=2 SV=1	0.999931	0.773	1.268	0.899	1.094
CotAD_04089	466	T	Probable protein phosphatase 2C 33 OS=Arabidopsis thaliana GN=PPC6-1 PE=1 SV=1	1	0.847	1.104	0.87	1.208	0.897	0.922	1.024	1.188	0.899	1.122	0.849	1.181
CotAD_04089	40	S	Probable protein phosphatase 2C 33 OS=Arabidopsis thaliana GN=PPC6-1 PE=1 SV=1	0.893048	0.834	1.068	0.979	1.152	0.768	1.1	0.814	1.36
CotAD_04131	805	S	Dynamin-2B OS=Arabidopsis thaliana GN=DRP2B PE=1 SV=2	0.967772	0.767	1.027	0.798	1.441					0.686	1.17	0.627	1.614	1.271		1.327
CotAD_04131	902	S	Dynamin-2B OS=Arabidopsis thaliana GN=DRP2B PE=1 SV=2	0.940171	0.621	1.141	0.833	1.449	0.624	1.077	0.774	1.581	0.689	0.948	0.902	1.552	1.661	0.0413	1.491	0.104
CotAD_04131	711	S	Dynamin-2B OS=Arabidopsis thaliana GN=DRP2B PE=1 SV=2	0.993205	0.883	1.06	0.972	1.115	0.825	1.238	0.902	1.07					1.246	0.0768	0.918	0.291
CotAD_04131	532	S	Dynamin-2B OS=Arabidopsis thaliana GN=DRP2B PE=1 SV=2	0.999994	1.025	1.069	0.823	1.098	0.935	1.096	0.909	1.088	1.063	1.209	0.692	1.062	1.026	0.795	0.995	0.959
CotAD_04131	837	S	Dynamin-2B OS=Arabidopsis thaliana GN=DRP2B PE=1 SV=2	0.898895	0.777	1.073	0.933	1.253	0.71	1.103	0.875	1.36	0.718	1.055	0.952	1.354	1.359	0.0618	1.143	0.387
CotAD_04131	815	S	Dynamin-2B OS=Arabidopsis thaliana GN=DRP2B PE=1 SV=2	1	0.757	1.101	1.024	1.158	0.798	0.92	1.111	1.21	0.668	0.951	1.148	1.315	1.217	0.428	0.876	0.305
CotAD_04243	636	T	Probable inactive receptor kinase At2g26730 OS=Arabidopsis thaliana GN=At2g26730 PE=1 SV=1	0.997524	1.034	1.019	0.751	1.207					0.874	1.275	0.706	1.2
CotAD_04324	60	S	Phosphatidylinositol 3,4,5-trisphosphate 3-phosphatase and protein-tyrosine-phosphatase PTEN2A OS=Arabidopsis thaliana GN=PTEN2A PE=1 SV=1	0.964966	0.706	1.338	0.749	1.241					0.631	1.23	0.873	1.356
CotAD_04324	498	S	Phosphatidylinositol 3,4,5-trisphosphate 3-phosphatase and protein-tyrosine-phosphatase PTEN2A OS=Arabidopsis thaliana GN=PTEN2A PE=1 SV=1	0.999732
CotAD_04324	611	S	Phosphatidylinositol 3,4,5-trisphosphate 3-phosphatase and protein-tyrosine-phosphatase PTEN2A OS=Arabidopsis thaliana GN=PTEN2A PE=1 SV=1	0.999995	0.988	0.963	1.258	0.822
CotAD_04336	217	S	bZIP transcription factor 23 OS=Oryza sativa subsp. japonica GN=BZIP23 PE=2 SV=1	0.99698	0.871	1.306	0.918	0.933	1.075	0.986	0.932	1.02	1.104	1.114	0.786	1.013	0.553	0.000821	0.575	0.079
CotAD_04336	56	S	bZIP transcription factor 23 OS=Oryza sativa subsp. japonica GN=BZIP23 PE=2 SV=1	1	0.508	1.544	0.577	1.413	0.596	1.269	0.516	1.678	0.485	1.301	0.629	1.709	1.281	0.0394	1.444	0.00714
CotAD_04353	285	Y	Serine/threonine-protein kinase AFC3 OS=Arabidopsis thaliana GN=AFC3 PE=2 SV=2	0.860868	1.208	0.981	1.046	0.774					1.022	0.88	1.012	1.116
CotAD_04383	285	T	TATA-binding protein-associated factor BTAF1 OS=Arabidopsis thaliana GN=BTAF1 PE=1 SV=1	0.999969	0.993	1.046	1.073	0.914	0.888	0.938	1.193	1.01	0.783	0.936	1.162	1.18	1.329		1.177
CotAD_04388	510	S	Uncharacterized protein	0.99934	1.158	0.948	1.095	0.813	1.038	1.017	1.02	0.941	0.969	1.185	0.938	0.937
CotAD_04388	1181	S	Uncharacterized protein	1	0.742	1.042	1.24	1.025	0.845	0.548	1.424	1.219
CotAD_04389	17	S	Uncharacterized protein	1	0.788	1.076	0.813	1.354
CotAD_04502	440	T	Cell division cycle 5-like protein OS=Arabidopsis thaliana GN=CDC5 PE=1 SV=2	0.999964	0.839	0.94	1.104	1.153	0.844	0.733	1.066	1.393	0.744	0.683	1.172	1.482
CotAD_04534	295	S	Uncharacterized protein	0.984912	1.008	0.986	1.228	0.807	1.161	0.936	1.236	0.671
CotAD_04534	305	S	Uncharacterized protein	1	1.045	0.943	1.241	0.798	1.128	0.796	1.213	0.872	1.152	1.01	1.233	0.595
CotAD_04608	88	S	ABSCISIC ACID-INSENSITIVE 5-like protein 3 OS=Arabidopsis thaliana GN=DPBF4 PE=1 SV=1	0.983571	0.877	1.179	1.021	0.954	0.925	1.034	1.007	1.06	0.823	1.195	1.001	1.032
CotAD_04608	162	S	ABSCISIC ACID-INSENSITIVE 5-like protein 3 OS=Arabidopsis thaliana GN=DPBF4 PE=1 SV=1	1	0.884	1.166	1.026	0.954	0.937	0.929	1.145	1.016	0.947	1.111	1.008	0.967
CotAD_04613	699	S	Uncharacterized protein	0.878119	0.926	1.082	0.951	1.067					0.935	1.111	1.119	0.864
CotAD_04616	292	S	Probable NOT transcription complex subunit VIP2 (Fragment) OS=Nicotiana benthamiana GN=VIP2 PE=1 SV=1	0.935221	0.912	1.02	1.249	0.855	1.079	0.799	1.125	1.012
CotAD_04623	77	S	Zinc finger protein ZAT12 OS=Arabidopsis thaliana GN=ZAT12 PE=2 SV=1	0.999813	0.654	1.317	0.645	1.418	0.706	1.152	0.847	1.344
CotAD_04648	622	T	Uncharacterized protein	0.99806
CotAD_04735	149	S	Uncharacterized protein	0.992436	0.732	1.129	0.863	1.314	0.663	1.168	0.718	1.504	0.703	1.152	0.785	1.446
CotAD_04752	69	S	Serine/arginine-rich splicing factor SC35 OS=Arabidopsis thaliana GN=SC35 PE=1 SV=1	0.999885	0.852	1.023	1.221	0.944	0.959	0.768	1.353	0.943	0.898	0.908	1.174	1.062	0.823	0.44	0.864	0.226
CotAD_04795	31	S	Metal tolerance protein 4 OS=Oryza sativa subsp. japonica GN=MTP4 PE=2 SV=1	0.99819	0.713	1.13	0.965	1.234	0.734	1.15	0.783	1.377
CotAD_04802	35	S	DEAD-box ATP-dependent RNA helicase 37 OS=Arabidopsis thaliana GN=RH37 PE=2 SV=2	0.999952	0.839	1.317	0.928	0.947	0.987	1.005	1.195	0.833	0.691	1.21	1.23	0.929	1.411	0.00624	0.758	0.0265
CotAD_04823	172	S	RPM1-interacting protein 4 OS=Arabidopsis thaliana GN=RIN4 PE=1 SV=1	0.95818	0.364	1.367	0.417	1.9	0.404	1.25	0.477	1.948					2.728	0.0226	3.84	0.00148
CotAD_04823	99	S	RPM1-interacting protein 4 OS=Arabidopsis thaliana GN=RIN4 PE=1 SV=1	0.999998	0.751	1.067	1.124	1.101	0.881	0.901	1.156	1.093	0.626	0.982	1.102	1.38	1.022	0.747	0.915	0.309
CotAD_04823	190	S	RPM1-interacting protein 4 OS=Arabidopsis thaliana GN=RIN4 PE=1 SV=1	1	0.742	1.124	0.987	1.188									1.015		1.009
CotAD_04823	176	T	RPM1-interacting protein 4 OS=Arabidopsis thaliana GN=RIN4 PE=1 SV=1	0.999118	0.819	1.204	1.038	0.976	0.866	0.873	1.301	0.993	0.704	1.094	1.114	1.158	1.027	0.711	0.79	0.00772
CotAD_04839	158	S	Myosin-binding protein 2 OS=Arabidopsis thaliana GN=MYOB2 PE=1 SV=1	1
CotAD_04839	157	S	Myosin-binding protein 2 OS=Arabidopsis thaliana GN=MYOB2 PE=1 SV=1	1
CotAD_04867	222	S	Glutathione transferase GST 23 OS=Zea mays PE=2 SV=1	0.999941	0.403	1.458	0.409	1.775	0.447	0.993	0.36	2.277	0.414	0.988	0.624	2.126	1.496	0.0522	1.476	0.0875
CotAD_05072	946	S	Vacuolar protein-sorting-associated protein 11 homolog OS=Arabidopsis thaliana GN=VPS11 PE=1 SV=1	0.934002
CotAD_05077	345	S	WRKY transcription factor 1 OS=Arabidopsis thaliana GN=WRKY1 PE=1 SV=1	0.957557	0.864	1.004	1.161	1.008	0.836	0.727	1.215	1.259	1.028	0.96	1.106	0.927
CotAD_05077	223	S	WRKY transcription factor 1 OS=Arabidopsis thaliana GN=WRKY1 PE=1 SV=1	1	0.987	0.996	1.26	0.788	1	0.942	1.259	0.816	0.815	1.046	1.084	1.11
CotAD_05130	348	S	Probable inactive linolenate hydroperoxide lyase OS=Arabidopsis thaliana GN=CYP74B2 PE=2 SV=1	0.995768	0.796	1.068	1.029	1.145									1.511		1.193
CotAD_05176	835	T	Putative receptor-like protein kinase At5g39000 OS=Arabidopsis thaliana GN=At5g39000 PE=3 SV=1	0.80138	1.182	0.878	1.306	0.653	1.208	0.698	1.359	0.735	0.947	0.903	1.143	1.044	1.108	0.455	0.949	0.534
CotAD_05206	1010	S	Protein CROWDED NUCLEI 1 OS=Arabidopsis thaliana GN=CRWN1 PE=1 SV=1	0.884072	0.785	1.084	1.048	1.122	0.852	1.018	1.132	1.032	0.638	0.763	1.288	1.399
CotAD_05206	1004	S	Protein CROWDED NUCLEI 1 OS=Arabidopsis thaliana GN=CRWN1 PE=1 SV=1	0.999867	0.822	1.17	1.293	0.758	0.888	0.82	1.418	0.904	0.76	0.858	1.478	0.956
CotAD_05206	997	S	Protein CROWDED NUCLEI 1 OS=Arabidopsis thaliana GN=CRWN1 PE=1 SV=1	0.949924	0.937	1.089	1.276	0.733	0.809	0.656	1.967	0.603	0.797	0.711	1.756	0.774
CotAD_05206	909	S	Protein CROWDED NUCLEI 1 OS=Arabidopsis thaliana GN=CRWN1 PE=1 SV=1	1	0.928	0.832	1.62	0.67	0.919	0.782	1.569	0.756	0.568	0.72	1.865	0.916
CotAD_05206	1008	S	Protein CROWDED NUCLEI 1 OS=Arabidopsis thaliana GN=CRWN1 PE=1 SV=1	0.998099	0.893	1.069	1.22	0.854	0.927	0.683	1.497	0.92	0.772	0.882	1.348	1.054
CotAD_05206	843	S	Protein CROWDED NUCLEI 1 OS=Arabidopsis thaliana GN=CRWN1 PE=1 SV=1	0.809913	0.929	1.017	1.136	0.949	0.983	0.917	1.222	0.901	1.03	0.946	1.188	0.851
CotAD_05206	47	T	Protein CROWDED NUCLEI 1 OS=Arabidopsis thaliana GN=CRWN1 PE=1 SV=1	1	0.597	1.34	0.722	1.383	0.619	1.017	0.745	1.676	0.627	1.227	0.679	1.568
CotAD_05220	10	S	Protease Do-like 7 OS=Arabidopsis thaliana GN=DEGP7 PE=2 SV=1	0.993742	1.031	0.969	0.998	1.022					1.016	0.831	0.912	1.281	0.949	0.785	1.202	0.0429
CotAD_05233	648	S	KH domain-containing protein At4g18375 OS=Arabidopsis thaliana GN=At4g18375 PE=2 SV=1	0.967223	0.797	1.188	1.056	0.998	0.943	1.017	1.066	0.999	0.987	0.838	1.126	1.081
CotAD_05233	117	S	KH domain-containing protein At4g18375 OS=Arabidopsis thaliana GN=At4g18375 PE=2 SV=1	0.999976	0.84	0.957	1.366	0.882					0.791	1.074	1.015	1.18
CotAD_05267	39	S	Uncharacterized protein	1	1.068	0.876	1.324	0.762
CotAD_05275	249	S	Protein PLASTID MOVEMENT IMPAIRED 2 OS=Arabidopsis thaliana GN=PMI2 PE=1 SV=1	0.987692	1.197	0.872	0.999	0.941
CotAD_05285	33	S	Uncharacterized protein	1	0.973	0.939	1.113	1.002	0.965	0.84	1.016	1.205					0.786		0.959
CotAD_05285	45	S	Uncharacterized protein	0.825742	0.625	0.92	0.958	1.544									1.199		1.718
CotAD_05302	136	T	S-norcoclaurine synthase 2 OS=Papaver somniferum GN=NCS2 PE=1 SV=1	0.788311	0.692	1.106	0.936	1.309	0.792	1.145	0.85	1.254					0.567	0.0239	0.264	0.0047
CotAD_05350	172	S	Small GTPase LIP1 OS=Arabidopsis thaliana GN=LIP1 PE=1 SV=1	0.824743	0.839	1.114	1.108	0.975	0.987	1.053	1.096	0.885	1.025	1.03	1.042	0.925
CotAD_05350	261	S	Small GTPase LIP1 OS=Arabidopsis thaliana GN=LIP1 PE=1 SV=1	0.999998	1.079	1.003	1.217	0.724	0.952	0.969	1.287	0.815	1.014	1.013	1.148	0.844
CotAD_05373	15	S	RNA polymerase II transcriptional coactivator KIWI OS=Arabidopsis thaliana GN=KIWI PE=1 SV=1	1	0.961	0.982	1.284	0.808
CotAD_05428	556	S	Serine/threonine-protein kinase BLUS1 OS=Arabidopsis thaliana GN=BLUS1 PE=1 SV=1	0.999887	0.8	1.219	0.868	1.145	0.893	1.065	0.922	1.149	0.752	1.251	0.819	1.249
CotAD_05432	36	S	Serine/threonine-protein kinase STY8 OS=Arabidopsis thaliana GN=STY8 PE=1 SV=2	1	0.979	1.037	1.025	0.984	1	0.996	1.035	0.991	0.987	0.975	1.124	0.941	1.064		1.312
CotAD_05508	133	S	Vesicle-associated protein 1-2 OS=Arabidopsis thaliana GN=PVA12 PE=1 SV=1	0.999781	0.982	0.921	1.218	0.91					0.866	0.884	1.144	1.156
CotAD_05527	479	T	Synaptotagmin-4 OS=Arabidopsis thaliana GN=SYT4 PE=2 SV=1	0.937618	0.749	1.324	0.921	1.044	0.783	1.163	0.991	1.102	0.635	1.379	0.841	1.228	2.241	0.0527	1.512	0.0696
CotAD_05527	477	T	Synaptotagmin-4 OS=Arabidopsis thaliana GN=SYT4 PE=2 SV=1	0.927623	0.765	1.267	0.861	1.142	0.792	1.098	0.952	1.197					1.904		1.639
CotAD_05579	347	S	Polyadenylate-binding protein-interacting protein 4 OS=Arabidopsis thaliana GN=CID4 PE=2 SV=1	0.966752	0.654	1.321	0.676	1.385	0.824	1.005	0.912	1.296	0.773	1.027	0.939	1.333	1.318	0.0428	1.607	0.0052
CotAD_05609	7	S	Methylthioribose-1-phosphate isomerase OS=Ricinus communis GN=RCOM_0711420 PE=2 SV=1	0.937166	0.856	1.302	0.735	1.13	0.776	1.123	0.888	1.256					1.505	0.0262	1.423	0.0695
CotAD_05640	51	S	Protein REDUCED WALL ACETYLATION 3 OS=Arabidopsis thaliana GN=RWA3 PE=1 SV=1	1	1.126	0.939	1.103	0.848	1.144	0.858	1.173	0.831	1.159	0.905	1.078	0.86
CotAD_05659	200	Y	Shaggy-related protein kinase eta OS=Arabidopsis thaliana GN=ASK7 PE=1 SV=2	0.943187	0.936	1.049	0.879	1.159	0.951	1.041	1.001	1.032	0.982	0.841	1.197	1.01
CotAD_05680	101	S	Homeobox-DDT domain protein RLT1 OS=Arabidopsis thaliana GN=RLT1 PE=1 SV=1	1	0.721	1.17	0.967	1.184	0.89	0.995	1.011	1.134
CotAD_05680	1039	S	Homeobox-DDT domain protein RLT1 OS=Arabidopsis thaliana GN=RLT1 PE=1 SV=1	1	0.977	0.903	1.199	0.951	0.992	0.733	1.301	0.994
CotAD_05682	58	S	Uncharacterized protein	1	0.512	1.181	0.49	1.859					0.624	0.766	0.487	2.258	1.311	0.514	5.023	0.0497
CotAD_05717	28	S	Uncharacterized protein	0.999953	0.664	1.225	1.12	1.04	1.181	1.395	0.739	0.686	0.48	0.623	1.502	1.505	1.151	0.642	0.844	0.649
CotAD_05717	23	S	Uncharacterized protein	0.999925	0.781	1.105	0.967	1.186	0.891	0.844	0.961	1.335	0.546	1.234	0.954	1.364	0.911	0.13	1.193	0.115
CotAD_05720	646	S	Protein FREE1 OS=Arabidopsis thaliana GN=FREE1 PE=1 SV=1	0.999632	0.693	1.086	0.888	1.374					0.771	1.072	0.838	1.394	1.457		1.537
CotAD_05757	63	T	Ubiquitin carboxyl-terminal hydrolase 25 OS=Arabidopsis thaliana GN=UBP25 PE=2 SV=1	1	1.142	0.893	1.124	0.858	1.112	0.935	1.237	0.726	1.18	0.905	1.213	0.693
CotAD_05772	1033	S	DNA mismatch repair protein MSH6 OS=Arabidopsis thaliana GN=MSH6 PE=1 SV=2	1	0.638	1.215	0.715	1.47					0.355	0.938	0.505	2.376	3.815		6.585
CotAD_05786	227	S	Myb family transcription factor PHL7 OS=Arabidopsis thaliana GN=PHL7 PE=2 SV=1	0.88908	0.976	0.947	1.212	0.894
CotAD_05825	157	S	Scarecrow-like protein 1 OS=Arabidopsis thaliana GN=SCL1 PE=2 SV=1	0.987692	0.841	1.084	1.043	1.065	0.858	0.937	0.89	1.349
CotAD_05829	165	S	Thioredoxin M-type, chloroplastic OS=Spinacia oleracea PE=1 SV=2	0.991325	1.002	1.083	1.074	0.865	1	0.853	1.158	1.008	0.7	1.117	1.036	1.22	1.286	0.0991	1.423	0.0658
CotAD_05878	163	S	Exocyst complex component SEC5A OS=Arabidopsis thaliana GN=SEC5A PE=1 SV=1	0.999992	0.762	1.267	0.921	1.086					0.802	0.986	1.007	1.269
CotAD_05878	1055	S	Exocyst complex component SEC5A OS=Arabidopsis thaliana GN=SEC5A PE=1 SV=1	0.997659	0.788	1.078	0.863	1.304
CotAD_05878	1068	S	Exocyst complex component SEC5A OS=Arabidopsis thaliana GN=SEC5A PE=1 SV=1	0.977397	0.674	1.078	0.823	1.466					0.877	1.026	0.92	1.231
CotAD_05889	437	S	Polypyrimidine tract-binding protein homolog 3 OS=Arabidopsis thaliana GN=At1g43190 PE=2 SV=1	0.993497
CotAD_05914	528	S	G-type lectin S-receptor-like serine/threonine-protein kinase At1g34300 OS=Arabidopsis thaliana GN=At1g34300 PE=2 SV=1	0.999961	0.583	1.224	0.784	1.455
CotAD_05988	1018	S	DEAD-box ATP-dependent RNA helicase 40 OS=Arabidopsis thaliana GN=RH40 PE=2 SV=1	0.99994	0.778	0.969	1.112	1.185	0.868	0.975	0.985	1.206	0.745	0.944	1.087	1.296
CotAD_06059	22	S	Universal stress protein PHOS32 OS=Arabidopsis thaliana GN=PHOS32 PE=1 SV=1	0.75496	0.615	1.179	0.891	1.362									1.262		1.028
CotAD_06059	33	T	Universal stress protein PHOS32 OS=Arabidopsis thaliana GN=PHOS32 PE=1 SV=1	0.785368	0.458	1.271	0.916	1.414	0.73	0.899	1.037	1.381	0.708	1.277	0.69	1.41	1.417	0.0837	1.25	0.297
CotAD_06101	200	S	Proton pump-interactor 1 OS=Arabidopsis thaliana GN=PPI1 PE=1 SV=2	0.999352	0.536	0.866	0.646	1.997					0.51	0.913	0.599	2.121
CotAD_06103	119	T	Probable bifunctional methylthioribulose-1-phosphate dehydratase/enolase-phosphatase E1 OS=Populus trichocarpa GN=POPTR_0001s40980g PE=3 SV=2	0.999287	0.998	1.057	1.091	0.88	1.079	1.038	1.056	0.841	1.132	1.128	0.957	0.786
CotAD_06224	633	S	Enhancer of mRNA-decapping protein 4 OS=Arabidopsis thaliana GN=VCS PE=1 SV=1	0.999996	0.82	1.146	0.927	1.14	0.917	1.134	0.915	1.063	0.795	1.094	0.866	1.315	1.265		1.062
CotAD_06224	566	S	Enhancer of mRNA-decapping protein 4 OS=Arabidopsis thaliana GN=VCS PE=1 SV=1	0.905845	1.061	0.972	1.184	0.807	1.048	1.035	1.114	0.817					0.83		0.589
CotAD_06224	773	S	Enhancer of mRNA-decapping protein 4 OS=Arabidopsis thaliana GN=VCS PE=1 SV=1	0.952951	0.752	1.231	0.753	1.294	0.675	1.206	0.687	1.484					1.482		1.485
CotAD_06241	123	T	Uncharacterized protein	1	0.665	1.018	0.734	1.62	0.696	1.076	0.812	1.466	0.693	1.262	0.65	1.485
CotAD_06246	122	T	Polyadenylate-binding protein 2 OS=Arabidopsis thaliana GN=PABN2 PE=1 SV=1	0.92127	0.814	1.129	1.244	0.856	0.959	0.836	1.188	1.041
CotAD_06246	314	T	Polyadenylate-binding protein 2 OS=Arabidopsis thaliana GN=PABN2 PE=1 SV=1	0.980463	0.829	0.989	1.333	0.893	0.815	0.929	1.284	1.01	0.803	0.877	1.272	1.103
CotAD_06246	674	S	Polyadenylate-binding protein 2 OS=Arabidopsis thaliana GN=PABN2 PE=1 SV=1	0.778704	0.769	1.279	0.864	1.122	0.745	1.153	0.997	1.149	0.779	1.116	0.983	1.183
CotAD_06310	582	S	Uncharacterized protein	0.999899	0.894	0.963	1.175	1.005	0.971	0.822	1.239	0.99	0.733	0.968	1.129	1.239	1.009	0.962	0.807	0.108
CotAD_06325	474	S	Uncharacterized protein	0.998829	0.809	1.062	0.975	1.19	0.813	0.999	0.994	1.232	0.52	1.181	1.001	1.403	1.349	0.069	1.101	0.0567
CotAD_06407	12	T	RNA-binding protein 2 OS=Medicago truncatula GN=RBP2 PE=2 SV=1	0.998343	0.879	1.171	0.905	1.072	0.97	1.085	0.851	1.117	0.99	1.13	0.841	1.074
CotAD_06434	352	S	Uncharacterized protein	0.998476	0.665	1.152	0.867	1.358	0.753	0.919	0.881	1.492	0.62	1.256	0.84	1.378
CotAD_06468	318	T	Methyl-CpG-binding domain-containing protein 10 OS=Arabidopsis thaliana GN=MBD10 PE=1 SV=1	0.96922	1.159	1.027	1.116	0.713	0.964	0.978	1.316	0.764	1.234	0.83	1.004	0.929	1.126	0.31	1.782	0.00584
CotAD_06487	79	S	Uncharacterized protein	1	0.325	1.388	0.295	2.038	0.343	1.131	0.387	2.225	0.296	1.337	0.402	2.135
CotAD_06599	9	S	Mitogen-activated protein kinase kinase 2 OS=Arabidopsis thaliana GN=MKK2 PE=1 SV=2	1	0.713	1.109	0.686	1.526	0.457	1.544	0.379	1.692
CotAD_06636	204	S	Uncharacterized protein	0.999962	0.988	0.808	1.729	0.522	1.06	0.598	1.786	0.57	0.824	0.719	1.835	0.649
CotAD_06697	134	S	Hexokinase-1 OS=Arabidopsis thaliana GN=HXK1 PE=1 SV=2	0.998254	0.629	1.177	0.7	1.533	0.598	1.224	0.741	1.495	0.56	1.251	0.54	1.769
CotAD_06697	138	S	Hexokinase-1 OS=Arabidopsis thaliana GN=HXK1 PE=1 SV=2	0.98537	0.773	1.143	0.78	1.335					0.769	1.18	0.787	1.337
CotAD_06714	244	S	SNW/SKI-interacting protein OS=Arabidopsis thaliana GN=SKIP PE=1 SV=1	0.986704	1.045	0.942	1.149	0.888	1.055	0.947	1.141	0.871	1.033	1.029	1.062	0.895	0.919		0.868
CotAD_06714	236	S	SNW/SKI-interacting protein OS=Arabidopsis thaliana GN=SKIP PE=1 SV=1	0.945657	1.045	0.942	1.149	0.888	1.074	0.921	1.158	0.86	1.033	1.029	1.062	0.895	0.877		0.845
CotAD_06719	103	T	Uncharacterized protein	0.887907	0.917	1.109	0.812	1.184	0.746	1.097	0.91	1.291
CotAD_06761	47	S	Casein kinase 1-like protein 1 OS=Arabidopsis thaliana GN=CKL1 PE=2 SV=2	0.983397	1.054	0.994	1.224	0.755	1.042	0.89	1.265	0.818	0.884	0.959	1.228	0.967
CotAD_06809	638	S	Phosphoinositide phosphatase SAC4 OS=Arabidopsis thaliana GN=SAC4 PE=2 SV=1	0.934212	0.286	1.39	0.331	2.043					0.303	1.321	0.386	2.161
CotAD_06830	412	S	Histone deacetylase 2 OS=Arabidopsis thaliana GN=HDA2 PE=2 SV=2	0.999597	0.745	1.173	0.892	1.227	0.855	1.216	0.896	1.066					1.575		1.281
CotAD_06872	30	S	Probable cyclic nucleotide-gated ion channel 5 OS=Arabidopsis thaliana GN=CNGC5 PE=2 SV=1	0.933268	0.893	0.974	1.043	1.121	0.875	0.852	1.095	1.211
CotAD_06898	23	S	CHD3-type chromatin-remodeling factor PICKLE OS=Arabidopsis thaliana GN=PKL PE=1 SV=1	1	1.005	0.928	1.209	0.886	0.981	0.91	1.143	0.989	0.825	0.552	1.498	1.181
CotAD_06921	16	S	Uncharacterized protein	0.842535	0.757	1.185	0.712	1.376					0.79	1.246	0.789	1.241
CotAD_06936	300	S	Septin and tuftelin-interacting protein 1 homolog 2 OS=Arabidopsis thaliana GN=STIPL2 PE=2 SV=1	1	0.948	1.047	1.283	0.757	1.031	0.811	1.388	0.786	0.894	0.86	1.39	0.89	0.838	0.0677	0.918	0.0571
CotAD_06977	419	S	Protein HOMOLOG OF MAMMALIAN LYST-INTERACTING PROTEIN 5 OS=Arabidopsis thaliana GN=LIP5 PE=1 SV=1	0.972218	0.76	1.142	0.984	1.152	0.594	1.355	0.407	1.706
CotAD_06977	255	S	Protein HOMOLOG OF MAMMALIAN LYST-INTERACTING PROTEIN 5 OS=Arabidopsis thaliana GN=LIP5 PE=1 SV=1	0.997661	0.734	1.182	1.011	1.116	0.756	1.109	0.913	1.265	0.684	1.047	1.047	1.304
CotAD_06977	223	S	Protein HOMOLOG OF MAMMALIAN LYST-INTERACTING PROTEIN 5 OS=Arabidopsis thaliana GN=LIP5 PE=1 SV=1	0.992473	0.85	1.183	0.987	1.012	0.896	1.062	0.855	1.217
CotAD_07165	209	S	Uncharacterized protein	1	0.973	0.951	1.426	0.689	1.129	0.778	1.453	0.645	1.086	0.811	1.296	0.815
CotAD_07168	18	S	Uncharacterized protein	0.982994	0.787	1.125	0.852	1.267	0.863	1.053	0.738	1.38
CotAD_07200	680	S	Katanin p80 WD40 repeat-containing subunit B1 homolog OS=Arabidopsis thaliana GN=At5g23430 PE=2 SV=3	0.975273					1.211	0.962	0.958	0.869
CotAD_07214	307	S	26S proteasome regulatory subunit RPN13 OS=Arabidopsis thaliana GN=RPN13 PE=1 SV=2	1	0.786	1.158	0.965	1.126									1.219		1.439
CotAD_07218	26	S	Calcium-transporting ATPase 10, plasma membrane-type OS=Arabidopsis thaliana GN=ACA10 PE=1 SV=2	0.94486	0.893	1.036	1.016	1.086	0.907	0.906	1.15	1.065					0.859	0.341	0.906	0.395
CotAD_07218	20	S	Calcium-transporting ATPase 10, plasma membrane-type OS=Arabidopsis thaliana GN=ACA10 PE=1 SV=2	0.955814	1.187	0.853	1.199	0.776	1.215	0.816	1.213	0.756	1.097	0.968	1.114	0.828	0.619	0.0211	0.584	8.25e-05
CotAD_07232	778	T	Villin-4 OS=Arabidopsis thaliana GN=VLN4 PE=1 SV=1	0.901784	0.83	1.16	0.851	1.189	0.925	1.112	0.941	1.05	0.847	1.053	0.891	1.269	1.286	0.00164	1.437	0.013
CotAD_07232	831	T	Villin-4 OS=Arabidopsis thaliana GN=VLN4 PE=1 SV=1	0.991837	0.578	1.108	0.786	1.574	0.491	1.038	0.421	2.121					2.007	0.0093	3.288	0.0573
CotAD_07232	758	S	Villin-4 OS=Arabidopsis thaliana GN=VLN4 PE=1 SV=1	1	0.612	1.372											2.181
CotAD_07232	777	S	Villin-4 OS=Arabidopsis thaliana GN=VLN4 PE=1 SV=1	0.82131	0.978	1.133	0.951	0.96	0.853	1.224	1.022	0.934	0.874	1.145	0.945	1.084	1.303	0.00962	1.121	0.19
CotAD_07232	748	S	Villin-4 OS=Arabidopsis thaliana GN=VLN4 PE=1 SV=1	0.989546	0.911	1.105	1.01	1.004	0.962	0.978	1.111	0.972	0.874	0.999	1.14	1.03	1.128	0.0301	1.012	0.805
CotAD_07234	302	S	Putative glucose-6-phosphate 1-epimerase OS=Cenchrus ciliaris PE=2 SV=1	0.78899	0.845	0.946	1.13	1.116									1.119		0.875
CotAD_07255	37	S	Ubiquitin carboxyl-terminal hydrolase 14 OS=Arabidopsis thaliana GN=UBP14 PE=1 SV=1	0.994048	1.134	0.904	1.089	0.888	1.048	0.98	0.992	0.995	0.964	0.974	1.043	1.055	0.919	0.107	0.858	0.0158
CotAD_07263	359	S	Probable serine/threonine-protein kinase At1g09600 OS=Arabidopsis thaliana GN=At1g09600 PE=3 SV=1	0.99483	1.125	0.683	1.538	0.686	1.054	0.659	1.919	0.38
CotAD_07314	37	S	Putative 4-hydroxy-4-methyl-2-oxoglutarate aldolase 3 OS=Arabidopsis thaliana GN=At5g56260 PE=1 SV=1	0.999324	0.795	1.183	0.973	1.084	0.849	0.937	1.209	1.039					1.283	0.0326	0.996	0.981
CotAD_07350	341	S	Uncharacterized protein	0.975771	0.943	1.001	0.975	1.108	0.992	0.967	0.947	1.116
CotAD_07350	343	S	Uncharacterized protein	0.994488	0.895	0.978	1.099	1.061	0.974	1.082	1.067	0.899	0.981	0.953	1.051	1.047
CotAD_07362	144	S	Vesicle-associated protein 1-2 OS=Arabidopsis thaliana GN=PVA12 PE=1 SV=1	0.883126	0.681	1.106	0.877	1.377									1.599		1.302
CotAD_07362	133	S	Vesicle-associated protein 1-2 OS=Arabidopsis thaliana GN=PVA12 PE=1 SV=1	1	0.837	1.062	0.935	1.198	0.839	1.104	0.855	1.238	0.891	1.092	0.874	1.194	1.094	0.216	0.976	0.661
CotAD_07367	36	S	Pleiotropic drug resistance protein 1 OS=Nicotiana tabacum GN=PDR1 PE=2 SV=1	0.794099	0.662	1.065	0.807	1.507									0.38		0.27
CotAD_07423	398	S	Dynein light chain 1, axonemal OS=Chlamydomonas reinhardtii GN=LC1 PE=1 SV=1	0.979675	0.87	1	1.254	0.915
CotAD_07423	161	S	Dynein light chain 1, axonemal OS=Chlamydomonas reinhardtii GN=LC1 PE=1 SV=1	1	0.905	0.896	1.066	1.164					0.806	1.213	0.887	1.153
CotAD_07423	183	S	Dynein light chain 1, axonemal OS=Chlamydomonas reinhardtii GN=LC1 PE=1 SV=1	1	0.914	1.027	1.196	0.899	0.879	0.937	1.2	1.015	0.822	0.891	1.252	1.086
CotAD_07423	250	S	Dynein light chain 1, axonemal OS=Chlamydomonas reinhardtii GN=LC1 PE=1 SV=1	1	0.702	1.095	1.405	0.854
CotAD_07473	136	S	GEM-like protein 1 OS=Arabidopsis thaliana GN=FIP1 PE=1 SV=1	0.814863	0.666	1.186	0.751	1.436	0.833	1.088	0.8	1.316					1.092	0.575	1.25	0.116
CotAD_07489	98	S	AT-hook motif nuclear-localized protein 17 OS=Arabidopsis thaliana GN=AHL17 PE=2 SV=1	0.993074	0.939	1.013	1.084	0.994	1.031	0.954	1.187	0.845	0.891	0.85	1.234	1.067	0.901	0.177	1.023	0.673
CotAD_07489	93	S	AT-hook motif nuclear-localized protein 17 OS=Arabidopsis thaliana GN=AHL17 PE=2 SV=1	0.999958	1.005	1.046	1.105	0.869	0.957	0.926	1.248	0.893	0.838	0.94	1.136	1.139	0.95	0.329	1.024	0.66
CotAD_07495	85	S	Probable ubiquitin-like-specific protease 2B OS=Arabidopsis thaliana GN=ULP2B PE=1 SV=3	0.999919	0.912	1.092	1.137	0.891	0.977	0.872	1.263	0.909
CotAD_07495	46	S	Probable ubiquitin-like-specific protease 2B OS=Arabidopsis thaliana GN=ULP2B PE=1 SV=3	0.937887	0.892	0.917	1.221	1.007	0.848	0.773	1.452	0.961	0.786	0.846	1.538	0.873
CotAD_07599	501	S	Uncharacterized protein	0.991041	0.894	1.046	1.238	0.86	1.061	0.959	1.2	0.794
CotAD_07599	551	S	Uncharacterized protein	0.997776	1.047	1.071	1.001	0.899	1	1.047	1.105	0.869	1.042	0.938	1.174	0.861
CotAD_07641	392	S	Uncharacterized protein	0.814011	0.864	1.081	1.067	1.021
CotAD_07641	14	S	Uncharacterized protein	0.810518	0.953	1.059	1.072	0.943	0.946	0.944	1.139	0.996
CotAD_07642	19	S	WRKY transcription factor 1 OS=Arabidopsis thaliana GN=WRKY1 PE=1 SV=1	0.959934	0.872	0.955	1.166	1.045	0.958	1.001	1.099	0.966
CotAD_07794	64	S	Protein SAD1/UNC-84 domain protein 1 OS=Arabidopsis thaliana GN=SUN1 PE=1 SV=1	0.987389	0.91	1.002	1.145	0.976					0.711	0.821	1.318	1.221
CotAD_07856	34	S	Uncharacterized protein	0.999062	1.017	0.951	1.206	0.856	1.127	0.823	1.277	0.779
CotAD_07866	531	S	SWI/SNF complex component SNF12 homolog OS=Arabidopsis thaliana GN=At5g14170 PE=1 SV=1	0.999985	0.954	0.984	1.141	0.951
CotAD_07873	34	S	Uncharacterized protein	0.99999	1.029	0.867	1.343	0.793					0.993	0.814	1.293	0.922
CotAD_07873	21	S	Uncharacterized protein	0.934433	0.951	1.149	0.879	1.042
CotAD_07873	62	S	Uncharacterized protein	0.986194	1.027	1.015	1.258	0.729					0.91	0.968	1.276	0.876
CotAD_07873	126	S	Uncharacterized protein	0.999004	1.096	0.95	1.201	0.775	1.12	0.946	1.039	0.904	1.109	0.925	1.143	0.831
CotAD_07890	355	S	Serine/threonine protein phosphatase 2A 59 kDa regulatory subunit B' eta isoform OS=Arabidopsis thaliana GN=B'ETA PE=2 SV=1	1	0.775	1.068	0.972	1.223	0.985	1.016	0.887	1.133	0.852	1.127	0.836	1.245
CotAD_07944	640	S	DEAD-box ATP-dependent RNA helicase 46 OS=Arabidopsis thaliana GN=RH46 PE=2 SV=2	0.99494	0.802	1.224	0.952	1.056	0.933	0.947	1.135	1.012					1.22		1.364
CotAD_07997	50	S	Serine/threonine-protein kinase EDR1 OS=Arabidopsis thaliana GN=EDR1 PE=1 SV=1	0.990143	0.952	0.8	1.421	0.867	1.092	0.633	1.567	0.719	0.917	0.719	1.424	0.974
CotAD_08009	155	S	Chromatin structure-remodeling complex protein SYD OS=Arabidopsis thaliana GN=SYD PE=1 SV=1	0.995513	0.825	1.08	1.261	0.877	0.859	0.829	1.174	1.171	0.815	1.044	1.128	1.065	1.364		1.183
CotAD_08018	136	T	Peptide methionine sulfoxide reductase B3, chloroplastic OS=Oryza sativa subsp. japonica GN=MSRB3 PE=2 SV=1	0.997822	0.788	1.215	0.935	1.097	0.881	1.49	0.397	1.263					1.672	0.239	1.738	0.343
CotAD_08018	138	S	Peptide methionine sulfoxide reductase B3, chloroplastic OS=Oryza sativa subsp. japonica GN=MSRB3 PE=2 SV=1	0.995981	0.881	1.057	0.878	1.21	0.764	0.53	0.88	1.872					0.936	0.777	1.73	0.101
CotAD_08018	20	S	Peptide methionine sulfoxide reductase B3, chloroplastic OS=Oryza sativa subsp. japonica GN=MSRB3 PE=2 SV=1	1	0.797	1.088	1.092	1.064									1.196		1.005
CotAD_08069	338	S	Caffeoylshikimate esterase OS=Arabidopsis thaliana GN=CSE PE=1 SV=1	0.826995	1.037	0.994	0.911	1.075					1.02	0.999	0.941	1.069	0.942	0.308	1.064	0.328
CotAD_08158	91	S	3-phosphoinositide-dependent protein kinase 1 OS=Arabidopsis thaliana GN=PDPK1 PE=1 SV=1	0.99815	1.345	0.912	1.025	0.715	1.268	0.99	1.114	0.621	1.377	0.891	1.121	0.572
CotAD_08160	757	S	LRR receptor-like serine/threonine-protein kinase GSO1 OS=Arabidopsis thaliana GN=GSO1 PE=2 SV=1	0.999725	0.922	0.948	1.088	1.072	1.009	0.934	1.141	0.935	0.993	0.982	0.99	1.068
CotAD_08172	60	S	Uncharacterized protein	1	0.93	1.03	1.134	0.938					0.881	1.038	1.161	0.959
CotAD_08220	51	S	Uncharacterized protein	0.767299	0.569	1.553	0.764	1.158
CotAD_08220	227	S	Uncharacterized protein	0.86968	0.696	1.233	0.914	1.197
CotAD_08254	47	S	Uncharacterized protein	0.9992	0.788	1.325	0.836	1.08					0.802	1.177	0.931	1.15
CotAD_08262	88	S	MATH domain and coiled-coil domain-containing protein At3g58360 OS=Arabidopsis thaliana GN=At3g58360 PE=4 SV=1	0.99999	0.859	1.144	1.058	0.972	0.85	1.194	1.016	0.973	0.984	0.9	0.914	1.243
CotAD_08286	68	S	Probable alkaline/neutral invertase B OS=Arabidopsis thaliana GN=INVB PE=1 SV=1	0.999992	0.84	1.075	1.084	1.036	0.81	1.106	0.891	1.23	0.924	1.167	0.935	1.012	1.247		1.293
CotAD_08288	158	S	5'-methylthioadenosine/S-adenosylhomocysteine nucleosidase 2 OS=Arabidopsis thaliana GN=MTN2 PE=1 SV=1	0.792887	0.792	1.128	0.923	1.19									1.022		0.897
CotAD_08320	337	S	Transcription factor RF2b OS=Oryza sativa subsp. japonica GN=RF2b PE=1 SV=2	0.954775	1.056	1.011	1.26	0.699	1.322	0.75	1.271	0.647	1.06	0.686	1.454	0.808	0.746		0.605
CotAD_08320	185	S	Transcription factor RF2b OS=Oryza sativa subsp. japonica GN=RF2b PE=1 SV=2	0.982927	0.956	1.14	0.982	0.946
CotAD_08320	335	S	Transcription factor RF2b OS=Oryza sativa subsp. japonica GN=RF2b PE=1 SV=2	0.886844	1.113	1.02	1.114	0.77	1.104	0.956	1.069	0.881
CotAD_08320	340	S	Transcription factor RF2b OS=Oryza sativa subsp. japonica GN=RF2b PE=1 SV=2	0.806286	1.054	1.127	1.015	0.823					1.138	0.864	1.229	0.769	0.874		0.68
CotAD_08355	394	S	Phosphatidylinositol/phosphatidylcholine transfer protein SFH8 OS=Arabidopsis thaliana GN=SFH8 PE=2 SV=1	0.985689	0.655	1.185	0.858	1.344					0.637	1.155	0.751	1.555
CotAD_08392	64	S	Ferredoxin-1, chloroplastic OS=Solanum lycopersicum GN=SEND33 PE=2 SV=1	0.932478	0.912	1.139	1.04	0.939	0.995	1.002	1.023	1.002	0.789	1.172	1.134	0.954	1.212	0.0239	1.032	0.301
CotAD_08392	72	S	Ferredoxin-1, chloroplastic OS=Solanum lycopersicum GN=SEND33 PE=2 SV=1	0.999925	0.966	1.095	1.064	0.899	1.108	0.841	1.083	0.977	0.867	1.01	1.203	0.961	0.984	0.627	0.966	0.105
CotAD_08438	848	S	Protein CROWDED NUCLEI 4 OS=Arabidopsis thaliana GN=CRWN4 PE=1 SV=2	0.999635	0.982	1.006	1.046	0.992	1.033	0.915	1.082	0.988
CotAD_08457	560	S	Probable starch synthase 4, chloroplastic/amyloplastic OS=Arabidopsis thaliana GN=SS4 PE=2 SV=1	1	1.143	0.811	0.91	1.146	0.959	1.072	0.976	1.017	0.924	1.042	1.009	1.065
CotAD_08555	55	S	Uncharacterized protein	0.986533	0.656	1.386	0.729	1.266	0.724	1.206	0.724	1.393	0.527	1.23	0.606	1.76
CotAD_08607	636	S	Uncharacterized protein	0.91764	0.8	1.068	0.995	1.174	1.129	0.941	1.108	0.829	0.948	1.118	0.974	0.992	1.227	0.242	1.311	0.0589
CotAD_08607	416	S	Uncharacterized protein	1	0.984	0.792	1.415	0.845									0.94		0.745
CotAD_08607	485	T	Uncharacterized protein	0.753681	0.814	1.13	0.939	1.149	0.863	1.075	0.888	1.208	0.754	1.155	0.863	1.299	1.559	0.00908	1.839	0.00212
CotAD_08607	153	S	Uncharacterized protein	0.828895	0.935	1.015	1.087	0.992									1.268		1.137
CotAD_08661	233	S	Protein LIGHT-DEPENDENT SHORT HYPOCOTYLS 6 OS=Arabidopsis thaliana GN=LSH6 PE=1 SV=1	0.949412	0.903	1.092	1.134	0.904	0.988	0.921	1.233	0.878	0.888	0.867	1.46	0.816	0.716	0.0915	0.872	0.132
CotAD_08711	245	S	Protein TPR1 OS=Oryza sativa subsp. japonica GN=TPR1 PE=1 SV=1	0.999785	0.872	1.037	0.958	1.163	0.907	1.138	0.873	1.111
CotAD_08711	218	T	Protein TPR1 OS=Oryza sativa subsp. japonica GN=TPR1 PE=1 SV=1	0.793789	1.173	0.807	1.274	0.765
CotAD_08711	603	S	Protein TPR1 OS=Oryza sativa subsp. japonica GN=TPR1 PE=1 SV=1	0.775714									0.883	0.886	1.078	1.203
CotAD_08711	1052	S	Protein TPR1 OS=Oryza sativa subsp. japonica GN=TPR1 PE=1 SV=1	0.752158	1.164	0.954	1.092	0.806
CotAD_08758	295	S	E3 ubiquitin-protein ligase ATL6 OS=Arabidopsis thaliana GN=ATL6 PE=1 SV=2	0.831829	0.704	1.185	0.853	1.297	0.805	0.987	0.999	1.248	0.487	1.051	0.794	1.797
CotAD_08761	96	S	U-box domain-containing protein 38 OS=Arabidopsis thaliana GN=PUB38 PE=1 SV=1	0.998853	0.801	1.119	1.024	1.093
CotAD_08794	225	S	Probable aldo-keto reductase 1 OS=Glycine max GN=AKR1 PE=2 SV=1	0.937782	0.573	0.974	0.686	1.81									1.91		3.589
CotAD_08794	226	S	Probable aldo-keto reductase 1 OS=Glycine max GN=AKR1 PE=2 SV=1	0.945504	0.526	0.994	0.508	2.012	0.475	1.022	0.503	2.074	0.544	0.983	0.567	2.041	2.185	0.000844	4.9	0.00962
CotAD_08804	119	T	Flowering locus K homology domain OS=Arabidopsis thaliana GN=FLK PE=1 SV=1	0.997972	0.799	1.119	1.123	1	0.972	0.97	1.094	0.987	0.858	0.947	1.244	0.995	1.108	0.186	0.969	0.586
CotAD_08881	641	S	Uncharacterized protein	0.957371
CotAD_08911	536	S	Phosphatidylinositol 3,4,5-trisphosphate 3-phosphatase and protein-tyrosine-phosphatase PTEN2A OS=Arabidopsis thaliana GN=PTEN2A PE=1 SV=1	0.952701	0.9	1.091	0.987	1.05									1.474		1.334
CotAD_08914	53	S	Uncharacterized protein	1	0.826	0.956	1.352	0.912									1.181		0.847
CotAD_08926	208	S	Uncharacterized protein	0.955561	0.562	1.173	0.647	1.66	0.588	1.194	0.78	1.498	0.478	1.292	0.544	1.82	1.953		1.84
CotAD_08936	8	S	Magnesium transporter MRS2-3 OS=Arabidopsis thaliana GN=MRS2-3 PE=2 SV=1	0.794617	1.109	0.743	1.166	1.003
CotAD_08981	44	S	Probable RNA helicase SDE3 OS=Arabidopsis thaliana GN=SDE3 PE=1 SV=1	0.750682	0.985	1.012	1.076	0.951					0.973	0.894	1.162	1.002
CotAD_08989	373	S	MAP3K epsilon protein kinase 1 OS=Arabidopsis thaliana GN=M3KE1 PE=1 SV=1	0.996308	0.702	0.961	0.983	1.398	0.747	0.943	1.056	1.298
CotAD_09035	217	S	Probable mannose-1-phosphate guanylyltransferase 2 OS=Oryza sativa subsp. japonica GN=Os01g0847200 PE=2 SV=1	0.997849	0.853	1.119	0.885	1.173	0.844	1.068	0.89	1.232	0.778	1.158	0.941	1.186	1.067	0.573	1.091	0.331
CotAD_09046	176	S	Protein PHYTOCHROME KINASE SUBSTRATE 1 OS=Arabidopsis thaliana GN=PKS1 PE=1 SV=2	1	1.07	1.083	1.125	0.743	0.947	1.054	1.119	0.904	0.976	0.922	1.092	1.041
CotAD_09072	35	S	Chlorophyll a-b binding protein 4, chloroplastic OS=Arabidopsis thaliana GN=LHCA4 PE=1 SV=1	0.994179	0.863	1.427	0.982	0.758									1.364		0.965
CotAD_09098	35	S	Uncharacterized protein	0.981708	0.535	1.344	0.709	1.457									2.647		2.097
CotAD_09098	3	T	Uncharacterized protein	1	0.54	1.587	0.531	1.382	0.506	1.501	0.461	1.598	0.561	1.677	0.344	1.528	3.178	5.52e-07	3.482	0.000396
CotAD_09109	334	S	Diacylglycerol kinase 1 OS=Arabidopsis thaliana GN=DGK1 PE=1 SV=2	0.995254	0.873	1.044	1.159	0.961	0.877	1.067	1.051	1.036
CotAD_09110	393	S	UDP-glucose 6-dehydrogenase 5 OS=Oryza sativa subsp. japonica GN=UGD5 PE=2 SV=1	0.983604	0.677	1.115	0.761	1.484
CotAD_09119	2	S	Eukaryotic translation initiation factor 5A-2 OS=Nicotiana plumbaginifolia GN=EIF-5A2 PE=2 SV=1	0.999943	0.657	1.208	0.791	1.383	0.662	1.207	0.812	1.373
CotAD_09142	87	S	Plastidic glucose transporter 4 OS=Arabidopsis thaliana GN=At5g16150 PE=1 SV=2	0.998527	0.759	1.049	0.891	1.338									1.372		1.704
CotAD_09171	789	S	Uncharacterized protein	0.999993
CotAD_09211	60	S	Phosphatidylinositol 3,4,5-trisphosphate 3-phosphatase and protein-tyrosine-phosphatase PTEN2A OS=Arabidopsis thaliana GN=PTEN2A PE=1 SV=1	0.99915	0.74	1.259	0.874	1.162	0.712	1.22	0.891	1.225	0.663	1.206	0.902	1.313	2.136	3.82e-05	1.794	0.000736
CotAD_09211	56	S	Phosphatidylinositol 3,4,5-trisphosphate 3-phosphatase and protein-tyrosine-phosphatase PTEN2A OS=Arabidopsis thaliana GN=PTEN2A PE=1 SV=1	0.803982	0.659	1.287	0.877	1.219	0.602	1.261	0.605	1.592					2.467	0.00442	2.735	0.0456
CotAD_09286	142	S	Protein S-acyltransferase 10 OS=Arabidopsis thaliana GN=PAT10 PE=1 SV=1	0.942461	0.732	1.115	1.022	1.173	0.826	1.094	0.894	1.222	0.933	1.056	0.871	1.185
CotAD_09317	529	S	Receptor protein kinase TMK1 OS=Arabidopsis thaliana GN=TMK1 PE=1 SV=1	1	0.935	1.048	1.024	1.02	0.992	0.987	1.03	1.013	0.941	0.979	1.054	1.065
CotAD_09336	33	S	Probable inactive receptor kinase RLK902 OS=Arabidopsis thaliana GN=RLK902 PE=1 SV=1	0.947892	0.834	1.003	0.788	1.402	0.823	1.091	0.723	1.402
CotAD_09336	29	S	Probable inactive receptor kinase RLK902 OS=Arabidopsis thaliana GN=RLK902 PE=1 SV=1	0.963688	0.929	1.037	0.87	1.187	0.674	1.124	0.78	1.475	0.696	1.204	0.663	1.529
CotAD_09337	60	S	Uncharacterized protein	1
CotAD_09341	11	S	Uncharacterized protein	0.970038	0.768	1.184	0.988	1.098
CotAD_09341	33	S	Uncharacterized protein	1	0.703	1.232	1.058	1.052	1.009	0.85	1.152	1.008	0.788	0.882	1.294	1.092
CotAD_09341	7	S	Uncharacterized protein	0.99675	0.965	1.048	1.046	0.967
CotAD_09341	45	S	Uncharacterized protein	0.825742	0.625	0.92	0.958	1.544	0.776	0.958	1.005	1.303	0.437	0.886	1.281	1.512
CotAD_09360	308	S	LEAF RUST 10 DISEASE-RESISTANCE LOCUS RECEPTOR-LIKE PROTEIN KINASE-like 1.3 OS=Arabidopsis thaliana GN=LRK10L-1.3 PE=2 SV=1	0.952636	1.135	0.757	1.391	0.742	1.122	0.819	1.282	0.785	1.097	0.753	1.242	0.919
CotAD_09360	671	S	LEAF RUST 10 DISEASE-RESISTANCE LOCUS RECEPTOR-LIKE PROTEIN KINASE-like 1.3 OS=Arabidopsis thaliana GN=LRK10L-1.3 PE=2 SV=1	0.999807	0.893	1.098	1.041	0.999	1.074	0.853	1.21	0.876	0.786	0.987	1.246	1.034
CotAD_09381	245	S	Serine/arginine-rich splicing factor SR45 OS=Arabidopsis thaliana GN=SR45 PE=1 SV=1	1	0.95	1.117	1.077	0.884	1.096	0.778	1.123	1.015	1.083	0.951	0.972	1.013
CotAD_09382	173	S	Uncharacterized protein	0.999989	0.608	1.172	1.1	1.172
CotAD_09400	414	S	CBS domain-containing protein CBSX6 OS=Arabidopsis thaliana GN=CBSX6 PE=1 SV=1	0.999989	0.985	1.038	1.034	0.967	1.11	0.971	0.863	1.067
CotAD_09429	843	S	U-box domain-containing protein 44 OS=Arabidopsis thaliana GN=PUB44 PE=1 SV=1	1	1.213	0.806	1.309	0.69
CotAD_09431	613	S	Zinc finger CCCH domain-containing protein 66 OS=Arabidopsis thaliana GN=At5g58620 PE=2 SV=1	0.965806	0.633	1.327	1.039	1.05	0.806	1.084	1.005	1.144	0.685	1.114	1.129	1.143	1.28		0.533
CotAD_09431	525	S	Zinc finger CCCH domain-containing protein 66 OS=Arabidopsis thaliana GN=At5g58620 PE=2 SV=1	0.960098	0.703	1.161	0.931	1.245	0.766	1.165	0.947	1.164	0.867	1.062	0.846	1.284	1.008		0.704
CotAD_09434	785	S	Phosphoinositide phospholipase C 4 OS=Arabidopsis thaliana GN=PLC4 PE=2 SV=2	0.999907	1	0.932	1.156	0.94
CotAD_09513	45	T	Probable serine/threonine-protein kinase PBL9 OS=Arabidopsis thaliana GN=PBL9 PE=1 SV=1	0.999691	1.112	0.9	1.116	0.89	1.034	0.96	1.175	0.848	1.195	0.9	1.131	0.767
CotAD_09513	16	T	Probable serine/threonine-protein kinase PBL9 OS=Arabidopsis thaliana GN=PBL9 PE=1 SV=1	0.883944	0.923	1.077	1.032	0.998
CotAD_09574	61	S	Serrate RNA effector molecule OS=Arabidopsis thaliana GN=SE PE=1 SV=2	1	0.991	1.182	1.089	0.763	0.898	1.008	1.113	1.01	0.991	0.998	1.092	0.945
CotAD_09574	79	S	Serrate RNA effector molecule OS=Arabidopsis thaliana GN=SE PE=1 SV=2	0.989913	0.879	1.137	1.041	0.975	0.984	1.037	1.102	0.899	1.377	0.762	0.913	0.929
CotAD_09588	516	S	Probable E3 ubiquitin ligase SUD1 OS=Arabidopsis thaliana GN=SUD1 PE=1 SV=1	0.99993	0.761	1.293	0.814	1.164
CotAD_09588	50	S	Probable E3 ubiquitin ligase SUD1 OS=Arabidopsis thaliana GN=SUD1 PE=1 SV=1	0.996218	0.676	1.468	0.77	1.122
CotAD_09588	97	S	Probable E3 ubiquitin ligase SUD1 OS=Arabidopsis thaliana GN=SUD1 PE=1 SV=1	0.930967	0.933	1.235	0.767	1.084
CotAD_09588	88	S	Probable E3 ubiquitin ligase SUD1 OS=Arabidopsis thaliana GN=SUD1 PE=1 SV=1	0.953941	0.704	1.413	0.772	1.146
CotAD_09588	510	S	Probable E3 ubiquitin ligase SUD1 OS=Arabidopsis thaliana GN=SUD1 PE=1 SV=1	0.999919	0.835	1.292	0.829	1.072
CotAD_09588	86	T	Probable E3 ubiquitin ligase SUD1 OS=Arabidopsis thaliana GN=SUD1 PE=1 SV=1	0.991743	0.723	1.417	0.762	1.133
CotAD_09588	19	S	Probable E3 ubiquitin ligase SUD1 OS=Arabidopsis thaliana GN=SUD1 PE=1 SV=1	0.999998	0.787	1.124	0.923	1.201
CotAD_09588	223	S	Probable E3 ubiquitin ligase SUD1 OS=Arabidopsis thaliana GN=SUD1 PE=1 SV=1	1	0.508	1.675	0.648	1.214
CotAD_09626	52	S	Putative methylesterase 12, chloroplastic OS=Arabidopsis thaliana GN=MES12 PE=2 SV=1	0.999999	0.807	1.264	0.952	1.01	0.948	1.058	0.923	1.096	0.923	1.075	1.098	0.939
CotAD_09638	763	S	ABC transporter G family member 36 OS=Arabidopsis thaliana GN=ABCG36 PE=1 SV=1	0.833509	0.565	1.317	0.604	1.554	0.474	1.36	0.588	1.648	0.479	1.412	0.48	1.759
CotAD_09680	85	S	Protein indeterminate-domain 7 OS=Arabidopsis thaliana GN=IDD7 PE=2 SV=1	1	1.402	0.761	1.295	0.545	1.281	0.749	1.519	0.444
CotAD_09707	356	S	Uncharacterized protein	0.818585	1.073	0.796	1.316	0.841	1.072	0.767	1.218	0.957
CotAD_09709	373	S	Uncharacterized protein	0.992019	0.736	1.146	0.946	1.212	0.738	1.141	0.982	1.184	0.59	1.031	1.155	1.317
CotAD_09709	549	S	Uncharacterized protein	0.997301	0.911	1.192	0.884	1.037	0.73	1.183	0.901	1.231
CotAD_09932	9	S	Photosystem I P700 chlorophyll a apoprotein A2 OS=Gossypium hirsutum GN=psaB PE=3 SV=1	0.999995	0.922	1.034	0.963	1.108	1.015	1.027	0.879	1.097	0.917	1.054	0.952	1.122	1.28	0.0217	1.205	0.00872
CotAD_10003	8	S	F-box/kelch-repeat protein SKIP25 OS=Arabidopsis thaliana GN=SKIP25 PE=1 SV=1	0.940747
CotAD_10025	28	S	Chloride channel protein CLC-c OS=Arabidopsis thaliana GN=CLC-C PE=1 SV=1	0.999724	0.601	1.099	0.759	1.584	0.628	0.981	0.757	1.692	0.582	1.062	0.783	1.684
CotAD_10039	74	T	Citrate synthase 2, peroxisomal OS=Arabidopsis thaliana GN=CSY2 PE=2 SV=1	0.895931	0.812	1.054	0.908	1.258									1.055		0.805
CotAD_10041	33	S	Probable sugar phosphate/phosphate translocator At1g06470 OS=Arabidopsis thaliana GN=At1g06470 PE=2 SV=1	0.989967	0.811	1.083	1.164	0.983	0.875	0.972	0.937	1.247
CotAD_10045	172	S	Uncharacterized protein	0.847989	0.508	1.168	0.601	1.767	0.354	1.164	0.5	2.066	0.587	1.127	0.607	1.797	2.104	0.00118	2.929	0.000718
CotAD_10066	964	S	Uncharacterized protein	0.861118	0.516	1.178	0.895	1.464
CotAD_10067	1735	S	Uncharacterized protein	0.98588	0.696	1.305	0.826	1.209	0.776	1.035	0.946	1.285					1.476	0.0934	1.386	0.0843
CotAD_10075	158	S	V-type proton ATPase subunit C OS=Arabidopsis thaliana GN=VHA-C PE=1 SV=1	0.898981	0.393	1.155	0.334	2.161					0.527	1.102	0.537	1.966	1.919		2.956
CotAD_10093	513	S	Serine/threonine protein phosphatase 2A 59 kDa regulatory subunit B' eta isoform OS=Arabidopsis thaliana GN=B'ETA PE=2 SV=1	1	0.901	1.06	1.037	1.032	0.912	1.039	1.017	1.061	0.99	1.053	0.905	1.086	1.42	0.0725	1.23	0.177
CotAD_10121	95	S	Protease Do-like 9 OS=Arabidopsis thaliana GN=DEGP9 PE=1 SV=1	1	0.803	0.921	0.921	1.388	0.877	0.907	0.682	1.567	0.73	1.049	0.952	1.348
CotAD_10128	403	S	Paired amphipathic helix protein Sin3-like 2 OS=Arabidopsis thaliana GN=SNL2 PE=1 SV=2	0.969636	0.992	0.739	1.511	0.8
CotAD_10128	760	S	Paired amphipathic helix protein Sin3-like 2 OS=Arabidopsis thaliana GN=SNL2 PE=1 SV=2	0.918315	0.943	0.908	1.067	1.111	0.892	1.044	1.024	1.07
CotAD_10130	204	S	Uncharacterized protein	0.999672	0.833	1.044	0.828	1.324	0.813	1.077	0.906	1.243
CotAD_10167	392	S	UDP-glucose 6-dehydrogenase 1 OS=Glycine max GN=UGD1 PE=2 SV=1	0.989252	0.815	1.033	0.838	1.345
CotAD_10177	564	S	Protein RIK OS=Arabidopsis thaliana GN=RIK PE=1 SV=2	0.788794	0.861	1.254	0.87	1.041
CotAD_10202	367	S	Cellulose synthase-like protein G3 OS=Arabidopsis thaliana GN=CSLG3 PE=2 SV=2	0.999015	0.273	1.216	0.166	2.392	0.214	1.274	0.137	2.475					3.953	0.0023	12.407	0.00244
CotAD_10204	644	S	MATH domain-containing protein At5g43560 OS=Arabidopsis thaliana GN=At5g43560 PE=1 SV=1	0.753167	0.844	1.088	0.942	1.156					0.856	1.147	0.973	1.072
CotAD_10204	979	S	MATH domain-containing protein At5g43560 OS=Arabidopsis thaliana GN=At5g43560 PE=1 SV=1	1	0.767	1.212	0.934	1.123	0.793	1.077	0.949	1.22	0.707	1.032	1.001	1.339
CotAD_10286	345	S	Uncharacterized protein	0.986063	0.917	1.027	1.095	0.993									0.949		1.147
CotAD_10286	303	T	Uncharacterized protein	0.959693	0.841	1.095	0.834	1.256									1.103		1.904
CotAD_10286	218	S	Uncharacterized protein	0.996491	0.752	1.203	1.052	1.034	0.843	1.027	1.115	1.049	0.708	0.89	1.226	1.249	1.279	0.00422	1.234	0.00952
CotAD_10311	321	S	Protein TIME FOR COFFEE OS=Arabidopsis thaliana GN=TIC PE=1 SV=2	0.937243	0.836	1.024	1.195	0.986									1.043		1.315
CotAD_10311	249	S	Protein TIME FOR COFFEE OS=Arabidopsis thaliana GN=TIC PE=1 SV=2	0.972302	0.76	1.103	1.095	1.085	0.91	0.945	1.234	0.937	0.717	0.802	1.355	1.195	1.073	0.525	1.131	0.437
CotAD_10351	172	S	Uncharacterized protein	0.995521	1.109	0.85	1.287	0.777	1.008	0.706	1.588	0.716
CotAD_10356	1426	S	Probable phosphoinositide phosphatase SAC9 OS=Arabidopsis thaliana GN=SAC9 PE=1 SV=1	0.97054	0.882	1.08	0.886	1.179	0.875	1.048	0.912	1.197					1.301		1.084
CotAD_10363	252	S	Protein IQ-DOMAIN 14 OS=Arabidopsis thaliana GN=IQD14 PE=1 SV=1	0.863838	1.031	0.975	1.162	0.857	1.185	0.903	1.206	0.707
CotAD_10363	127	S	Protein IQ-DOMAIN 14 OS=Arabidopsis thaliana GN=IQD14 PE=1 SV=1	1	0.857	1.15	0.937	1.085	0.878	1.083	1.004	1.066	0.871	1.015	1.021	1.143
CotAD_10363	492	S	Protein IQ-DOMAIN 14 OS=Arabidopsis thaliana GN=IQD14 PE=1 SV=1	0.793551	0.759	1.245	0.91	1.121
CotAD_10363	458	T	Protein IQ-DOMAIN 14 OS=Arabidopsis thaliana GN=IQD14 PE=1 SV=1	0.99997	0.88	1.081	1.034	1.036	0.828	0.998	0.937	1.274	0.768	1.103	0.893	1.306
CotAD_10363	227	S	Protein IQ-DOMAIN 14 OS=Arabidopsis thaliana GN=IQD14 PE=1 SV=1	0.999989	0.864	1.023	1.044	1.1	0.919	1.058	0.924	1.127	0.841	1.05	0.91	1.26
CotAD_10363	386	S	Protein IQ-DOMAIN 14 OS=Arabidopsis thaliana GN=IQD14 PE=1 SV=1	0.962082	0.984	0.917	1.236	0.896
CotAD_10363	47	T	Protein IQ-DOMAIN 14 OS=Arabidopsis thaliana GN=IQD14 PE=1 SV=1	0.985144	0.851	1.186	0.725	1.261	0.522	0.972		1.545	0.599	1.447	0.788	1.256
CotAD_10363	79	T	Protein IQ-DOMAIN 14 OS=Arabidopsis thaliana GN=IQD14 PE=1 SV=1	1	0.758	1.087	0.909	1.281	0.936	1.135	0.885	1.07
CotAD_10363	397	T	Protein IQ-DOMAIN 14 OS=Arabidopsis thaliana GN=IQD14 PE=1 SV=1	0.999908	1.034	1.035	1.012	0.939	0.809	0.918	1.241	1.069	1.099	1.209	0.796	0.909
CotAD_10363	380	T	Protein IQ-DOMAIN 14 OS=Arabidopsis thaliana GN=IQD14 PE=1 SV=1	0.996051	0.796	1.18	1.021	1.041
CotAD_10363	96	S	Protein IQ-DOMAIN 14 OS=Arabidopsis thaliana GN=IQD14 PE=1 SV=1	0.998477	0.826	1.16	0.929	1.117					0.737	0.951	0.962	1.43
CotAD_10363	150	S	Protein IQ-DOMAIN 14 OS=Arabidopsis thaliana GN=IQD14 PE=1 SV=1	0.978397	0.632	1.272	0.723	1.412					0.671	1.044	0.852	1.526
CotAD_10379	283	S	Uncharacterized protein	0.999539	1.131	1.094	1.15	0.641
CotAD_10379	141	S	Uncharacterized protein	0.911868	1.03	1.016	1.32	0.663
CotAD_10379	79	S	Uncharacterized protein	0.951877	1.073	1.153	1.184	0.613
CotAD_10396	626	S	Nuclear poly(A) polymerase 2 OS=Arabidopsis thaliana GN=PAPS2 PE=1 SV=2	0.999002	1.038	0.963	1.227	0.799
CotAD_10416	45	T	Protein ENHANCED DISEASE RESISTANCE 2-like OS=Arabidopsis thaliana GN=EDR2L PE=2 SV=1	0.902217	1.152	0.88	0.923	1.054					1.03	0.99	1.1	0.899	0.899	0.547	1.076	0.655
CotAD_10438	237	T	Putative clathrin assembly protein At2g25430 OS=Arabidopsis thaliana GN=At2g25430 PE=1 SV=2	0.987741	0.981	0.932	1.127	0.988
CotAD_10438	214	S	Putative clathrin assembly protein At2g25430 OS=Arabidopsis thaliana GN=At2g25430 PE=1 SV=2	0.99637	1.066	0.888	1.089	0.977	0.996	0.967	1.081	0.976	1.047	0.872	1.141	0.96
CotAD_10438	184	S	Putative clathrin assembly protein At2g25430 OS=Arabidopsis thaliana GN=At2g25430 PE=1 SV=2	1	0.945	1.089	0.99	1.002	0.905	1.076	1.013	1.033	0.921	1.038	0.913	1.176
CotAD_10439	214	S	Putative clathrin assembly protein At2g25430 OS=Arabidopsis thaliana GN=At2g25430 PE=1 SV=2	0.999729	1.05	0.921	1.088	0.961	1.052	0.899	1.038	1.026	1.067	0.827	1.118	1.007	1.024		1.019
CotAD_10444	169	T	Vesicle-associated membrane protein 713 OS=Arabidopsis thaliana GN=VAMP713 PE=2 SV=1	0.999999	0.541	1.113	0.552	1.835	0.537	1.189	0.528	1.811
CotAD_10459	23	S	CHD3-type chromatin-remodeling factor PICKLE OS=Arabidopsis thaliana GN=PKL PE=1 SV=1	1	1.128	0.78	1.357	0.759	1.03	0.69	1.499	0.798
CotAD_10463	399	T	CBL-interacting serine/threonine-protein kinase 5 OS=Arabidopsis thaliana GN=CIPK5 PE=2 SV=1	0.984099	1.081	1.103	0.935	0.895	1.039	1.206	0.947	0.823	1.198	1.202	0.816	0.778
CotAD_10527	288	S	Putative glycerol-3-phosphate transporter 1 OS=Arabidopsis thaliana GN=At3g47420 PE=2 SV=1	0.930382	0.546	1.153	0.933	1.42	0.79	0.89	1.051	1.31
CotAD_10556	220	S	Uncharacterized protein	0.998143	0.806	1.124	1.161	0.951	0.866	0.971	1.206	0.989	0.646	0.856	1.384	1.191	1.142	0.573	1.04	0.842
CotAD_10612	998	S	U-box domain-containing protein 43 OS=Arabidopsis thaliana GN=PUB43 PE=2 SV=1	1	0.7	1.172	0.573	1.584
CotAD_10630	252	S	Uncharacterized protein	1	0.984	0.92	1.224	0.903	0.945	0.932	1.142	1.006
CotAD_10633	979	S	MATH domain-containing protein At5g43560 OS=Arabidopsis thaliana GN=At5g43560 PE=1 SV=1	1	0.797	1.149	0.934	1.154	0.802	1.055	0.891	1.291	0.733	1.064	1.049	1.225
CotAD_10640	596	S	Ethylene receptor 2 OS=Arabidopsis thaliana GN=ETR2 PE=1 SV=2	0.997906	1.087	0.941	1.018	0.969	0.936	0.957	1.23	0.902
CotAD_10693	144	T	Probable plastid-lipid-associated protein 6, chloroplastic OS=Arabidopsis thaliana GN=PAP6 PE=1 SV=1	0.972609	0.759	1.25	1.011	1.02					0.905	0.791	1.205	1.143	0.964	0.883	1.104	0.114
CotAD_10693	208	S	Probable plastid-lipid-associated protein 6, chloroplastic OS=Arabidopsis thaliana GN=PAP6 PE=1 SV=1	0.947605	0.789	1.136	0.9	1.207					0.59	1.052	1.158	1.291	1.269	0.122	1.378	0.0201
CotAD_10696	1260	T	Uncharacterized protein	0.999465	0.998	0.785	1.468	0.787	0.885	0.885	1.378	0.881	0.835	0.745	1.483	0.981	0.935		0.946
CotAD_10696	629	S	Uncharacterized protein	0.99661	0.851	1.017	1.367	0.81	1.005	0.721	1.414	0.879	0.698	0.831	1.524	1.009	1.246		0.948
CotAD_10696	861	S	Uncharacterized protein	0.761279	0.87	0.988	1.394	0.792	0.981	0.808	1.546	0.685	0.816	0.738	1.748	0.732	0.947		0.599
CotAD_10696	1126	S	Uncharacterized protein	0.842929	0.87	1.125	0.885	1.148
CotAD_10696	616	S	Uncharacterized protein	0.9679	0.836	1.083	1.177	0.945
CotAD_10696	1272	S	Uncharacterized protein	0.992741	0.822	0.895	1.788	0.556
CotAD_10697	298	S	Casein kinase 1-like protein 11 OS=Arabidopsis thaliana GN=CKL11 PE=1 SV=1	0.998848	0.859	0.945	1.259	0.977	0.856	1.006	1.247	0.923	0.745	0.892	1.421	0.997	1.251	0.241	0.664	0.276
CotAD_10697	320	S	Casein kinase 1-like protein 11 OS=Arabidopsis thaliana GN=CKL11 PE=1 SV=1	0.99996	1.109	0.915	1.121	0.874									0.654		0.385
CotAD_10728	138	S	Peptide methionine sulfoxide reductase B5 OS=Oryza sativa subsp. japonica GN=MSRB5 PE=2 SV=1	0.996012	0.775	1.167	0.968	1.127	0.785	0.941	0.766	1.55	0.783	1.011	1.053	1.218
CotAD_10737	401	S	Chromatin structure-remodeling complex protein SYD OS=Arabidopsis thaliana GN=SYD PE=1 SV=1	0.978424	0.871	1.103	1.016	1.044	0.905	0.927	1.09	1.106	0.813	0.939	0.99	1.323
CotAD_10737	155	S	Chromatin structure-remodeling complex protein SYD OS=Arabidopsis thaliana GN=SYD PE=1 SV=1	0.859949	0.908	1.113	1.046	0.962					0.932	0.857	1.311	0.931
CotAD_10737	2569	S	Chromatin structure-remodeling complex protein SYD OS=Arabidopsis thaliana GN=SYD PE=1 SV=1	0.999998	0.999	0.966	1.326	0.744	0.99	0.933	1.193	0.905	1.05	0.728	1.43	0.802
CotAD_10737	1956	S	Chromatin structure-remodeling complex protein SYD OS=Arabidopsis thaliana GN=SYD PE=1 SV=1	0.965935	0.881	0.981	1.166	1.008	0.935	0.935	1.159	0.998	0.801	0.946	1.299	1.003
CotAD_10737	1939	S	Chromatin structure-remodeling complex protein SYD OS=Arabidopsis thaliana GN=SYD PE=1 SV=1	0.999811	0.875	1.073	1.119	0.967	0.854	1.026	1.221	0.932	0.898	0.838	1.338	0.962
CotAD_10737	2088	S	Chromatin structure-remodeling complex protein SYD OS=Arabidopsis thaliana GN=SYD PE=1 SV=1	0.983872	0.891	1.126	0.992	1.022	0.887	1.06	1.007	1.076
CotAD_10899	11	S	Acetyl-CoA acetyltransferase, cytosolic 1 OS=Arabidopsis thaliana GN=AAT1 PE=2 SV=1	0.981722	0.482	0.851	0.596	2.116					0.292	0.786	0.253	2.874	1.577	0.259	2.808	0.151
CotAD_10954	384	S	Protein WVD2-like 5 OS=Arabidopsis thaliana GN=WDL5 PE=1 SV=1	0.831402	0.694	1.123	1.025	1.203
CotAD_10962	94	S	Homeobox protein knotted-1-like 3 OS=Arabidopsis thaliana GN=KNAT3 PE=1 SV=1	0.945868	0.951	1.257	0.807	1.003	0.89	1.203	0.836	1.102	0.862	1.304	0.764	1.121	1.205	0.218	1.326	0.165
CotAD_10962	102	S	Homeobox protein knotted-1-like 3 OS=Arabidopsis thaliana GN=KNAT3 PE=1 SV=1	1	0.829	1.225	0.917	1.061	0.888	1.288	0.76	1.093	0.966	1.043	0.912	1.116	1.048	0.795	1.264	0.218
CotAD_10962	76	S	Homeobox protein knotted-1-like 3 OS=Arabidopsis thaliana GN=KNAT3 PE=1 SV=1	0.891726	0.832	1.311	0.83	1.055					0.839	1.236	0.777	1.207	1.159		1.343
CotAD_10969	23	S	CHD3-type chromatin-remodeling factor PICKLE OS=Arabidopsis thaliana GN=PKL PE=1 SV=1	0.999902	1.015	0.868	1.183	0.961	1.267	0.907	0.985	0.836
CotAD_10988	933	T	Plasma membrane ATPase 4 OS=Nicotiana plumbaginifolia GN=PMA4 PE=2 SV=1	0.999999	0.842	1.214	0.877	1.095	0.908	1.167	0.897	1.056
CotAD_10988	866	T	Plasma membrane ATPase 4 OS=Nicotiana plumbaginifolia GN=PMA4 PE=2 SV=1	1	0.781	1.142	0.907	1.204	0.831	1.087	0.797	1.322
CotAD_10996	375	S	Uncharacterized protein	0.773228	0.76	1.188	0.726	1.356
CotAD_11139	542	S	MACPF domain-containing protein At1g14780 OS=Arabidopsis thaliana GN=At1g14780 PE=2 SV=1	0.929833	0.788	0.99	0.887	1.368
CotAD_11226	483	S	2,3-bisphosphoglycerate-independent phosphoglycerate mutase OS=Mesembryanthemum crystallinum GN=PGM1 PE=2 SV=1	1	0.976	1.018	0.896	1.129
CotAD_11226	82	S	2,3-bisphosphoglycerate-independent phosphoglycerate mutase OS=Mesembryanthemum crystallinum GN=PGM1 PE=2 SV=1	0.993492	0.758	0.978	1.067	1.239	0.689	0.944	0.878	1.541					1.176		1.21
CotAD_11277	33	S	Serine/threonine-protein kinase CTR1 OS=Arabidopsis thaliana GN=CTR1 PE=1 SV=1	0.845411	0.969	1.068	0.954	1.031	0.836	1.124	0.986	1.09	0.783	1.131	0.973	1.177
CotAD_11277	17	S	Serine/threonine-protein kinase CTR1 OS=Arabidopsis thaliana GN=CTR1 PE=1 SV=1	0.797588	0.929	1.112	1.053	0.936	0.978	0.925	1.197	0.922	0.954	1.055	1.111	0.908
CotAD_11310	151	T	Nucleoside diphosphate kinase IV, chloroplastic/mitochondrial OS=Arabidopsis thaliana GN=NDK4 PE=1 SV=2	1	0.837	1.193	0.952	1.05	0.858	1.085	0.951	1.139	0.79	1.137	0.916	1.22
CotAD_11389	272	S	RGG repeats nuclear RNA binding protein B OS=Arabidopsis thaliana GN=RGGB PE=1 SV=1	0.802605	0.759	1.112	0.888	1.278									0.956		1.248
CotAD_11389	276	S	RGG repeats nuclear RNA binding protein B OS=Arabidopsis thaliana GN=RGGB PE=1 SV=1	1	0.428	1.319	0.49	1.809	0.419	0.999	0.486	2.176	0.288	1.021	0.452	2.422	2.013		3.203
CotAD_11407	194	S	Tobamovirus multiplication protein 2A OS=Arabidopsis thaliana GN=TOM2A PE=1 SV=1	1	0.821	1.181	0.95	1.083	0.875	1.033	0.978	1.146	0.877	1.046	1.054	1.069
CotAD_11409	152	S	Tobamovirus multiplication protein 2B OS=Arabidopsis thaliana GN=TOM2B PE=2 SV=2	0.999992	0.772	1.231	0.932	1.099	0.913	1.027	0.776	1.313	0.726	1.219	0.943	1.182
CotAD_11470	177	T	Cyclin-dependent kinase inhibitor 3 OS=Arabidopsis thaliana GN=KRP3 PE=1 SV=1	0.927488	0.927	1.156	1.157	0.793	1.005	0.921	1.164	0.929
CotAD_11554	220	S	Endo-1,3;1,4-beta-D-glucanase OS=Zea mays PE=1 SV=1	1	0.823	1.168	0.962	1.079	0.871	1.092	0.972	1.097	0.793	1.081	1.022	1.164	1.259	6.49e-05	1.199	0.00736
CotAD_11558	309	S	Uncharacterized protein	0.81352	0.794	1.069	0.927	1.245	0.824	1.043	0.798	1.372	0.846	1.157	0.909	1.141
CotAD_11558	305	S	Uncharacterized protein	0.991848	0.804	1.058	1.001	1.172	0.775	1.068	0.958	1.24	0.846	1.157	0.909	1.141
CotAD_11561	240	S	Stem-specific protein TSJT1 OS=Nicotiana tabacum GN=TSJT1 PE=2 SV=1	0.992243	1.585	0.629	1.285	0.491	0.739	1.1	1.098	1.107					1.836		1.16
CotAD_11561	236	S	Stem-specific protein TSJT1 OS=Nicotiana tabacum GN=TSJT1 PE=2 SV=1	0.991197	1.034	0.906	1.191	0.894	1.107	0.922	1.163	0.818	1.009	0.933	1.364	0.705	1.027		0.809
CotAD_11574	200	S	Photosystem I reaction center subunit II, chloroplastic OS=Cucumis sativus GN=psaD PE=1 SV=1	1	0.562	1.064	1.024	1.405	0.495	0.78	1.161	1.634					1.938	0.0534	1.632	0.0423
CotAD_11574	63	T	Photosystem I reaction center subunit II, chloroplastic OS=Cucumis sativus GN=psaD PE=1 SV=1	0.977833	1.004	1.188	0.956	0.872					0.787	1.407	0.707	1.163	1.546	0.154	1.446	0.215
CotAD_11620	123	S	VAN3-binding protein OS=Arabidopsis thaliana GN=VAB PE=1 SV=1	0.999863	1.188	0.736	1.407	0.693	1.058	0.789	1.448	0.719	1.102	0.751	1.306	0.847
CotAD_11652	550	S	Ethylene receptor 2 OS=Arabidopsis thaliana GN=ETR2 PE=1 SV=2	0.997877	0.875	1.09	1.08	0.988	0.968	1.024	1.057	0.974	1.099	1.071	0.883	0.961
CotAD_11742	183	S	Eukaryotic translation initiation factor 4G OS=Oryza sativa subsp. japonica GN=Os07g0555200 PE=2 SV=2	0.999473	0.873	1.172	0.996	0.99	0.926	1.007	0.929	1.165					1.002		1.299
CotAD_11742	1521	S	Eukaryotic translation initiation factor 4G OS=Oryza sativa subsp. japonica GN=Os07g0555200 PE=2 SV=2	0.923368	0.687	1.097	0.715	1.534					0.87	1.135	0.618	1.444	0.943		2.07
CotAD_11752	482	S	Protein transport protein SEC31 homolog B OS=Arabidopsis thaliana GN=SEC31B PE=1 SV=1	0.999956	0.88	1.041	0.856	1.25	0.883	1.016	0.783	1.35	0.748	1.166	0.67	1.5	1.289		2.35
CotAD_11762	139	T	Vesicle-associated protein 1-3 OS=Arabidopsis thaliana GN=PVA13 PE=2 SV=1	0.997683	0.964	0.985	1.191	0.892					0.936	1.002	1.222	0.866	1.127	0.356	0.599	0.0488
CotAD_11762	129	S	Vesicle-associated protein 1-3 OS=Arabidopsis thaliana GN=PVA13 PE=2 SV=1	0.996061	0.847	1.12	1.041	1.026	0.648	0.976	1.248	1.181	0.977	0.875	1.326	0.843	1.348	0.185	0.75	0.181
CotAD_11762	135	S	Vesicle-associated protein 1-3 OS=Arabidopsis thaliana GN=PVA13 PE=2 SV=1	0.986317	1.016	0.89	1.334	0.793									1.099		0.55
CotAD_11774	426	S	Transketolase-2, chloroplastic OS=Arabidopsis thaliana GN=TKL-2 PE=1 SV=1	0.989031	1.004	0.952	1.087	0.982	0.99	0.926	1.228	0.876	1.02	0.947	1.063	0.996	0.931	0.145	0.808	0.0421
CotAD_11774	336	S	Transketolase-2, chloroplastic OS=Arabidopsis thaliana GN=TKL-2 PE=1 SV=1	0.935875	1.347	0.775	1.251	0.632	1.318	0.899	1.02	0.753	1.36	0.846	1.073	0.69	0.622	0.000898	0.595	0.0021
CotAD_11826	431	S	K(+) efflux antiporter 2, chloroplastic OS=Arabidopsis thaliana GN=KEA2 PE=1 SV=2	0.999821	0.898	0.796	1.214	1.128
CotAD_11829	69	S	Remorin OS=Solanum tuberosum PE=1 SV=1	0.766935	0.994	0.975	0.611	1.429									0.711		1.91
CotAD_11829	49	S	Remorin OS=Solanum tuberosum PE=1 SV=1	0.981706	0.751	1.168	0.741	1.372	0.792	0.997	0.899	1.353	0.614	1.161	0.815	1.509	1.076	0.233	1.516	0.000998
CotAD_11829	70	S	Remorin OS=Solanum tuberosum PE=1 SV=1	0.798383	0.322	0.983	0.305	2.438									2.215		6.529
CotAD_11843	323	S	Myosin-binding protein 7 OS=Arabidopsis thaliana GN=MYOB7 PE=1 SV=1	1	0.738	1.195	0.968	1.14					0.705	1.066	1.074	1.227
CotAD_11843	285	S	Myosin-binding protein 7 OS=Arabidopsis thaliana GN=MYOB7 PE=1 SV=1	1	0.818	1.042	1.045	1.132	0.82	0.958	1.024	1.237
CotAD_12100	304	S	Phototropin-2 OS=Arabidopsis thaliana GN=PHOT2 PE=1 SV=2	0.989718	1.144	1.049	1.02	0.8	1.203	0.887	1.108	0.803	0.965	1.005	1.144	0.913
CotAD_12177	240	S	40S ribosomal protein S6 OS=Asparagus officinalis GN=rps6 PE=2 SV=1	0.933863	0.548	1.495	0.645	1.353	0.491	1.38	0.651	1.546
CotAD_12219	276	S	Protein WVD2-like 2 OS=Arabidopsis thaliana GN=WDL2 PE=2 SV=1	0.930212	0.628	1.242	0.837	1.334
CotAD_12222	428	S	Myosin-binding protein 1 OS=Arabidopsis thaliana GN=MYOB1 PE=1 SV=1	0.960465	0.784	0.981	1.218	1.063	0.9	0.712	1.217	1.202
CotAD_12259	146	T	Perakine reductase OS=Rauvolfia serpentina GN=PR PE=1 SV=1	0.995515	0.844	0.994	1.048	1.148	0.918	1.049	0.948	1.114	0.869	0.872	0.989	1.331	1.373	0.0126	1.508	0.0117
CotAD_12259	143	S	Perakine reductase OS=Rauvolfia serpentina GN=PR PE=1 SV=1	0.977345	0.842	1.054	1.093	1.047	1.013	0.983	1.012	1.01	0.896	0.99	1.078	1.08	1.362	0.0305	1.235	0.0154
CotAD_12275	655	S	Uncharacterized protein	0.999895	1.105	0.916	1.089	0.908	1.102	0.998	1.097	0.813	1.081	0.943	1.094	0.895
CotAD_12296	148	S	5'-3' exoribonuclease 4 OS=Arabidopsis thaliana GN=XRN4 PE=2 SV=1	1	0.906	1.12	0.858	1.14	0.846	1.155	0.758	1.277	1.015	1.118	0.817	1.081
CotAD_12297	572	S	Brefeldin A-inhibited guanine nucleotide-exchange protein 5 OS=Arabidopsis thaliana GN=BIG5 PE=1 SV=2	0.981231	0.868	1.113	0.788	1.256	0.818	1.129	0.897	1.193
CotAD_12297	191	S	Brefeldin A-inhibited guanine nucleotide-exchange protein 5 OS=Arabidopsis thaliana GN=BIG5 PE=1 SV=2	0.957617	0.796	1.205	0.614	1.408	0.732	1.006	0.778	1.532
CotAD_12299	456	S	Serine/threonine-protein kinase EDR1 OS=Arabidopsis thaliana GN=EDR1 PE=1 SV=1	0.994373	0.648	1.267	0.583	1.535	0.497	1.42	0.513	1.638	0.71	1.247	0.619	1.515	2.134	0.00226	2.671	0.000176
CotAD_12299	125	S	Serine/threonine-protein kinase EDR1 OS=Arabidopsis thaliana GN=EDR1 PE=1 SV=1	0.960522	0.649	1.318	0.892	1.184	0.877	1.08	0.814	1.262	0.811	1.176	0.876	1.197	1.536	0.0088	1.379	0.00498
CotAD_12307	69	S	Uncharacterized protein	0.968429	0.863	1.386	0.708	1.064
CotAD_12307	76	S	Uncharacterized protein	0.999973	0.945	0.997	1.081	1.005	1.279	0.625	1.025	1.066
CotAD_12307	62	S	Uncharacterized protein	0.999932	0.863	1.386	0.708	1.064
CotAD_12312	466	S	Probable serine/threonine-protein kinase At1g54610 OS=Arabidopsis thaliana GN=At1g54610 PE=1 SV=1	1	0.803	1.235	0.997	1.001	0.809	1.177	0.881	1.17
CotAD_12312	273	T	Probable serine/threonine-protein kinase At1g54610 OS=Arabidopsis thaliana GN=At1g54610 PE=1 SV=1	0.939028	1.174	0.867	1.051	0.92
CotAD_12312	24	S	Probable serine/threonine-protein kinase At1g54610 OS=Arabidopsis thaliana GN=At1g54610 PE=1 SV=1	1	0.886	1.07	1.225	0.857	0.881	0.913	1.286	0.953
CotAD_12388	966	S	Serine/threonine-protein phosphatase BSL2 OS=Arabidopsis thaliana GN=BSL2 PE=1 SV=2	0.779861	0.91	1.114	0.977	1.028	0.958	1.017	0.981	1.068	0.904	1.075	1.045	1.016
CotAD_12388	970	S	Serine/threonine-protein phosphatase BSL2 OS=Arabidopsis thaliana GN=BSL2 PE=1 SV=2	0.908035	0.941	1.047	1.012	1.026					0.921	1.119	0.931	1.069
CotAD_12388	120	T	Serine/threonine-protein phosphatase BSL2 OS=Arabidopsis thaliana GN=BSL2 PE=1 SV=2	0.999728	1.259	1.065	0.898	0.776					0.71	0.945	1.092	1.332
CotAD_12388	618	S	Serine/threonine-protein phosphatase BSL2 OS=Arabidopsis thaliana GN=BSL2 PE=1 SV=2	1	0.824	1.064	0.911	1.231	0.858	1.106	0.823	1.246	0.803	1.043	0.995	1.222
CotAD_12388	649	S	Serine/threonine-protein phosphatase BSL2 OS=Arabidopsis thaliana GN=BSL2 PE=1 SV=2	0.999699	0.917	1.015	0.985	1.11	0.885	1.164	0.901	1.081	0.767	1.107	0.795	1.407
CotAD_12390	319	S	Protein IQ-DOMAIN 1 OS=Arabidopsis thaliana GN=IQD1 PE=1 SV=1	0.998499	1.162	0.787	1.364	0.711					1.059	0.757	1.375	0.819
CotAD_12396	205	S	E3 ubiquitin-protein ligase RHF2A OS=Arabidopsis thaliana GN=RHF2A PE=2 SV=1	0.767691	0.657	1.043	0.963	1.382
CotAD_12397	52	T	Uncharacterized protein	0.992811	0.93	1.179	1.05	0.87
CotAD_12397	43	T	Uncharacterized protein	0.999995	0.984	1.018	1.15	0.874	1.064	0.776	1.169	1.004	0.855	1.035	1.108	1.049
CotAD_12449	356	S	Probable serine/threonine-protein kinase PBL2 OS=Arabidopsis thaliana GN=PBL2 PE=1 SV=1	0.973996	1.091	1.007	1.055	0.865
CotAD_12449	351	T	Probable serine/threonine-protein kinase PBL2 OS=Arabidopsis thaliana GN=PBL2 PE=1 SV=1	0.819861	1.067	1.052	1.031	0.869
CotAD_12512	442	S	Protein EMSY-LIKE 3 OS=Arabidopsis thaliana GN=EML3 PE=1 SV=1	1	1.114	0.892	1.361	0.659	1.027	0.765	1.548	0.675	0.879	0.84	1.487	0.824	1.09	0.234	0.87	0.0779
CotAD_12515	99	S	Zinc finger CCCH domain-containing protein 14 OS=Oryza sativa subsp. japonica GN=Os02g0194200 PE=2 SV=1	0.805612	0.776	1.201	0.834	1.22	0.785	1.231	0.829	1.195	0.82	1.113	0.902	1.226	1.449	0.000422	1.638	7.6e-05
CotAD_12560	243	S	Uncharacterized protein	0.998318	0.442	1.343	0.532	1.728	0.757	0.981	0.629	1.678					1.89	0.0363	3.184	0.0254
CotAD_12816	106	S	Uncharacterized protein	1	0.455	1.443	1.016	1.147	0.578	1.167	1.34	0.973
CotAD_12816	177	S	Uncharacterized protein	0.834368	0.71	1.107	1.164	1.068	0.872	1.028	1.164	0.966
CotAD_12822	114	S	Uncharacterized protein	1	0.74	0.955	0.86	1.481	0.736	0.923	0.837	1.551	0.664	0.868	1.068	1.491	0.957		1.068
CotAD_12926	240	S	Protein TIME FOR COFFEE OS=Arabidopsis thaliana GN=TIC PE=1 SV=2	0.987138	0.677	1.028	1.538	0.819	0.744	0.631	1.693	0.975
CotAD_12954	40	S	NPL4-like protein 2 OS=Arabidopsis thaliana GN=At2g47970 PE=1 SV=1	0.998636	0.662	1.166	0.694	1.513	0.65	1.177	0.682	1.545	0.578	1.233	0.554	1.752	1.268		1.3
CotAD_12954	36	S	NPL4-like protein 2 OS=Arabidopsis thaliana GN=At2g47970 PE=1 SV=1	0.915122	0.382	1.34	0.345	1.978	0.456	1.117	0.605	1.897	0.456	1.254	0.387	2.051	2.523		3.419
CotAD_12976	380	S	Uncharacterized protein	1	1.023	1.035	1.169	0.799
CotAD_12984	9	S	Glutathione S-transferase F6 OS=Arabidopsis thaliana GN=GSTF6 PE=2 SV=2	0.995938	1.048	0.96	0.975	1.035	1.005	1.006	1.013	0.996	0.952	0.976	0.99	1.124	0.96	0.218	1.048	0.467
CotAD_12984	111	S	Glutathione S-transferase F6 OS=Arabidopsis thaliana GN=GSTF6 PE=2 SV=2	0.992538	0.936	1	1.142	0.954					0.92	0.955	1.109	1.056	1.018	0.528	0.896	0.33
CotAD_13000	475	S	Sphingoid long-chain bases kinase 1 OS=Arabidopsis thaliana GN=LCBK1 PE=1 SV=1	0.988614	0.9	1.062	0.953	1.114
CotAD_13000	20	S	Sphingoid long-chain bases kinase 1 OS=Arabidopsis thaliana GN=LCBK1 PE=1 SV=1	0.993123	0.935	1.033	1.083	0.98
CotAD_13024	187	S	Transcription factor GTE11 OS=Arabidopsis thaliana GN=GTE11 PE=1 SV=1	0.993873	0.972	0.894	1.341	0.829	0.936	0.879	1.479	0.732	0.915	0.565	1.761	0.781
CotAD_13042	80	S	U4/U6 small nuclear ribonucleoprotein PRP4-like protein OS=Arabidopsis thaliana GN=LIS PE=2 SV=1	1	1.058	0.741	1.417	0.816	1.064	0.689	1.259	1.002					0.641	0.0761	0.732	0.0337
CotAD_13042	82	S	U4/U6 small nuclear ribonucleoprotein PRP4-like protein OS=Arabidopsis thaliana GN=LIS PE=2 SV=1	1	1.058	0.741	1.417	0.816	1.064	0.689	1.259	1.002					0.641	0.0761	0.732	0.0337
CotAD_13083	64	S	Protein indeterminate-domain 5, chloroplastic OS=Arabidopsis thaliana GN=IDD5 PE=1 SV=1	0.999999	1.117	0.865	1.229	0.81	1.184	0.753	1.251	0.815	0.967	0.854	1.376	0.824
CotAD_13131	318	S	Importin beta-like SAD2 homolog OS=Arabidopsis thaliana GN=At3g59020 PE=1 SV=1	0.978499	1.17	0.864	1.118	0.862	0.835	0.994	1.148	1.059	0.903	0.909	1.205	1.023
CotAD_13166	215	S	MAP3K epsilon protein kinase 1 OS=Arabidopsis thaliana GN=M3KE1 PE=1 SV=1	0.803678	0.932	1.129	0.953	1.011	0.928	1.023	1.032	1.044
CotAD_13166	213	S	MAP3K epsilon protein kinase 1 OS=Arabidopsis thaliana GN=M3KE1 PE=1 SV=1	0.994709	0.932	1.129	0.953	1.011	0.894	1.066	0.999	1.07	0.939	1.135	0.948	1.015
CotAD_13172	82	S	Ninja-family protein AFP2 OS=Arabidopsis thaliana GN=AFP2 PE=1 SV=1	0.921394	0.897	1.263	0.77	1.091	0.842	1.241	0.821	1.131	0.666	1.482	0.629	1.308	1.444		1.473
CotAD_13204	323	T	Serine/threonine-protein kinase STY8 OS=Arabidopsis thaliana GN=STY8 PE=1 SV=2	0.845824	0.56	1.185	0.63	1.665	0.688	1.207	0.683	1.473	0.766	1.163	0.626	1.529	2.02		2.269
CotAD_13307	4	T	WAT1-related protein At5g40240 OS=Arabidopsis thaliana GN=At5g40240 PE=2 SV=1	1	1.223	1.436	0.854	0.487
CotAD_13312	587	S	Xyloglucan glycosyltransferase 4 OS=Arabidopsis thaliana GN=CSLC4 PE=1 SV=1	0.896646	1.042	0.78	0.846	1.346					0.932	0.902	0.847	1.375
CotAD_13369	938	S	Plasma membrane ATPase 1 OS=Nicotiana plumbaginifolia GN=PMA1 PE=2 SV=1	1	0.663	1.117	0.751	1.506	0.669	1.187	0.689	1.506	0.746	1.152	0.758	1.423	1.469	0.000423	1.538	0.000564
CotAD_13369	955	T	Plasma membrane ATPase 1 OS=Nicotiana plumbaginifolia GN=PMA1 PE=2 SV=1	0.999966	0.852	1.12	1.037	1.025	0.909	1.039	0.841	1.241	0.757	1.245	0.959	1.101	1.19	0.069	0.905	0.386
CotAD_13369	889	T	Plasma membrane ATPase 1 OS=Nicotiana plumbaginifolia GN=PMA1 PE=2 SV=1	1	0.658	1.043	0.706	1.632	0.681	1.006	0.656	1.709	0.693	1.098	0.647	1.66	1.366	0.00406	1.902	0.000339
CotAD_13370	357	S	Protein NRT1/ PTR FAMILY 1.2 OS=Arabidopsis thaliana GN=NPF1.2 PE=1 SV=1	0.999233	0.963	0.999	1.259	0.812	1.095	0.958	1.131	0.828	1.091	0.834	1.457	0.615
CotAD_13396	125	S	Protein FD OS=Arabidopsis thaliana GN=FD PE=1 SV=1	0.999993	1.15	0.728	1.374	0.773	1.341	0.636	1.598	0.412
CotAD_13408	628	S	Uncharacterized protein	0.999936	0.993	0.977	1.201	0.858	1.054	0.8	1.273	0.888	0.988	0.867	1.263	0.906
CotAD_13408	490	T	Uncharacterized protein	0.802028	0.82	0.994	1.272	0.958	0.894	0.905	1.19	1.04	0.913	0.797	1.383	0.94
CotAD_13417	530	S	Uncharacterized protein	0.998848	0.12	1.759	0.16	2.016	0.316	1.662	0.232	1.875	0.087	1.531	0.084	2.513
CotAD_13417	565	S	Uncharacterized protein	1	0.326	1.474	0.286	1.959	0.232	1.25	0.31	2.304	0.282	1.364	0.287	2.244
CotAD_13439	15	S	1-acylglycerol-3-phosphate O-acyltransferase OS=Arabidopsis thaliana GN=At4g24160 PE=1 SV=1	0.967815	0.559	1.044	0.59	1.848	0.559	1.084	0.579	1.842					1.473		2.389
CotAD_13490	22	S	Zinc-finger homeodomain protein 5 OS=Arabidopsis thaliana GN=ZHD5 PE=1 SV=1	0.999176	0.986	0.944	1.218	0.882					0.757	1.305	1.051	0.941
CotAD_13490	56	S	Zinc-finger homeodomain protein 5 OS=Arabidopsis thaliana GN=ZHD5 PE=1 SV=1	1	1.18	0.937	1.259	0.642	1.496	0.737	1.202	0.537	1.107	0.873	1.274	0.747
CotAD_13516	677	S	Uncharacterized membrane protein At1g75140 OS=Arabidopsis thaliana GN=At1g75140 PE=1 SV=3	0.998043	0.585	1.367	0.824	1.269	0.834	0.955	0.907	1.341	0.595	1.171	0.857	1.477	1.748	0.029	1.568	0.00166
CotAD_13516	601	S	Uncharacterized membrane protein At1g75140 OS=Arabidopsis thaliana GN=At1g75140 PE=1 SV=3	0.995258	0.738	1.128	0.855	1.316	0.829	0.94	0.902	1.367	0.733	1.119	0.843	1.385	1.4	0.0119	1.554	8.03e-05
CotAD_13517	89	S	Probable serine/threonine protein kinase IRE4 OS=Arabidopsis thaliana GN=IRE4 PE=2 SV=1	0.996551	0.716	1.033	0.84	1.448	0.772	1.135	0.939	1.196
CotAD_13554	52	S	Uncharacterized protein	0.999893	0.932	1.05	1.184	0.866
CotAD_13554	269	S	Uncharacterized protein	0.999892	1.008	0.995	1.399	0.632
CotAD_13554	54	S	Uncharacterized protein	0.998776	0.932	1.05	1.184	0.866
CotAD_13633	601	S	Zinc finger CCCH domain-containing protein 55 OS=Arabidopsis thaliana GN=At5g12440 PE=2 SV=3	0.889884	1.11	0.909	1.326	0.68					1.063	0.738	1.563	0.636
CotAD_13686	76	S	Probable serine/threonine-protein kinase PBL3 OS=Arabidopsis thaliana GN=PBL3 PE=1 SV=1	0.99284	0.37	1.184	0.349	2.143	0.311	1.145	0.374	2.259
CotAD_13686	410	S	Probable serine/threonine-protein kinase PBL3 OS=Arabidopsis thaliana GN=PBL3 PE=1 SV=1	0.998889	0.659	1.263	0.798	1.318	0.605	1.207	0.811	1.435	0.677	1.126	0.773	1.517
CotAD_13702	281	S	Tetraspanin-3 OS=Arabidopsis thaliana GN=TET3 PE=1 SV=1	0.993465	0.393	1.587	0.818	1.259	0.61	1.773	0.554	1.117	0.889	1.384	0.635	1.143	2.311	0.0268	2.311	0.00374
CotAD_13704	98	S	Interactor of constitutive active ROPs 3 OS=Arabidopsis thaliana GN=ICR3 PE=1 SV=1	0.81364	1.342	0.629	1.48	0.563	1.345	0.518	1.663	0.461	1.293	0.508	1.645	0.52
CotAD_13791	73	S	KH domain-containing protein At1g09660/At1g09670 OS=Arabidopsis thaliana GN=At1g09660/At1g09670 PE=2 SV=1	0.985771	0.89	1.214	0.93	0.994	0.93	1.207	0.903	0.986	0.875	1.136	0.974	1.061
CotAD_13791	86	S	KH domain-containing protein At1g09660/At1g09670 OS=Arabidopsis thaliana GN=At1g09660/At1g09670 PE=2 SV=1	1	0.9	1.423	0.94	0.763	0.857	1.185	1.077	0.912	0.874	1.18	1.04	0.947
CotAD_13831	521	S	Glycine-rich RNA-binding protein GRP1A OS=Sinapis alba PE=2 SV=1	0.836255	1.056	1.121	1.157	0.689	1.157	0.871	1.369	0.608					0.91	0.537	0.845	0.412
CotAD_13831	97	S	Glycine-rich RNA-binding protein GRP1A OS=Sinapis alba PE=2 SV=1	0.918562	0.979	0.982	1.2	0.87									1.007		1.291
CotAD_13831	529	S	Glycine-rich RNA-binding protein GRP1A OS=Sinapis alba PE=2 SV=1	0.905948	1.031	1.124	1.2	0.672	1.178	0.815	1.323	0.686					0.883	0.517	0.881	0.287
CotAD_13831	91	S	Glycine-rich RNA-binding protein GRP1A OS=Sinapis alba PE=2 SV=1	0.999968	0.877	0.836	1.673	0.668	1.033	0.816	1.417	0.749	0.881	0.962	1.42	0.765	0.953	0.766	0.808	0.224
CotAD_13835	221	S	Protein HHL1, chloroplastic OS=Arabidopsis thaliana GN=HHL1 PE=1 SV=1	0.7911	1.594	0.643	1.399	0.358									0.554		0.466
CotAD_13835	223	S	Protein HHL1, chloroplastic OS=Arabidopsis thaliana GN=HHL1 PE=1 SV=1	0.804414	1.25	0.947	0.995	0.811	1.071	0.911	0.998	1.034					1.101	0.278	1.716	0.197
CotAD_13865	69	S	Uncharacterized protein	0.794703	0.771	1.075	1.075	1.12
CotAD_13961	486	S	Elongation factor 2 OS=Beta vulgaris PE=2 SV=1	0.961106	1.415	0.8	1.181	0.603					1.496	0.692	1.09	0.675
CotAD_13961	837	S	Elongation factor 2 OS=Beta vulgaris PE=2 SV=1	0.975213	0.942	1.193	0.78	1.104					0.978	1.11	0.914	1.03
CotAD_13980	305	S	Zinc finger CCCH domain-containing protein ZFN-like OS=Pisum sativum PE=2 SV=1	0.868689	0.898	1.026	1.011	1.095	1.041	1.059	0.871	1.046
CotAD_14014	35	S	Uncharacterized protein	0.993142	0.975	1.088	0.927	1.031									1.121		1.028
CotAD_14014	337	S	Uncharacterized protein	1	0.861	1.047	0.995	1.129	0.936	1.045	0.99	1.055	0.866	1.003	1.066	1.114	1.103	0.172	1.008	0.906
CotAD_14014	351	S	Uncharacterized protein	0.826414	0.406	1.309	0.429	1.903	0.407	1.109	0.405	2.158					3.051	0.0125	4.87	0.0173
CotAD_14014	195	T	Uncharacterized protein	0.999601					1.022	1.112	0.872	1.013	0.712	1.187	0.819	1.362	1.235	0.142	1.306	0.0587
CotAD_14033	228	S	Uncharacterized protein	1	0.792	1.129	0.905	1.208	0.663	1.109	0.835	1.447
CotAD_14048	135	S	Uncharacterized protein	0.977505	1.087	0.884	1.409	0.651					0.999	0.948	1.428	0.633
CotAD_14111	214	S	Hsp70-Hsp90 organizing protein 3 OS=Arabidopsis thaliana GN=HOP3 PE=2 SV=1	0.989377	0.92	0.988	1.015	1.104	0.924	1.01	0.986	1.107	0.885	1.109	0.957	1.096
CotAD_14113	663	S	Luminal-binding protein 5 OS=Nicotiana tabacum GN=BIP5 PE=2 SV=1	0.999996	0.783	1.019	1.348	0.899
CotAD_14138	70	S	Uncharacterized protein	0.956259	0.62	1.227	0.663	1.528									0.865		0.56
CotAD_14168	462	S	SART-1 family protein DOT2 OS=Arabidopsis thaliana GN=DOT2 PE=1 SV=1	0.896665	0.829	1.194	1.014	0.998	0.92	0.844	1.263	1	0.583	0.793	1.484	1.225
CotAD_14169	865	S	SART-1 family protein DOT2 OS=Arabidopsis thaliana GN=DOT2 PE=1 SV=1	1	0.934	0.881	1.223	0.997	1.037	0.873	1.187	0.92	0.823	0.976	1.21	1.042
CotAD_14176	92	S	Uncharacterized protein	0.999724	0.685	1.091	1.07	1.201	0.892	0.962	1.185	0.991					1.201	0.24	1.139	0.0722
CotAD_14185	162	S	Katanin p60 ATPase-containing subunit A1 OS=Arabidopsis thaliana GN=AAA1 PE=1 SV=1	0.97434	1.117	0.961	1.027	0.909	1.146	0.898	1.146	0.815	1.186	0.875	1.172	0.761
CotAD_14200	892	S	EH domain-containing protein 2 OS=Arabidopsis thaliana GN=EHD2 PE=1 SV=1	0.930588	0.757	1.143	1.067	1.074	0.832	0.945	1.108	1.151	0.708	0.985	1.093	1.29	1.489	0.000559	1.618	0.00456
CotAD_14200	910	S	EH domain-containing protein 2 OS=Arabidopsis thaliana GN=EHD2 PE=1 SV=1	0.991525	0.733	1.205	1.039	1.066									1.8		1.586
CotAD_14200	962	S	EH domain-containing protein 2 OS=Arabidopsis thaliana GN=EHD2 PE=1 SV=1	0.999903	0.733	1.195	1.078	1.038	0.872	0.913	1.09	1.158	0.751	1.153	0.889	1.278	1.537	0.00716	1.705	0.00866
CotAD_14200	770	T	EH domain-containing protein 2 OS=Arabidopsis thaliana GN=EHD2 PE=1 SV=1	0.958901	0.841	0.973	1.198	1.028	0.915	0.978	1.277	0.858	0.844	0.933	1.386	0.875	1.235	0.032	1.091	0.554
CotAD_14200	942	S	EH domain-containing protein 2 OS=Arabidopsis thaliana GN=EHD2 PE=1 SV=1	0.989142	0.764	1.209	0.944	1.119	0.82	1.052	0.967	1.199	0.856	1.012	0.9	1.292	1.481	0.0108	1.935	0.0036
CotAD_14200	936	S	EH domain-containing protein 2 OS=Arabidopsis thaliana GN=EHD2 PE=1 SV=1	0.99846	0.87	1.078	0.992	1.091	0.876	0.999	0.999	1.158					1.408	0.00644	1.858	0.0154
CotAD_14200	801	S	EH domain-containing protein 2 OS=Arabidopsis thaliana GN=EHD2 PE=1 SV=1	0.97841	0.984	0.966	1.151	0.928	1.028	0.877	1.159	0.954	0.904	0.955	1.176	1.003	1.069	0.145	1.251	0.0792
CotAD_14200	978	S	EH domain-containing protein 2 OS=Arabidopsis thaliana GN=EHD2 PE=1 SV=1	0.999875	0.714	1.355	0.839	1.128	0.735	1.121	0.906	1.284	0.667	1.205	0.828	1.388	1.933	8.01e-05	2.224	0.00242
CotAD_14200	808	S	EH domain-containing protein 2 OS=Arabidopsis thaliana GN=EHD2 PE=1 SV=1	0.909294	0.958	0.901	1.297	0.879	1.067	0.853	1.378	0.714	0.933	0.829	1.434	0.829	0.973	0.615	0.892	0.349
CotAD_14200	990	S	EH domain-containing protein 2 OS=Arabidopsis thaliana GN=EHD2 PE=1 SV=1	0.998321	0.779	1.108	1.105	1.051	0.915	0.95	1.029	1.136	0.633	0.88	1.212	1.363	1.417	0.00622	1.587	0.00318
CotAD_14200	1004	S	EH domain-containing protein 2 OS=Arabidopsis thaliana GN=EHD2 PE=1 SV=1	0.791074	0.697	1.211	0.995	1.141	0.791	0.859	1.104	1.287					1.636	0.0782	1.908	0.0309
CotAD_14200	1034	S	EH domain-containing protein 2 OS=Arabidopsis thaliana GN=EHD2 PE=1 SV=1	0.996988	0.709	1.12	1.144	1.076	0.828	0.899	1.238	1.07	0.602	1.029	1.1	1.361	1.596	0.00072	1.503	0.00108
CotAD_14200	1001	S	EH domain-containing protein 2 OS=Arabidopsis thaliana GN=EHD2 PE=1 SV=1	0.998755	0.66	1.266	1.03	1.091	0.79	1.003	1.014	1.233	0.735	1.11	0.932	1.295	1.711	0.00212	1.831	0.00736
CotAD_14201	131	S	Uncharacterized protein	0.81836	0.515	1.289	0.607	1.632	0.504	1.284	0.533	1.746					2.726	0.00704	3.832	0.0246
CotAD_14215	636	S	Serine/threonine-protein kinase EDR1 OS=Arabidopsis thaliana GN=EDR1 PE=1 SV=1	1	0.781	1.108	1.031	1.121	0.778	1.361	1.067	0.833	0.986	0.801	1.149	1.098	1.359	0.149	1.151	0.291
CotAD_14215	1190	T	Serine/threonine-protein kinase EDR1 OS=Arabidopsis thaliana GN=EDR1 PE=1 SV=1	1	1.13	0.84	1.126	0.922									0.757		1.066
CotAD_14215	176	S	Serine/threonine-protein kinase EDR1 OS=Arabidopsis thaliana GN=EDR1 PE=1 SV=1	0.999999	0.759	1.191	1.013	1.078	0.824	1.038	1.003	1.173	0.774	1.057	1.019	1.217	1.498	0.00218	1.394	7.7e-07
CotAD_14215	1065	S	Serine/threonine-protein kinase EDR1 OS=Arabidopsis thaliana GN=EDR1 PE=1 SV=1	0.777301	1.085	1.077	0.962	0.89									1.01		1.204
CotAD_14215	728	S	Serine/threonine-protein kinase EDR1 OS=Arabidopsis thaliana GN=EDR1 PE=1 SV=1	0.999889	0.879	0.976	1.087	1.091	0.912	1.012	1.079	1.025	0.82	0.927	1.175	1.132	1.2	0.00208	1.188	0.0223
CotAD_14215	180	S	Serine/threonine-protein kinase EDR1 OS=Arabidopsis thaliana GN=EDR1 PE=1 SV=1	0.987017	0.756	1.237	0.884	1.159	0.839	1.254	0.902	1.04	0.869	1.236	0.754	1.195	1.624	0.00202	1.634	0.00346
CotAD_14215	144	S	Serine/threonine-protein kinase EDR1 OS=Arabidopsis thaliana GN=EDR1 PE=1 SV=1	1	0.967	1.126	0.849	1.078	0.921	1.124	0.942	1.041	0.833	1.225	0.942	1.052	1.378	0.0222	1.419	0.00336
CotAD_14215	686	S	Serine/threonine-protein kinase EDR1 OS=Arabidopsis thaliana GN=EDR1 PE=1 SV=1	1	0.938	1.021	1.013	1.055	0.952	0.991	1.047	1.034	0.9	0.933	1.133	1.076	1.133	0.0168	1.212	0.0115
CotAD_14215	1187	T	Serine/threonine-protein kinase EDR1 OS=Arabidopsis thaliana GN=EDR1 PE=1 SV=1	1	1.058	0.917	1.128	0.918	0.892	0.696	1.38	1.062					0.88	0.573	0.981	0.882
CotAD_14251	79	S	Ras-related protein RABA2a OS=Arabidopsis thaliana GN=RABA2A PE=2 SV=1	0.852604	0.989	0.892	1.041	1.103
CotAD_14286	535	Y	L-type lectin-domain containing receptor kinase IX.1 OS=Arabidopsis thaliana GN=LECRK91 PE=1 SV=1	0.801773	0.948	1.037	1.378	0.675
CotAD_14286	536	S	L-type lectin-domain containing receptor kinase IX.1 OS=Arabidopsis thaliana GN=LECRK91 PE=1 SV=1	0.819771	0.948	1.037	1.378	0.675
CotAD_14286	532	S	L-type lectin-domain containing receptor kinase IX.1 OS=Arabidopsis thaliana GN=LECRK91 PE=1 SV=1	0.999924	0.948	1.037	1.378	0.675
CotAD_14286	505	S	L-type lectin-domain containing receptor kinase IX.1 OS=Arabidopsis thaliana GN=LECRK91 PE=1 SV=1	0.90763	0.71	1.173	0.793	1.361
CotAD_14299	215	S	Phosphatidylinositol 4-kinase alpha 1 OS=Arabidopsis thaliana GN=PI4KA1 PE=1 SV=2	0.803815	0.81	1.11	0.965	1.15	0.885	1.112	0.988	1.047	0.996	1.042	0.953	1.039
CotAD_14299	557	S	Phosphatidylinositol 4-kinase alpha 1 OS=Arabidopsis thaliana GN=PI4KA1 PE=1 SV=2	0.999243	0.966	0.994	1.052	1.015					0.767	1.398	0.643	1.264
CotAD_14376	30	S	Inhibitor of trypsin and hageman factor OS=Cucurbita maxima PE=1 SV=1	1	0.753	1.073	0.876	1.333
CotAD_14378	333	S	Transcription factor bHLH3 OS=Arabidopsis thaliana GN=BHLH3 PE=2 SV=1	0.933162	0.859	1.045	1.025	1.104
CotAD_14381	56	S	Bet1-like SNARE 1-1 OS=Arabidopsis thaliana GN=BET11 PE=1 SV=1	1	1.149	0.892	0.887	1.079	1.245	0.863	0.935	0.954	0.881	1.068	0.976	1.123
CotAD_14411	303	S	Uncharacterized protein	0.998311	0.579	1.343	0.557	1.558	0.605	1.329	0.622	1.503	0.614	1.29	0.762	1.43	2.054	0.0131	2.865	0.0238
CotAD_14411	305	S	Uncharacterized protein	0.998753	0.75	1.155	0.913	1.218	0.747	1.311	0.823	1.161	0.877	1.049	0.812	1.32	1.507	0.227	1.504	0.0482
CotAD_14437	466	S	Protein PHOSPHATE STARVATION RESPONSE 1 OS=Arabidopsis thaliana GN=PHR1 PE=1 SV=1	0.963663	0.923	0.936	1.195	0.981	1.043	0.917	1.229	0.826	0.94	0.984	1.23	0.875
CotAD_14491	1769	T	Chromatin modification-related protein EAF1 A OS=Arabidopsis thaliana GN=EAF1A PE=1 SV=1	0.811994	0.876	1.267	0.86	1.022
CotAD_14497	10	S	BTB/POZ domain-containing protein At5g48800 OS=Arabidopsis thaliana GN=At5g48800 PE=2 SV=1	1	1.228	1.114	0.87	0.789
CotAD_14516	82	S	2,3-bisphosphoglycerate-independent phosphoglycerate mutase OS=Mesembryanthemum crystallinum GN=PGM1 PE=2 SV=1	0.752799	0.871	1.035	1.067	1.061	0.761	1.114	0.962	1.206	0.86	0.944	1.044	1.207	1.263	0.179	1.068	0.415
CotAD_14542	295	S	60S ribosomal protein L5 OS=Cucumis sativus GN=RPL5 PE=2 SV=1	1	1.074	0.875	1.254	0.822	1.131	0.796	1.34	0.74	1.285	0.674	1.3	0.72	1.074	0.0921	0.938	0.638
CotAD_14561	701	T	Stromal 70 kDa heat shock-related protein, chloroplastic OS=Pisum sativum GN=HSP70 PE=2 SV=1	0.94141	1.022	1.024	1.082	0.894
CotAD_14561	601	S	Stromal 70 kDa heat shock-related protein, chloroplastic OS=Pisum sativum GN=HSP70 PE=2 SV=1	0.999902	0.788	1.09	0.925	1.231	0.816	1.015	0.962	1.244	0.798	1.123	0.99	1.15
CotAD_14602	765	S	Protein HESO1 OS=Arabidopsis thaliana GN=HESO1 PE=1 SV=1	0.999895	0.977	0.966	1.1	0.985	0.871	0.95	1.111	1.101	0.791	1.076	1.044	1.149
CotAD_14602	580	S	Protein HESO1 OS=Arabidopsis thaliana GN=HESO1 PE=1 SV=1	1	0.627	1.368	0.909	1.141	0.896	1.008	1.018	1.109
CotAD_14699	275	S	Uncharacterized protein	0.965058	0.946	1.26	0.957	0.861	0.935	1.029	1.118	0.942	0.846	1.028	1.205	0.964
CotAD_14753	623	S	Mediator of RNA polymerase II transcription subunit 13 OS=Arabidopsis thaliana GN=MED13 PE=1 SV=1	0.854041	0.914	0.999	1.059	1.059					0.906	0.917	0.974	1.254
CotAD_14796	499	S	Uncharacterized protein	0.993023	0.756	1.505	0.749	1.021	0.862	1.155	0.861	1.155	0.808	1.323	0.984	0.933
CotAD_14841	113	S	Sucrose nonfermenting 4-like protein OS=Arabidopsis thaliana GN=SNF4 PE=1 SV=1	0.835343	0.906	1.172	0.901	1.046
CotAD_14887	532	S	Probable serine/threonine-protein kinase At1g54610 OS=Arabidopsis thaliana GN=At1g54610 PE=1 SV=1	0.999094	0.906	1.05	1.004	1.069
CotAD_15016	34	S	Plastid division protein PDV2 OS=Arabidopsis thaliana GN=PDV2 PE=1 SV=1	0.999848	0.697	1.171	0.869	1.303					0.79	1.011	0.964	1.303
CotAD_15076	53	S	Uncharacterized protein	0.870034	0.642	1.365	0.684	1.344
CotAD_15076	289	T	Uncharacterized protein	1	0.878	1.129	0.97	1.054
CotAD_15076	326	S	Uncharacterized protein	0.796385	0.558	1.408	0.659	1.417
CotAD_15082	87	S	G-box-binding factor 4 OS=Arabidopsis thaliana GN=GBF4 PE=1 SV=1	0.995032	0.668	1.371	0.811	1.189	0.724	1.109	0.937	1.275	0.542	1.366	0.865	1.327
CotAD_15085	835	S	Protein NLP2 OS=Arabidopsis thaliana GN=NLP2 PE=2 SV=3	0.999988	0.803	1.109	1.002	1.122	0.736	1.188	0.995	1.125	0.957	0.841	1.114	1.126
CotAD_15125	524	S	Pre-mRNA-processing factor 19 homolog 1 OS=Arabidopsis thaliana GN=PRP19A PE=1 SV=1	0.997002	1.077	0.945	1.005	0.989	0.9	1.029	0.935	1.165	1.074	0.882	0.961	1.108
CotAD_15142	23	S	Phosphatidate cytidylyltransferase 1 OS=Arabidopsis thaliana GN=CDS1 PE=1 SV=1	1	0.627	1.437	0.568	1.401	0.724	1.211	0.659	1.453	0.773	1.17	0.764	1.367
CotAD_15200	694	S	Probable LRR receptor-like serine/threonine-protein kinase At4g20940 OS=Arabidopsis thaliana GN=At4g20940 PE=1 SV=1	0.934781	0.932	1.073	0.965	1.056	0.915	0.925	1.196	0.992
CotAD_15211	726	S	Dynamin-2B OS=Arabidopsis thaliana GN=DRP2B PE=1 SV=2	0.90057	0.799	1.035	0.705	1.488	0.855	1.08	0.918	1.182					1.292	0.0526	1.649	0.0785
CotAD_15219	84	S	Uncharacterized membrane protein At1g16860 OS=Arabidopsis thaliana GN=At1g16860 PE=1 SV=1	0.914998	0.881	1.008	1.236	0.913					0.989	0.878	1.211	0.948
CotAD_15219	64	S	Uncharacterized membrane protein At1g16860 OS=Arabidopsis thaliana GN=At1g16860 PE=1 SV=1	0.999136	1.146	0.676	1.458	0.746	1.239	0.72	1.476	0.563
CotAD_15219	76	S	Uncharacterized membrane protein At1g16860 OS=Arabidopsis thaliana GN=At1g16860 PE=1 SV=1	0.777229	0.937	1.01	1.213	0.874	1.032	0.911	1.106	0.968	0.927	1.052	1.268	0.778
CotAD_15233	27	S	30-kDa cleavage and polyadenylation specificity factor 30 OS=Arabidopsis thaliana GN=CPSF30 PE=1 SV=1	0.965211	0.854	1.083	1.181	0.921	0.89	0.946	1.114	1.08	0.884	0.936	1.192	1.031	1.042		0.921
CotAD_15281	308	S	RNA-binding KH domain-containing protein RCF3 OS=Arabidopsis thaliana GN=RCF3 PE=1 SV=1	0.900942	1.028	0.919	1.155	0.925	1.048	0.846	1.17	0.952
CotAD_15330	268	T	Autophagy-related protein 13a OS=Arabidopsis thaliana GN=ATG13A PE=1 SV=1	0.817591	0.876	1.12	0.963	1.07					0.753	1.184	0.984	1.143
CotAD_15330	415	S	Autophagy-related protein 13a OS=Arabidopsis thaliana GN=ATG13A PE=1 SV=1	0.999752	0.896	0.969	1.213	0.958	1.01	0.933	1.078	0.998	0.91	0.854	1.271	1
CotAD_15392	218	S	Protein SRC2 homolog OS=Arabidopsis thaliana GN=SRC2 PE=1 SV=1	0.88666	0.705	1.219	0.683	1.426
CotAD_15429	199	S	Chloroplast stem-loop binding protein of 41 kDa b, chloroplastic OS=Arabidopsis thaliana GN=CSP41B PE=1 SV=1	0.998645	0.946	1.151	0.953	0.973									2.021		1.978
CotAD_15429	195	S	Chloroplast stem-loop binding protein of 41 kDa b, chloroplastic OS=Arabidopsis thaliana GN=CSP41B PE=1 SV=1	0.79436	0.993	0.884	1.281	0.875									1.479		1.322
CotAD_15519	103	S	Dormancy-associated protein homolog 3 OS=Arabidopsis thaliana GN=At1g56220 PE=1 SV=1	0.97139	0.911	0.909	1.412	0.81	0.987	0.708	1.516	0.81	0.766	0.731	1.672	0.877
CotAD_15519	29	T	Dormancy-associated protein homolog 3 OS=Arabidopsis thaliana GN=At1g56220 PE=1 SV=1	0.976328	0.812	1.261	1.018	0.944	0.93	0.889	1.202	1.005	0.755	1.11	1.066	1.132
CotAD_15532	91	S	Respiratory burst oxidase homolog protein B OS=Solanum tuberosum GN=RBOHB PE=1 SV=1	0.979389	0.515	1.441	0.629	1.457
CotAD_15539	519	S	Acyl-CoA-binding domain-containing protein 4 OS=Arabidopsis thaliana GN=ACBP4 PE=1 SV=1	1	0.612	1.282	0.73	1.416	0.744	1.113	0.845	1.345
CotAD_15539	503	S	Acyl-CoA-binding domain-containing protein 4 OS=Arabidopsis thaliana GN=ACBP4 PE=1 SV=1	0.935298	0.806	1.137	0.873	1.215	1.004	0.841	1.105	1.07
CotAD_15539	9	T	Acyl-CoA-binding domain-containing protein 4 OS=Arabidopsis thaliana GN=ACBP4 PE=1 SV=1	0.990141	0.669	1.185	0.672	1.508	0.617	1.282	0.689	1.469
CotAD_15539	539	S	Acyl-CoA-binding domain-containing protein 4 OS=Arabidopsis thaliana GN=ACBP4 PE=1 SV=1	0.985502	0.758	1.112	0.922	1.245	0.767	0.994	0.988	1.294	0.726	1.069	0.887	1.4
CotAD_15596	539	S	SWI/SNF complex component SNF12 homolog OS=Arabidopsis thaliana GN=At5g14170 PE=1 SV=1	0.999832	0.869	1.153	0.958	1.05	0.868	1.097	0.964	1.103	0.81	1.114	1.008	1.126
CotAD_15623	59	T	Protein SIEVE ELEMENT OCCLUSION B OS=Arabidopsis thaliana GN=SEOB PE=1 SV=1	0.839438	1.086	1.094	0.907	0.926	1.115	0.994	0.954	0.945	1.152	1.019	0.779	1.065	1.033	0.784	0.913	0.309
CotAD_15623	69	S	Protein SIEVE ELEMENT OCCLUSION B OS=Arabidopsis thaliana GN=SEOB PE=1 SV=1	0.998504	0.934	1.039	0.817	1.23	0.901	1.083	0.845	1.2	1.052	1.022	0.815	1.141	1.213	0.0647	1.173	0.0195
CotAD_15712	582	S	Phosphatidylinositol 4-kinase gamma 7 OS=Arabidopsis thaliana GN=PI4KG7 PE=1 SV=2	1	1.024	1.205	0.956	0.833	1.098	0.972	0.965	0.975
CotAD_15762	281	S	Probable 6-phosphogluconolactonase 1 OS=Arabidopsis thaliana GN=At1g13700 PE=2 SV=1	1	0.733	1.194	0.907	1.203	0.739	1.258	0.716	1.331	0.549	1.597	0.511	1.449
CotAD_15901	446	T	Serine/threonine-protein kinase STY46 OS=Arabidopsis thaliana GN=STY46 PE=1 SV=1	0.997114	0.604	1.138	0.648	1.648	0.619	1.157	0.645	1.638	0.72	1.026	0.808	1.534
CotAD_15901	259	S	Serine/threonine-protein kinase STY46 OS=Arabidopsis thaliana GN=STY46 PE=1 SV=1	0.960715	0.797	1.018	0.81	1.405	0.899	0.971	1.028	1.132
CotAD_15901	257	S	Serine/threonine-protein kinase STY46 OS=Arabidopsis thaliana GN=STY46 PE=1 SV=1	0.980987	0.527	1.212	0.617	1.688	0.714	1.146	0.641	1.547	0.774	1.13	0.746	1.427
CotAD_15932	823	S	Coatomer subunit alpha-1 OS=Arabidopsis thaliana GN=At1g62020 PE=2 SV=2	1	0.633	1.01	0.644	1.75	0.623	0.763	0.637	2.036					1.728		3.114
CotAD_15935	305	S	Uncharacterized protein	1	0.59	1.233	0.586	1.627	0.346	1.278	0.154	2.309	0.524	1.084	0.56	1.966	1.755	0.168	3.091	0.0974
CotAD_15995	335	S	ABC transporter F family member 1 OS=Arabidopsis thaliana GN=ABCF1 PE=2 SV=1	1	0.297	0.887	0.243	2.621									2.241		6.554
CotAD_16014	502	S	Protein UPSTREAM OF FLC OS=Arabidopsis thaliana GN=UFC PE=2 SV=1	1	0.978	0.945	1.459	0.656					1.065	0.716	1.635	0.58
CotAD_16022	182	S	6-phosphofructo-2-kinase/fructose-2,6-bisphosphatase OS=Arabidopsis thaliana GN=FKFBP PE=1 SV=1	0.999823	0.804	1.291	0.806	1.128	0.783	1.302	0.72	1.235	0.832	1.372	0.749	1.103	1.902	0.000162	1.903	0.00434
CotAD_16022	214	S	6-phosphofructo-2-kinase/fructose-2,6-bisphosphatase OS=Arabidopsis thaliana GN=FKFBP PE=1 SV=1	0.918348	0.942	1.199	0.94	0.944	1.003	1.075	0.954	0.987					1.407	0.00196	1.371	0.0647
CotAD_16022	187	S	6-phosphofructo-2-kinase/fructose-2,6-bisphosphatase OS=Arabidopsis thaliana GN=FKFBP PE=1 SV=1	0.994429	0.701	1.304	0.757	1.272	0.689	1.291	0.669	1.401	0.618	1.263	0.641	1.582	2.235	0.000301	2.568	0.000698
CotAD_16037	22	S	Ubiquitin-activating enzyme E1 2 OS=Arabidopsis thaliana GN=UBA2 PE=1 SV=1	0.990428
CotAD_16053	136	S	Sorting nexin 2A OS=Arabidopsis thaliana GN=SNX2A PE=1 SV=1	0.897967	0.691	1.173	0.77	1.403	0.616	1.181	0.685	1.575	0.443	1.295	0.543	1.859	1.848	0.00546	2.396	0.00572
CotAD_16053	63	S	Sorting nexin 2A OS=Arabidopsis thaliana GN=SNX2A PE=1 SV=1	0.99502	0.711	1.087	0.954	1.289									1.386		1.322
CotAD_16053	51	S	Sorting nexin 2A OS=Arabidopsis thaliana GN=SNX2A PE=1 SV=1	0.917027	0.698	1.337	0.777	1.223					0.617	1.153	0.696	1.64	1.649	0.0548	2.006	0.102
CotAD_16126	67	S	Uncharacterized protein	0.969034	1.053	1.101	0.888	0.972	0.979	1.095	0.997	0.95
CotAD_16126	88	S	Uncharacterized protein	1	0.904	1.045	1.076	1.007	0.978	1.041	1.042	0.96
CotAD_16126	291	S	Uncharacterized protein	0.936972	0.926	1.049	1.067	0.988	0.965	0.912	1.2	0.948
CotAD_16126	260	S	Uncharacterized protein	0.950149	0.854	1.071	1.086	1.024
[truncated: 4,313 more rows]

## Sheet: Table S3
Protein accession	Position	Amino acid	Motif Logo	Motif numbers
[truncated: 3,977 more rows]

[truncated: 6 more sheets: Table S4, Table S5, Table S6, Table S7, Table S8, Table S9]
